# Supplementary material for: Game theoretical approach for load balancing using SGMLB model in cloud environment
Source: PLoS One. 2020 Apr 20;15(4):e0231708. doi: 10.1371/journal.pone.0231708 (PMC7170225; doi:10.1371/journal.pone.0231708)
Supplement: S1 Dataset — (XLSX) [file pone.0231708.s001.xlsx]

## Sheet: FailedTasks-Itr01
Timestamp [ms in epoch]	Batch ID	Iteration	Request ID	Task Load (Iteration Count for AES 256 encryption)	CPU Speed GHz [const]	CPU Requested [Min ]	CPU Requested [Max ]	Cores Requested [Min]	Cores Requested [Max]	Memory Requested (GB) [Min]	Memory Requested (GB) [Max]
1581863400000	B01	1	FT0001	10000	4	2	4	8	16	8	16
1581863400001	B01	1	FT0002	10001	4	2	4	8	16	8	16
1581863400002	B01	1	FT0003	10002	4	2	4	8	16	8	16
1581863400003	B01	1	FT0004	10003	4	2	4	8	16	8	16
1581863400004	B01	1	FT0005	10004	4	2	4	8	16	8	16
1581863400005	B01	1	FT0006	10005	4	2	4	8	16	8	16
1581863400006	B01	1	FT0007	10006	4	2	4	8	16	8	16
1581863400007	B01	1	FT0008	10007	4	2	4	8	16	8	16
1581863400008	B01	1	FT0009	10008	4	2	4	8	16	8	16
1581863400009	B01	1	FT0010	10009	4	2	4	8	16	8	16
1581863400010	B01	1	FT0011	10010	4	2	4	8	16	8	16
1581863400011	B01	1	FT0012	10011	4	2	4	8	16	8	16
1581863400012	B01	1	FT0013	10012	4	2	4	8	16	8	16
1581863400013	B01	1	FT0014	10013	4	2	4	8	16	8	16
1581863400014	B01	1	FT0015	10014	4	2	4	8	16	8	16
1581863400015	B01	1	FT0016	10015	4	2	4	8	16	8	16
1581863400016	B01	1	FT0017	10016	4	2	4	8	16	8	16
1581863400017	B01	1	FT0018	10017	4	2	4	8	16	8	16
1581863400018	B01	1	FT0019	10018	4	2	4	8	16	8	16
1581863400019	B01	1	FT0020	10019	4	2	4	8	16	8	16
1581863400020	B01	1	FT0021	10020	4	2	4	8	16	8	16
1581863400021	B01	1	FT0022	10021	4	2	4	8	16	8	16
1581863400022	B01	1	FT0023	10022	4	2	4	8	16	8	16
1581863400023	B01	1	FT0024	10023	4	2	4	8	16	8	16
1581863400024	B01	1	FT0025	10024	4	2	4	8	16	8	16
1581863400025	B01	1	FT0026	10025	4	2	4	8	16	8	16
1581863400026	B01	1	FT0027	10026	4	2	4	8	16	8	16
1581863400027	B01	1	FT0028	10027	4	2	4	8	16	8	16
1581863400028	B01	1	FT0029	10028	4	2	4	8	16	8	16
1581863400029	B01	1	FT0030	10029	4	2	4	8	16	8	16
1581863400030	B01	1	FT0031	10030	4	2	4	8	16	8	16
1581863400031	B01	1	FT0032	10031	4	2	4	8	16	8	16
1581863400032	B01	1	FT0033	10032	4	2	4	8	16	8	16
1581863400033	B01	1	FT0034	10033	4	2	4	8	16	8	16
1581863400034	B01	1	FT0035	10034	4	2	4	8	16	8	16
1581863400035	B01	1	FT0036	10035	4	2	4	8	16	8	16
1581863400036	B01	1	FT0037	10036	4	2	4	8	16	8	16
1581863400037	B01	1	FT0038	10037	4	2	4	8	16	8	16
1581863400038	B01	1	FT0039	10038	4	2	4	8	16	8	16
1581863400039	B01	1	FT0040	10039	4	2	4	8	16	8	16
1581863400040	B01	1	FT0041	10040	4	2	4	8	16	8	16
1581863400041	B01	1	FT0042	10041	4	2	4	8	16	8	16
1581863400042	B01	1	FT0043	10042	4	2	4	8	16	8	16
1581863400043	B01	1	FT0044	10043	4	2	4	8	16	8	16
1581863400044	B01	1	FT0045	10044	4	2	4	8	16	8	16
1581863400045	B01	1	FT0046	10045	4	2	4	8	16	8	16
1581863400046	B01	1	FT0047	10046	4	2	4	8	16	8	16
1581863400047	B01	1	FT0048	10047	4	2	4	8	16	8	16
1581863400048	B01	1	FT0049	10048	4	2	4	8	16	8	16
1581863400049	B02	1	FT0050	10049	4	2	4	8	16	8	16
1581863400050	B02	1	FT0051	10050	4	2	4	8	16	8	16
1581863400051	B02	1	FT0052	10051	4	2	4	8	16	8	16
1581863400052	B02	1	FT0053	10052	4	2	4	8	16	8	16
1581863400053	B02	1	FT0054	10053	4	2	4	8	16	8	16
1581863400054	B02	1	FT0055	10054	4	2	4	8	16	8	16
1581863400055	B02	1	FT0056	10055	4	2	4	8	16	8	16
1581863400056	B02	1	FT0057	10056	4	2	4	8	16	8	16
1581863400057	B02	1	FT0058	10057	4	2	4	8	16	8	16
1581863400058	B02	1	FT0059	10058	4	2	4	8	16	8	16
1581863400059	B02	1	FT0060	10059	4	2	4	8	16	8	16
1581863400060	B02	1	FT0061	10060	4	2	4	8	16	8	16
1581863400061	B02	1	FT0062	10061	4	2	4	8	16	8	16
1581863400062	B02	1	FT0063	10062	4	2	4	8	16	8	16
1581863400063	B02	1	FT0064	10063	4	2	4	8	16	8	16
1581863400064	B02	1	FT0065	10064	4	2	4	8	16	8	16
1581863400065	B02	1	FT0066	10065	4	2	4	8	16	8	16
1581863400066	B02	1	FT0067	10066	4	2	4	8	16	8	16
1581863400067	B02	1	FT0068	10067	4	2	4	8	16	8	16
1581863400068	B02	1	FT0069	10068	4	2	4	8	16	8	16
1581863400069	B02	1	FT0070	10069	4	2	4	8	16	8	16
1581863400070	B02	1	FT0071	10070	4	2	4	8	16	8	16
1581863400071	B02	1	FT0072	10071	4	2	4	8	16	8	16
1581863400072	B02	1	FT0073	10072	4	2	4	8	16	8	16
1581863400073	B02	1	FT0074	10073	4	2	4	8	16	8	16
1581863400074	B02	1	FT0075	10074	4	2	4	8	16	8	16
1581863400075	B02	1	FT0076	10075	4	2	4	8	16	8	16
1581863400076	B02	1	FT0077	10076	4	2	4	8	16	8	16
1581863400077	B02	1	FT0078	10077	4	2	4	8	16	8	16
1581863400078	B02	1	FT0079	10078	4	2	4	8	16	8	16
1581863400079	B02	1	FT0080	10079	4	2	4	8	16	8	16
1581863400080	B02	1	FT0081	10080	4	2	4	8	16	8	16
1581863400081	B02	1	FT0082	10081	4	2	4	8	16	8	16
1581863400082	B02	1	FT0083	10082	4	2	4	8	16	8	16
1581863400083	B02	1	FT0084	10083	4	2	4	8	16	8	16
1581863400084	B02	1	FT0085	10084	4	2	4	8	16	8	16
1581863400085	B02	1	FT0086	10085	4	2	4	8	16	8	16
1581863400086	B02	1	FT0087	10086	4	2	4	8	16	8	16
1581863400087	B02	1	FT0088	10087	4	2	4	8	16	8	16
1581863400088	B02	1	FT0089	10088	4	2	4	8	16	8	16
1581863400089	B02	1	FT0090	10089	4	2	4	8	16	8	16
1581863400090	B02	1	FT0091	10090	4	2	4	8	16	8	16
1581863400091	B02	1	FT0092	10091	4	2	4	8	16	8	16
1581863400092	B02	1	FT0093	10092	4	2	4	8	16	8	16
1581863400093	B02	1	FT0094	10093	4	2	4	8	16	8	16
1581863400094	B02	1	FT0095	10094	4	2	4	8	16	8	16
1581863400095	B02	1	FT0096	10095	4	2	4	8	16	8	16
1581863400096	B02	1	FT0097	10096	4	2	4	8	16	8	16
1581863400097	B02	1	FT0098	10097	4	2	4	8	16	8	16
1581863400098	B02	1	FT0099	10098	4	2	4	8	16	8	16
1581863400099	B02	1	FT0100	10099	4	2	4	8	16	8	16
1581863400100	B02	1	FT0101	10100	4	2	4	8	16	8	16
1581863400101	B02	1	FT0102	10101	4	2	4	8	16	8	16
1581863400102	B02	1	FT0103	10102	4	2	4	8	16	8	16
1581863400103	B02	1	FT0104	10103	4	2	4	8	16	8	16
1581863400104	B02	1	FT0105	10104	4	2	4	8	16	8	16
1581863400105	B02	1	FT0106	10105	4	2	4	8	16	8	16
1581863400106	B02	1	FT0107	10106	4	2	4	8	16	8	16
1581863400107	B02	1	FT0108	10107	4	2	4	8	16	8	16
1581863400108	B02	1	FT0109	10108	4	2	4	8	16	8	16
1581863400109	B02	1	FT0110	10109	4	2	4	8	16	8	16
1581863400110	B02	1	FT0111	10110	4	2	4	8	16	8	16
1581863400111	B02	1	FT0112	10111	4	2	4	8	16	8	16
1581863400112	B02	1	FT0113	10112	4	2	4	8	16	8	16
1581863400113	B02	1	FT0114	10113	4	2	4	8	16	8	16
1581863400114	B02	1	FT0115	10114	4	2	4	8	16	8	16
1581863400115	B02	1	FT0116	10115	4	2	4	8	16	8	16
1581863400116	B02	1	FT0117	10116	4	2	4	8	16	8	16
1581863400117	B02	1	FT0118	10117	4	2	4	8	16	8	16
1581863400118	B02	1	FT0119	10118	4	2	4	8	16	8	16
1581863400119	B02	1	FT0120	10119	4	2	4	8	16	8	16
1581863400120	B02	1	FT0121	10120	4	2	4	8	16	8	16
1581863400121	B02	1	FT0122	10121	4	2	4	8	16	8	16
1581863400122	B02	1	FT0123	10122	4	2	4	8	16	8	16
1581863400123	B02	1	FT0124	10123	4	2	4	8	16	8	16
1581863400124	B02	1	FT0125	10124	4	2	4	8	16	8	16
1581863400125	B02	1	FT0126	10125	4	2	4	8	16	8	16
1581863400126	B02	1	FT0127	10126	4	2	4	8	16	8	16
1581863400127	B02	1	FT0128	10127	4	2	4	8	16	8	16
1581863400128	B02	1	FT0129	10128	4	2	4	8	16	8	16
1581863400129	B02	1	FT0130	10129	4	2	4	8	16	8	16
1581863400130	B02	1	FT0131	10130	4	2	4	8	16	8	16
1581863400131	B02	1	FT0132	10131	4	2	4	8	16	8	16
1581863400132	B02	1	FT0133	10132	4	2	4	8	16	8	16
1581863400133	B02	1	FT0134	10133	4	2	4	8	16	8	16
1581863400134	B02	1	FT0135	10134	4	2	4	8	16	8	16
1581863400135	B02	1	FT0136	10135	4	2	4	8	16	8	16
1581863400136	B02	1	FT0137	10136	4	2	4	8	16	8	16
1581863400137	B02	1	FT0138	10137	4	2	4	8	16	8	16
1581863400138	B02	1	FT0139	10138	4	2	4	8	16	8	16
1581863400139	B02	1	FT0140	10139	4	2	4	8	16	8	16
1581863400140	B02	1	FT0141	10140	4	2	4	8	16	8	16
1581863400141	B02	1	FT0142	10141	4	2	4	8	16	8	16
1581863400142	B02	1	FT0143	10142	4	2	4	8	16	8	16
1581863400143	B02	1	FT0144	10143	4	2	4	8	16	8	16
1581863400144	B02	1	FT0145	10144	4	2	4	8	16	8	16
1581863400145	B02	1	FT0146	10145	4	2	4	8	16	8	16
1581863400146	B02	1	FT0147	10146	4	2	4	8	16	8	16
1581863400147	B02	1	FT0148	10147	4	2	4	8	16	8	16
1581863400148	B02	1	FT0149	10148	4	2	4	8	16	8	16
1581863400149	B02	1	FT0150	10149	4	2	4	8	16	8	16
1581863400150	B02	1	FT0151	10150	4	2	4	8	16	8	16
1581863400151	B02	1	FT0152	10151	4	2	4	8	16	8	16
1581863400152	B02	1	FT0153	10152	4	2	4	8	16	8	16
1581863400153	B02	1	FT0154	10153	4	2	4	8	16	8	16
1581863400154	B02	1	FT0155	10154	4	2	4	8	16	8	16
1581863400155	B02	1	FT0156	10155	4	2	4	8	16	8	16
1581863400156	B02	1	FT0157	10156	4	2	4	8	16	8	16
1581863400157	B02	1	FT0158	10157	4	2	4	8	16	8	16
1581863400158	B02	1	FT0159	10158	4	2	4	8	16	8	16
1581863400159	B02	1	FT0160	10159	4	2	4	8	16	8	16
1581863400160	B02	1	FT0161	10160	4	2	4	8	16	8	16
1581863400161	B02	1	FT0162	10161	4	2	4	8	16	8	16
1581863400162	B02	1	FT0163	10162	4	2	4	8	16	8	16
1581863400163	B02	1	FT0164	10163	4	2	4	8	16	8	16
1581863400164	B02	1	FT0165	10164	4	2	4	8	16	8	16
1581863400165	B02	1	FT0166	10165	4	2	4	8	16	8	16
1581863400166	B02	1	FT0167	10166	4	2	4	8	16	8	16
1581863400167	B02	1	FT0168	10167	4	2	4	8	16	8	16
1581863400168	B02	1	FT0169	10168	4	2	4	8	16	8	16
1581863400169	B02	1	FT0170	10169	4	2	4	8	16	8	16
1581863400170	B02	1	FT0171	10170	4	2	4	8	16	8	16
1581863400171	B02	1	FT0172	10171	4	2	4	8	16	8	16
1581863400172	B02	1	FT0173	10172	4	2	4	8	16	8	16
1581863400173	B02	1	FT0174	10173	4	2	4	8	16	8	16
1581863400174	B02	1	FT0175	10174	4	2	4	8	16	8	16
1581863400175	B02	1	FT0176	10175	4	2	4	8	16	8	16
1581863400176	B02	1	FT0177	10176	4	2	4	8	16	8	16
1581863400177	B02	1	FT0178	10177	4	2	4	8	16	8	16
1581863400178	B02	1	FT0179	10178	4	2	4	8	16	8	16
1581863400179	B02	1	FT0180	10179	4	2	4	8	16	8	16
1581863400180	B02	1	FT0181	10180	4	2	4	8	16	8	16
1581863400181	B02	1	FT0182	10181	4	2	4	8	16	8	16
1581863400182	B02	1	FT0183	10182	4	2	4	8	16	8	16
1581863400183	B02	1	FT0184	10183	4	2	4	8	16	8	16
1581863400184	B02	1	FT0185	10184	4	2	4	8	16	8	16
1581863400185	B02	1	FT0186	10185	4	2	4	8	16	8	16
1581863400186	B02	1	FT0187	10186	4	2	4	8	16	8	16
1581863400187	B02	1	FT0188	10187	4	2	4	8	16	8	16
1581863400188	B02	1	FT0189	10188	4	2	4	8	16	8	16
1581863400189	B02	1	FT0190	10189	4	2	4	8	16	8	16
1581863400190	B02	1	FT0191	10190	4	2	4	8	16	8	16
1581863400191	B02	1	FT0192	10191	4	2	4	8	16	8	16
1581863400192	B02	1	FT0193	10192	4	2	4	8	16	8	16
1581863400193	B02	1	FT0194	10193	4	2	4	8	16	8	16
1581863400194	B02	1	FT0195	10194	4	2	4	8	16	8	16
1581863400195	B02	1	FT0196	10195	4	2	4	8	16	8	16
1581863400196	B02	1	FT0197	10196	4	2	4	8	16	8	16
1581863400197	B02	1	FT0198	10197	4	2	4	8	16	8	16
1581863400198	B02	1	FT0199	10198	4	2	4	8	16	8	16
1581863400199	B02	1	FT0200	10199	4	2	4	8	16	8	16

## Sheet: FailedTasks-Itr02
Timestamp [ms in epoch]	Batch ID	Iteration	Request ID	Task Load (Iteration Count for AES 256 encryption)	CPU Speed GHz [const]	CPU Requested [Min ]	CPU Requested [Max ]	Cores Requested [Min]	Cores Requested [Max]	Memory Requested (GB) [Min]	Memory Requested (GB) [Max]
1581864300000	B01	2	FT0001	10000	4	2	4	8	16	8	16
1581864300001	B01	2	FT0002	10001	4	2	4	8	16	8	16
1581864300002	B01	2	FT0003	10002	4	2	4	8	16	8	16
1581864300003	B01	2	FT0004	10003	4	2	4	8	16	8	16
1581864300004	B01	2	FT0005	10004	4	2	4	8	16	8	16
1581864300005	B01	2	FT0006	10005	4	2	4	8	16	8	16
1581864300006	B01	2	FT0007	10006	4	2	4	8	16	8	16
1581864300007	B01	2	FT0008	10007	4	2	4	8	16	8	16
1581864300008	B01	2	FT0009	10008	4	2	4	8	16	8	16
1581864300009	B01	2	FT0010	10009	4	2	4	8	16	8	16
1581864300010	B01	2	FT0011	10010	4	2	4	8	16	8	16
1581864300011	B01	2	FT0012	10011	4	2	4	8	16	8	16
1581864300012	B01	2	FT0013	10012	4	2	4	8	16	8	16
1581864300013	B01	2	FT0014	10013	4	2	4	8	16	8	16
1581864300014	B01	2	FT0015	10014	4	2	4	8	16	8	16
1581864300015	B01	2	FT0016	10015	4	2	4	8	16	8	16
1581864300016	B01	2	FT0017	10016	4	2	4	8	16	8	16
1581864300017	B01	2	FT0018	10017	4	2	4	8	16	8	16
1581864300018	B01	2	FT0019	10018	4	2	4	8	16	8	16
1581864300019	B01	2	FT0020	10019	4	2	4	8	16	8	16
1581864300020	B01	2	FT0021	10020	4	2	4	8	16	8	16
1581864300021	B01	2	FT0022	10021	4	2	4	8	16	8	16
1581864300022	B01	2	FT0023	10022	4	2	4	8	16	8	16
1581864300023	B01	2	FT0024	10023	4	2	4	8	16	8	16
1581864300024	B01	2	FT0025	10024	4	2	4	8	16	8	16
1581864300025	B01	2	FT0026	10025	4	2	4	8	16	8	16
1581864300026	B01	2	FT0027	10026	4	2	4	8	16	8	16
1581864300027	B01	2	FT0028	10027	4	2	4	8	16	8	16
1581864300028	B01	2	FT0029	10028	4	2	4	8	16	8	16
1581864300029	B01	2	FT0030	10029	4	2	4	8	16	8	16
1581864300030	B01	2	FT0031	10030	4	2	4	8	16	8	16
1581864300031	B01	2	FT0032	10031	4	2	4	8	16	8	16
1581864300032	B01	2	FT0033	10032	4	2	4	8	16	8	16
1581864300033	B01	2	FT0034	10033	4	2	4	8	16	8	16
1581864300034	B01	2	FT0035	10034	4	2	4	8	16	8	16
1581864300035	B01	2	FT0036	10035	4	2	4	8	16	8	16
1581864300036	B01	2	FT0037	10036	4	2	4	8	16	8	16
1581864300037	B01	2	FT0038	10037	4	2	4	8	16	8	16
1581864300038	B01	2	FT0039	10038	4	2	4	8	16	8	16
1581864300039	B01	2	FT0040	10039	4	2	4	8	16	8	16
1581864300040	B01	2	FT0041	10040	4	2	4	8	16	8	16
1581864300041	B01	2	FT0042	10041	4	2	4	8	16	8	16
1581864300042	B01	2	FT0043	10042	4	2	4	8	16	8	16
1581864300043	B01	2	FT0044	10043	4	2	4	8	16	8	16
1581864300044	B01	2	FT0045	10044	4	2	4	8	16	8	16
1581864300045	B01	2	FT0046	10045	4	2	4	8	16	8	16
1581864300046	B01	2	FT0047	10046	4	2	4	8	16	8	16
1581864300047	B01	2	FT0048	10047	4	2	4	8	16	8	16
1581864300048	B01	2	FT0049	10048	4	2	4	8	16	8	16
1581864300049	B02	2	FT0050	10049	4	2	4	8	16	8	16
1581864300050	B02	2	FT0051	10050	4	2	4	8	16	8	16
1581864300051	B02	2	FT0052	10051	4	2	4	8	16	8	16
1581864300052	B02	2	FT0053	10052	4	2	4	8	16	8	16
1581864300053	B02	2	FT0054	10053	4	2	4	8	16	8	16
1581864300054	B02	2	FT0055	10054	4	2	4	8	16	8	16
1581864300055	B02	2	FT0056	10055	4	2	4	8	16	8	16
1581864300056	B02	2	FT0057	10056	4	2	4	8	16	8	16
1581864300057	B02	2	FT0058	10057	4	2	4	8	16	8	16
1581864300058	B02	2	FT0059	10058	4	2	4	8	16	8	16
1581864300059	B02	2	FT0060	10059	4	2	4	8	16	8	16
1581864300060	B02	2	FT0061	10060	4	2	4	8	16	8	16
1581864300061	B02	2	FT0062	10061	4	2	4	8	16	8	16
1581864300062	B02	2	FT0063	10062	4	2	4	8	16	8	16
1581864300063	B02	2	FT0064	10063	4	2	4	8	16	8	16
1581864300064	B02	2	FT0065	10064	4	2	4	8	16	8	16
1581864300065	B02	2	FT0066	10065	4	2	4	8	16	8	16
1581864300066	B02	2	FT0067	10066	4	2	4	8	16	8	16
1581864300067	B02	2	FT0068	10067	4	2	4	8	16	8	16
1581864300068	B02	2	FT0069	10068	4	2	4	8	16	8	16
1581864300069	B02	2	FT0070	10069	4	2	4	8	16	8	16
1581864300070	B02	2	FT0071	10070	4	2	4	8	16	8	16
1581864300071	B02	2	FT0072	10071	4	2	4	8	16	8	16
1581864300072	B02	2	FT0073	10072	4	2	4	8	16	8	16
1581864300073	B02	2	FT0074	10073	4	2	4	8	16	8	16
1581864300074	B02	2	FT0075	10074	4	2	4	8	16	8	16
1581864300075	B02	2	FT0076	10075	4	2	4	8	16	8	16
1581864300076	B02	2	FT0077	10076	4	2	4	8	16	8	16
1581864300077	B02	2	FT0078	10077	4	2	4	8	16	8	16
1581864300078	B02	2	FT0079	10078	4	2	4	8	16	8	16
1581864300079	B02	2	FT0080	10079	4	2	4	8	16	8	16
1581864300080	B02	2	FT0081	10080	4	2	4	8	16	8	16
1581864300081	B02	2	FT0082	10081	4	2	4	8	16	8	16
1581864300082	B02	2	FT0083	10082	4	2	4	8	16	8	16
1581864300083	B02	2	FT0084	10083	4	2	4	8	16	8	16
1581864300084	B02	2	FT0085	10084	4	2	4	8	16	8	16
1581864300085	B02	2	FT0086	10085	4	2	4	8	16	8	16
1581864300086	B02	2	FT0087	10086	4	2	4	8	16	8	16
1581864300087	B02	2	FT0088	10087	4	2	4	8	16	8	16
1581864300088	B02	2	FT0089	10088	4	2	4	8	16	8	16
1581864300089	B02	2	FT0090	10089	4	2	4	8	16	8	16
1581864300090	B02	2	FT0091	10090	4	2	4	8	16	8	16
1581864300091	B02	2	FT0092	10091	4	2	4	8	16	8	16
1581864300092	B02	2	FT0093	10092	4	2	4	8	16	8	16
1581864300093	B02	2	FT0094	10093	4	2	4	8	16	8	16
1581864300094	B02	2	FT0095	10094	4	2	4	8	16	8	16
1581864300095	B02	2	FT0096	10095	4	2	4	8	16	8	16
1581864300096	B02	2	FT0097	10096	4	2	4	8	16	8	16
1581864300097	B02	2	FT0098	10097	4	2	4	8	16	8	16
1581864300098	B02	2	FT0099	10098	4	2	4	8	16	8	16
1581864300099	B02	2	FT0100	10099	4	2	4	8	16	8	16
1581864300100	B02	2	FT0101	10100	4	2	4	8	16	8	16
1581864300101	B02	2	FT0102	10101	4	2	4	8	16	8	16
1581864300102	B02	2	FT0103	10102	4	2	4	8	16	8	16
1581864300103	B02	2	FT0104	10103	4	2	4	8	16	8	16
1581864300104	B02	2	FT0105	10104	4	2	4	8	16	8	16
1581864300105	B02	2	FT0106	10105	4	2	4	8	16	8	16
1581864300106	B02	2	FT0107	10106	4	2	4	8	16	8	16
1581864300107	B02	2	FT0108	10107	4	2	4	8	16	8	16
1581864300108	B02	2	FT0109	10108	4	2	4	8	16	8	16
1581864300109	B02	2	FT0110	10109	4	2	4	8	16	8	16
1581864300110	B02	2	FT0111	10110	4	2	4	8	16	8	16
1581864300111	B02	2	FT0112	10111	4	2	4	8	16	8	16
1581864300112	B02	2	FT0113	10112	4	2	4	8	16	8	16
1581864300113	B02	2	FT0114	10113	4	2	4	8	16	8	16
1581864300114	B02	2	FT0115	10114	4	2	4	8	16	8	16
1581864300115	B02	2	FT0116	10115	4	2	4	8	16	8	16
1581864300116	B02	2	FT0117	10116	4	2	4	8	16	8	16
1581864300117	B02	2	FT0118	10117	4	2	4	8	16	8	16
1581864300118	B02	2	FT0119	10118	4	2	4	8	16	8	16
1581864300119	B02	2	FT0120	10119	4	2	4	8	16	8	16
1581864300120	B02	2	FT0121	10120	4	2	4	8	16	8	16
1581864300121	B02	2	FT0122	10121	4	2	4	8	16	8	16
1581864300122	B02	2	FT0123	10122	4	2	4	8	16	8	16
1581864300123	B02	2	FT0124	10123	4	2	4	8	16	8	16
1581864300124	B02	2	FT0125	10124	4	2	4	8	16	8	16
1581864300125	B02	2	FT0126	10125	4	2	4	8	16	8	16
1581864300126	B02	2	FT0127	10126	4	2	4	8	16	8	16
1581864300127	B02	2	FT0128	10127	4	2	4	8	16	8	16
1581864300128	B02	2	FT0129	10128	4	2	4	8	16	8	16
1581864300129	B02	2	FT0130	10129	4	2	4	8	16	8	16
1581864300130	B02	2	FT0131	10130	4	2	4	8	16	8	16
1581864300131	B02	2	FT0132	10131	4	2	4	8	16	8	16
1581864300132	B02	2	FT0133	10132	4	2	4	8	16	8	16
1581864300133	B02	2	FT0134	10133	4	2	4	8	16	8	16
1581864300134	B02	2	FT0135	10134	4	2	4	8	16	8	16
1581864300135	B02	2	FT0136	10135	4	2	4	8	16	8	16
1581864300136	B02	2	FT0137	10136	4	2	4	8	16	8	16
1581864300137	B02	2	FT0138	10137	4	2	4	8	16	8	16
1581864300138	B02	2	FT0139	10138	4	2	4	8	16	8	16
1581864300139	B02	2	FT0140	10139	4	2	4	8	16	8	16
1581864300140	B02	2	FT0141	10140	4	2	4	8	16	8	16
1581864300141	B02	2	FT0142	10141	4	2	4	8	16	8	16
1581864300142	B02	2	FT0143	10142	4	2	4	8	16	8	16
1581864300143	B02	2	FT0144	10143	4	2	4	8	16	8	16
1581864300144	B02	2	FT0145	10144	4	2	4	8	16	8	16
1581864300145	B02	2	FT0146	10145	4	2	4	8	16	8	16
1581864300146	B02	2	FT0147	10146	4	2	4	8	16	8	16
1581864300147	B02	2	FT0148	10147	4	2	4	8	16	8	16
1581864300148	B02	2	FT0149	10148	4	2	4	8	16	8	16
1581864300149	B02	2	FT0150	10149	4	2	4	8	16	8	16
1581864300150	B02	2	FT0151	10150	4	2	4	8	16	8	16
1581864300151	B02	2	FT0152	10151	4	2	4	8	16	8	16
1581864300152	B02	2	FT0153	10152	4	2	4	8	16	8	16
1581864300153	B02	2	FT0154	10153	4	2	4	8	16	8	16
1581864300154	B02	2	FT0155	10154	4	2	4	8	16	8	16
1581864300155	B02	2	FT0156	10155	4	2	4	8	16	8	16
1581864300156	B02	2	FT0157	10156	4	2	4	8	16	8	16
1581864300157	B02	2	FT0158	10157	4	2	4	8	16	8	16
1581864300158	B02	2	FT0159	10158	4	2	4	8	16	8	16
1581864300159	B02	2	FT0160	10159	4	2	4	8	16	8	16
1581864300160	B02	2	FT0161	10160	4	2	4	8	16	8	16
1581864300161	B02	2	FT0162	10161	4	2	4	8	16	8	16
1581864300162	B02	2	FT0163	10162	4	2	4	8	16	8	16
1581864300163	B02	2	FT0164	10163	4	2	4	8	16	8	16
1581864300164	B02	2	FT0165	10164	4	2	4	8	16	8	16
1581864300165	B02	2	FT0166	10165	4	2	4	8	16	8	16
1581864300166	B02	2	FT0167	10166	4	2	4	8	16	8	16
1581864300167	B02	2	FT0168	10167	4	2	4	8	16	8	16
1581864300168	B02	2	FT0169	10168	4	2	4	8	16	8	16
1581864300169	B02	2	FT0170	10169	4	2	4	8	16	8	16
1581864300170	B02	2	FT0171	10170	4	2	4	8	16	8	16
1581864300171	B02	2	FT0172	10171	4	2	4	8	16	8	16
1581864300172	B02	2	FT0173	10172	4	2	4	8	16	8	16
1581864300173	B02	2	FT0174	10173	4	2	4	8	16	8	16
1581864300174	B02	2	FT0175	10174	4	2	4	8	16	8	16
1581864300175	B02	2	FT0176	10175	4	2	4	8	16	8	16
1581864300176	B02	2	FT0177	10176	4	2	4	8	16	8	16
1581864300177	B02	2	FT0178	10177	4	2	4	8	16	8	16
1581864300178	B02	2	FT0179	10178	4	2	4	8	16	8	16
1581864300179	B02	2	FT0180	10179	4	2	4	8	16	8	16
1581864300180	B02	2	FT0181	10180	4	2	4	8	16	8	16
1581864300181	B02	2	FT0182	10181	4	2	4	8	16	8	16
1581864300182	B02	2	FT0183	10182	4	2	4	8	16	8	16
1581864300183	B02	2	FT0184	10183	4	2	4	8	16	8	16
1581864300184	B02	2	FT0185	10184	4	2	4	8	16	8	16
1581864300185	B02	2	FT0186	10185	4	2	4	8	16	8	16
1581864300186	B02	2	FT0187	10186	4	2	4	8	16	8	16
1581864300187	B02	2	FT0188	10187	4	2	4	8	16	8	16
1581864300188	B02	2	FT0189	10188	4	2	4	8	16	8	16
1581864300189	B02	2	FT0190	10189	4	2	4	8	16	8	16
1581864300190	B02	2	FT0191	10190	4	2	4	8	16	8	16
1581864300191	B02	2	FT0192	10191	4	2	4	8	16	8	16
1581864300192	B02	2	FT0193	10192	4	2	4	8	16	8	16
1581864300193	B02	2	FT0194	10193	4	2	4	8	16	8	16
1581864300194	B02	2	FT0195	10194	4	2	4	8	16	8	16
1581864300195	B02	2	FT0196	10195	4	2	4	8	16	8	16
1581864300196	B02	2	FT0197	10196	4	2	4	8	16	8	16
1581864300197	B02	2	FT0198	10197	4	2	4	8	16	8	16
1581864300198	B02	2	FT0199	10198	4	2	4	8	16	8	16
1581864300199	B02	2	FT0200	10199	4	2	4	8	16	8	16
1581864300200	B03	2	FT0201	10200	4	2	4	8	16	8	16
1581864300201	B03	2	FT0202	10201	4	2	4	8	16	8	16
1581864300202	B03	2	FT0203	10202	4	2	4	8	16	8	16
1581864300203	B03	2	FT0204	10203	4	2	4	8	16	8	16
1581864300204	B03	2	FT0205	10204	4	2	4	8	16	8	16
1581864300205	B03	2	FT0206	10205	4	2	4	8	16	8	16
1581864300206	B03	2	FT0207	10206	4	2	4	8	16	8	16
1581864300207	B03	2	FT0208	10207	4	2	4	8	16	8	16
1581864300208	B03	2	FT0209	10208	4	2	4	8	16	8	16
1581864300209	B03	2	FT0210	10209	4	2	4	8	16	8	16
1581864300210	B03	2	FT0211	10210	4	2	4	8	16	8	16
1581864300211	B03	2	FT0212	10211	4	2	4	8	16	8	16
1581864300212	B03	2	FT0213	10212	4	2	4	8	16	8	16
1581864300213	B03	2	FT0214	10213	4	2	4	8	16	8	16
1581864300214	B03	2	FT0215	10214	4	2	4	8	16	8	16
1581864300215	B03	2	FT0216	10215	4	2	4	8	16	8	16
1581864300216	B03	2	FT0217	10216	4	2	4	8	16	8	16
1581864300217	B03	2	FT0218	10217	4	2	4	8	16	8	16
1581864300218	B03	2	FT0219	10218	4	2	4	8	16	8	16
1581864300219	B03	2	FT0220	10219	4	2	4	8	16	8	16
1581864300220	B03	2	FT0221	10220	4	2	4	8	16	8	16
1581864300221	B03	2	FT0222	10221	4	2	4	8	16	8	16
1581864300222	B03	2	FT0223	10222	4	2	4	8	16	8	16
1581864300223	B03	2	FT0224	10223	4	2	4	8	16	8	16
1581864300224	B03	2	FT0225	10224	4	2	4	8	16	8	16
1581864300225	B03	2	FT0226	10225	4	2	4	8	16	8	16
1581864300226	B03	2	FT0227	10226	4	2	4	8	16	8	16
1581864300227	B03	2	FT0228	10227	4	2	4	8	16	8	16
1581864300228	B03	2	FT0229	10228	4	2	4	8	16	8	16
1581864300229	B03	2	FT0230	10229	4	2	4	8	16	8	16
1581864300230	B03	2	FT0231	10230	4	2	4	8	16	8	16
1581864300231	B03	2	FT0232	10231	4	2	4	8	16	8	16
1581864300232	B03	2	FT0233	10232	4	2	4	8	16	8	16
1581864300233	B03	2	FT0234	10233	4	2	4	8	16	8	16
1581864300234	B03	2	FT0235	10234	4	2	4	8	16	8	16
1581864300235	B03	2	FT0236	10235	4	2	4	8	16	8	16
1581864300236	B03	2	FT0237	10236	4	2	4	8	16	8	16
1581864300237	B03	2	FT0238	10237	4	2	4	8	16	8	16
1581864300238	B03	2	FT0239	10238	4	2	4	8	16	8	16
1581864300239	B03	2	FT0240	10239	4	2	4	8	16	8	16
1581864300240	B03	2	FT0241	10240	4	2	4	8	16	8	16
1581864300241	B03	2	FT0242	10241	4	2	4	8	16	8	16
1581864300242	B03	2	FT0243	10242	4	2	4	8	16	8	16
1581864300243	B03	2	FT0244	10243	4	2	4	8	16	8	16
1581864300244	B03	2	FT0245	10244	4	2	4	8	16	8	16
1581864300245	B03	2	FT0246	10245	4	2	4	8	16	8	16
1581864300246	B03	2	FT0247	10246	4	2	4	8	16	8	16
1581864300247	B03	2	FT0248	10247	4	2	4	8	16	8	16
1581864300248	B03	2	FT0249	10248	4	2	4	8	16	8	16
1581864300249	B03	2	FT0250	10249	4	2	4	8	16	8	16
1581864300250	B03	2	FT0251	10250	4	2	4	8	16	8	16
1581864300251	B03	2	FT0252	10251	4	2	4	8	16	8	16
1581864300252	B03	2	FT0253	10252	4	2	4	8	16	8	16
1581864300253	B03	2	FT0254	10253	4	2	4	8	16	8	16
1581864300254	B03	2	FT0255	10254	4	2	4	8	16	8	16
1581864300255	B03	2	FT0256	10255	4	2	4	8	16	8	16
1581864300256	B03	2	FT0257	10256	4	2	4	8	16	8	16
1581864300257	B03	2	FT0258	10257	4	2	4	8	16	8	16
1581864300258	B03	2	FT0259	10258	4	2	4	8	16	8	16
1581864300259	B03	2	FT0260	10259	4	2	4	8	16	8	16
1581864300260	B03	2	FT0261	10260	4	2	4	8	16	8	16
1581864300261	B03	2	FT0262	10261	4	2	4	8	16	8	16
1581864300262	B03	2	FT0263	10262	4	2	4	8	16	8	16
1581864300263	B03	2	FT0264	10263	4	2	4	8	16	8	16
1581864300264	B03	2	FT0265	10264	4	2	4	8	16	8	16
1581864300265	B03	2	FT0266	10265	4	2	4	8	16	8	16
1581864300266	B03	2	FT0267	10266	4	2	4	8	16	8	16
1581864300267	B03	2	FT0268	10267	4	2	4	8	16	8	16
1581864300268	B03	2	FT0269	10268	4	2	4	8	16	8	16
1581864300269	B03	2	FT0270	10269	4	2	4	8	16	8	16
1581864300270	B03	2	FT0271	10270	4	2	4	8	16	8	16
1581864300271	B03	2	FT0272	10271	4	2	4	8	16	8	16
1581864300272	B03	2	FT0273	10272	4	2	4	8	16	8	16
1581864300273	B03	2	FT0274	10273	4	2	4	8	16	8	16
1581864300274	B03	2	FT0275	10274	4	2	4	8	16	8	16
1581864300275	B03	2	FT0276	10275	4	2	4	8	16	8	16
1581864300276	B03	2	FT0277	10276	4	2	4	8	16	8	16
1581864300277	B03	2	FT0278	10277	4	2	4	8	16	8	16
1581864300278	B03	2	FT0279	10278	4	2	4	8	16	8	16
1581864300279	B03	2	FT0280	10279	4	2	4	8	16	8	16
1581864300280	B03	2	FT0281	10280	4	2	4	8	16	8	16
1581864300281	B03	2	FT0282	10281	4	2	4	8	16	8	16
1581864300282	B03	2	FT0283	10282	4	2	4	8	16	8	16
1581864300283	B03	2	FT0284	10283	4	2	4	8	16	8	16
1581864300284	B03	2	FT0285	10284	4	2	4	8	16	8	16
1581864300285	B03	2	FT0286	10285	4	2	4	8	16	8	16
1581864300286	B03	2	FT0287	10286	4	2	4	8	16	8	16
1581864300287	B03	2	FT0288	10287	4	2	4	8	16	8	16
1581864300288	B03	2	FT0289	10288	4	2	4	8	16	8	16
1581864300289	B03	2	FT0290	10289	4	2	4	8	16	8	16
1581864300290	B03	2	FT0291	10290	4	2	4	8	16	8	16
1581864300291	B03	2	FT0292	10291	4	2	4	8	16	8	16
1581864300292	B03	2	FT0293	10292	4	2	4	8	16	8	16
1581864300293	B03	2	FT0294	10293	4	2	4	8	16	8	16
1581864300294	B03	2	FT0295	10294	4	2	4	8	16	8	16
1581864300295	B03	2	FT0296	10295	4	2	4	8	16	8	16
1581864300296	B03	2	FT0297	10296	4	2	4	8	16	8	16
1581864300297	B03	2	FT0298	10297	4	2	4	8	16	8	16
1581864300298	B04	2	FT0299	10298	4	2	4	8	16	8	16
1581864300299	B04	2	FT0300	10299	4	2	4	8	16	8	16
1581864300300	B04	2	FT0301	10300	4	2	4	8	16	8	16
1581864300301	B04	2	FT0302	10301	4	2	4	8	16	8	16
1581864300302	B04	2	FT0303	10302	4	2	4	8	16	8	16
1581864300303	B04	2	FT0304	10303	4	2	4	8	16	8	16
1581864300304	B04	2	FT0305	10304	4	2	4	8	16	8	16
1581864300305	B04	2	FT0306	10305	4	2	4	8	16	8	16
1581864300306	B04	2	FT0307	10306	4	2	4	8	16	8	16
1581864300307	B04	2	FT0308	10307	4	2	4	8	16	8	16
1581864300308	B04	2	FT0309	10308	4	2	4	8	16	8	16
1581864300309	B04	2	FT0310	10309	4	2	4	8	16	8	16
1581864300310	B04	2	FT0311	10310	4	2	4	8	16	8	16
1581864300311	B04	2	FT0312	10311	4	2	4	8	16	8	16
1581864300312	B04	2	FT0313	10312	4	2	4	8	16	8	16
1581864300313	B04	2	FT0314	10313	4	2	4	8	16	8	16
1581864300314	B04	2	FT0315	10314	4	2	4	8	16	8	16
1581864300315	B04	2	FT0316	10315	4	2	4	8	16	8	16
1581864300316	B04	2	FT0317	10316	4	2	4	8	16	8	16
1581864300317	B04	2	FT0318	10317	4	2	4	8	16	8	16
1581864300318	B04	2	FT0319	10318	4	2	4	8	16	8	16
1581864300319	B04	2	FT0320	10319	4	2	4	8	16	8	16
1581864300320	B04	2	FT0321	10320	4	2	4	8	16	8	16
1581864300321	B04	2	FT0322	10321	4	2	4	8	16	8	16
1581864300322	B04	2	FT0323	10322	4	2	4	8	16	8	16
1581864300323	B04	2	FT0324	10323	4	2	4	8	16	8	16
1581864300324	B04	2	FT0325	10324	4	2	4	8	16	8	16
1581864300325	B04	2	FT0326	10325	4	2	4	8	16	8	16
1581864300326	B04	2	FT0327	10326	4	2	4	8	16	8	16
1581864300327	B04	2	FT0328	10327	4	2	4	8	16	8	16
1581864300328	B04	2	FT0329	10328	4	2	4	8	16	8	16
1581864300329	B04	2	FT0330	10329	4	2	4	8	16	8	16
1581864300330	B04	2	FT0331	10330	4	2	4	8	16	8	16
1581864300331	B04	2	FT0332	10331	4	2	4	8	16	8	16
1581864300332	B04	2	FT0333	10332	4	2	4	8	16	8	16
1581864300333	B04	2	FT0334	10333	4	2	4	8	16	8	16
1581864300334	B04	2	FT0335	10334	4	2	4	8	16	8	16
1581864300335	B04	2	FT0336	10335	4	2	4	8	16	8	16
1581864300336	B04	2	FT0337	10336	4	2	4	8	16	8	16
1581864300337	B04	2	FT0338	10337	4	2	4	8	16	8	16
1581864300338	B04	2	FT0339	10338	4	2	4	8	16	8	16
1581864300339	B04	2	FT0340	10339	4	2	4	8	16	8	16
1581864300340	B04	2	FT0341	10340	4	2	4	8	16	8	16
1581864300341	B04	2	FT0342	10341	4	2	4	8	16	8	16
1581864300342	B04	2	FT0343	10342	4	2	4	8	16	8	16
1581864300343	B04	2	FT0344	10343	4	2	4	8	16	8	16
1581864300344	B04	2	FT0345	10344	4	2	4	8	16	8	16
1581864300345	B04	2	FT0346	10345	4	2	4	8	16	8	16
1581864300346	B04	2	FT0347	10346	4	2	4	8	16	8	16
1581864300347	B04	2	FT0348	10347	4	2	4	8	16	8	16
1581864300348	B04	2	FT0349	10348	4	2	4	8	16	8	16
1581864300349	B04	2	FT0350	10349	4	2	4	8	16	8	16
1581864300350	B04	2	FT0351	10350	4	2	4	8	16	8	16
1581864300351	B04	2	FT0352	10351	4	2	4	8	16	8	16
1581864300352	B04	2	FT0353	10352	4	2	4	8	16	8	16
1581864300353	B04	2	FT0354	10353	4	2	4	8	16	8	16
1581864300354	B04	2	FT0355	10354	4	2	4	8	16	8	16
1581864300355	B04	2	FT0356	10355	4	2	4	8	16	8	16
1581864300356	B04	2	FT0357	10356	4	2	4	8	16	8	16
1581864300357	B04	2	FT0358	10357	4	2	4	8	16	8	16
1581864300358	B04	2	FT0359	10358	4	2	4	8	16	8	16
1581864300359	B04	2	FT0360	10359	4	2	4	8	16	8	16
1581864300360	B04	2	FT0361	10360	4	2	4	8	16	8	16
1581864300361	B04	2	FT0362	10361	4	2	4	8	16	8	16
1581864300362	B04	2	FT0363	10362	4	2	4	8	16	8	16
1581864300363	B04	2	FT0364	10363	4	2	4	8	16	8	16
1581864300364	B04	2	FT0365	10364	4	2	4	8	16	8	16
1581864300365	B04	2	FT0366	10365	4	2	4	8	16	8	16
1581864300366	B04	2	FT0367	10366	4	2	4	8	16	8	16
1581864300367	B04	2	FT0368	10367	4	2	4	8	16	8	16
1581864300368	B04	2	FT0369	10368	4	2	4	8	16	8	16
1581864300369	B04	2	FT0370	10369	4	2	4	8	16	8	16
1581864300370	B04	2	FT0371	10370	4	2	4	8	16	8	16
1581864300371	B04	2	FT0372	10371	4	2	4	8	16	8	16
1581864300372	B04	2	FT0373	10372	4	2	4	8	16	8	16
1581864300373	B04	2	FT0374	10373	4	2	4	8	16	8	16
1581864300374	B04	2	FT0375	10374	4	2	4	8	16	8	16
1581864300375	B04	2	FT0376	10375	4	2	4	8	16	8	16
1581864300376	B04	2	FT0377	10376	4	2	4	8	16	8	16
1581864300377	B04	2	FT0378	10377	4	2	4	8	16	8	16
1581864300378	B04	2	FT0379	10378	4	2	4	8	16	8	16
1581864300379	B04	2	FT0380	10379	4	2	4	8	16	8	16
1581864300380	B04	2	FT0381	10380	4	2	4	8	16	8	16
1581864300381	B04	2	FT0382	10381	4	2	4	8	16	8	16
1581864300382	B04	2	FT0383	10382	4	2	4	8	16	8	16
1581864300383	B04	2	FT0384	10383	4	2	4	8	16	8	16
1581864300384	B04	2	FT0385	10384	4	2	4	8	16	8	16
1581864300385	B04	2	FT0386	10385	4	2	4	8	16	8	16
1581864300386	B04	2	FT0387	10386	4	2	4	8	16	8	16
1581864300387	B04	2	FT0388	10387	4	2	4	8	16	8	16
1581864300388	B04	2	FT0389	10388	4	2	4	8	16	8	16
1581864300389	B04	2	FT0390	10389	4	2	4	8	16	8	16
1581864300390	B04	2	FT0391	10390	4	2	4	8	16	8	16
1581864300391	B04	2	FT0392	10391	4	2	4	8	16	8	16
1581864300392	B04	2	FT0393	10392	4	2	4	8	16	8	16
1581864300393	B04	2	FT0394	10393	4	2	4	8	16	8	16
1581864300394	B04	2	FT0395	10394	4	2	4	8	16	8	16
1581864300395	B04	2	FT0396	10395	4	2	4	8	16	8	16
1581864300396	B04	2	FT0397	10396	4	2	4	8	16	8	16
1581864300397	B04	2	FT0398	10397	4	2	4	8	16	8	16
1581864300398	B04	2	FT0399	10398	4	2	4	8	16	8	16
1581864300399	B04	2	FT0400	10399	4	2	4	8	16	8	16

## Sheet: FailedTasks-Itr03
Timestamp [ms in epoch]	Batch ID	Iteration	Request ID	Task Load (Iteration Count for AES 256 encryption)	CPU Speed GHz [const]	CPU Requested [Min ]	CPU Requested [Max ]	Cores Requested [Min]	Cores Requested [Max]	Memory Requested (GB) [Min]	Memory Requested (GB) [Max]
1581865200000	B01	3	FT0001	10000	4	2	4	8	16	8	16
1581865200001	B01	3	FT0002	10001	4	2	4	8	16	8	16
1581865200002	B01	3	FT0003	10002	4	2	4	8	16	8	16
1581865200003	B01	3	FT0004	10003	4	2	4	8	16	8	16
1581865200004	B01	3	FT0005	10004	4	2	4	8	16	8	16
1581865200005	B01	3	FT0006	10005	4	2	4	8	16	8	16
1581865200006	B01	3	FT0007	10006	4	2	4	8	16	8	16
1581865200007	B01	3	FT0008	10007	4	2	4	8	16	8	16
1581865200008	B01	3	FT0009	10008	4	2	4	8	16	8	16
1581865200009	B01	3	FT0010	10009	4	2	4	8	16	8	16
1581865200010	B01	3	FT0011	10010	4	2	4	8	16	8	16
1581865200011	B01	3	FT0012	10011	4	2	4	8	16	8	16
1581865200012	B01	3	FT0013	10012	4	2	4	8	16	8	16
1581865200013	B01	3	FT0014	10013	4	2	4	8	16	8	16
1581865200014	B01	3	FT0015	10014	4	2	4	8	16	8	16
1581865200015	B01	3	FT0016	10015	4	2	4	8	16	8	16
1581865200016	B01	3	FT0017	10016	4	2	4	8	16	8	16
1581865200017	B01	3	FT0018	10017	4	2	4	8	16	8	16
1581865200018	B01	3	FT0019	10018	4	2	4	8	16	8	16
1581865200019	B01	3	FT0020	10019	4	2	4	8	16	8	16
1581865200020	B01	3	FT0021	10020	4	2	4	8	16	8	16
1581865200021	B01	3	FT0022	10021	4	2	4	8	16	8	16
1581865200022	B01	3	FT0023	10022	4	2	4	8	16	8	16
1581865200023	B01	3	FT0024	10023	4	2	4	8	16	8	16
1581865200024	B01	3	FT0025	10024	4	2	4	8	16	8	16
1581865200025	B01	3	FT0026	10025	4	2	4	8	16	8	16
1581865200026	B01	3	FT0027	10026	4	2	4	8	16	8	16
1581865200027	B01	3	FT0028	10027	4	2	4	8	16	8	16
1581865200028	B01	3	FT0029	10028	4	2	4	8	16	8	16
1581865200029	B01	3	FT0030	10029	4	2	4	8	16	8	16
1581865200030	B01	3	FT0031	10030	4	2	4	8	16	8	16
1581865200031	B01	3	FT0032	10031	4	2	4	8	16	8	16
1581865200032	B01	3	FT0033	10032	4	2	4	8	16	8	16
1581865200033	B01	3	FT0034	10033	4	2	4	8	16	8	16
1581865200034	B01	3	FT0035	10034	4	2	4	8	16	8	16
1581865200035	B01	3	FT0036	10035	4	2	4	8	16	8	16
1581865200036	B01	3	FT0037	10036	4	2	4	8	16	8	16
1581865200037	B01	3	FT0038	10037	4	2	4	8	16	8	16
1581865200038	B01	3	FT0039	10038	4	2	4	8	16	8	16
1581865200039	B01	3	FT0040	10039	4	2	4	8	16	8	16
1581865200040	B01	3	FT0041	10040	4	2	4	8	16	8	16
1581865200041	B01	3	FT0042	10041	4	2	4	8	16	8	16
1581865200042	B01	3	FT0043	10042	4	2	4	8	16	8	16
1581865200043	B01	3	FT0044	10043	4	2	4	8	16	8	16
1581865200044	B01	3	FT0045	10044	4	2	4	8	16	8	16
1581865200045	B01	3	FT0046	10045	4	2	4	8	16	8	16
1581865200046	B01	3	FT0047	10046	4	2	4	8	16	8	16
1581865200047	B01	3	FT0048	10047	4	2	4	8	16	8	16
1581865200048	B01	3	FT0049	10048	4	2	4	8	16	8	16
1581865200049	B02	3	FT0050	10049	4	2	4	8	16	8	16
1581865200050	B02	3	FT0051	10050	4	2	4	8	16	8	16
1581865200051	B02	3	FT0052	10051	4	2	4	8	16	8	16
1581865200052	B02	3	FT0053	10052	4	2	4	8	16	8	16
1581865200053	B02	3	FT0054	10053	4	2	4	8	16	8	16
1581865200054	B02	3	FT0055	10054	4	2	4	8	16	8	16
1581865200055	B02	3	FT0056	10055	4	2	4	8	16	8	16
1581865200056	B02	3	FT0057	10056	4	2	4	8	16	8	16
1581865200057	B02	3	FT0058	10057	4	2	4	8	16	8	16
1581865200058	B02	3	FT0059	10058	4	2	4	8	16	8	16
1581865200059	B02	3	FT0060	10059	4	2	4	8	16	8	16
1581865200060	B02	3	FT0061	10060	4	2	4	8	16	8	16
1581865200061	B02	3	FT0062	10061	4	2	4	8	16	8	16
1581865200062	B02	3	FT0063	10062	4	2	4	8	16	8	16
1581865200063	B02	3	FT0064	10063	4	2	4	8	16	8	16
1581865200064	B02	3	FT0065	10064	4	2	4	8	16	8	16
1581865200065	B02	3	FT0066	10065	4	2	4	8	16	8	16
1581865200066	B02	3	FT0067	10066	4	2	4	8	16	8	16
1581865200067	B02	3	FT0068	10067	4	2	4	8	16	8	16
1581865200068	B02	3	FT0069	10068	4	2	4	8	16	8	16
1581865200069	B02	3	FT0070	10069	4	2	4	8	16	8	16
1581865200070	B02	3	FT0071	10070	4	2	4	8	16	8	16
1581865200071	B02	3	FT0072	10071	4	2	4	8	16	8	16
1581865200072	B02	3	FT0073	10072	4	2	4	8	16	8	16
1581865200073	B02	3	FT0074	10073	4	2	4	8	16	8	16
1581865200074	B02	3	FT0075	10074	4	2	4	8	16	8	16
1581865200075	B02	3	FT0076	10075	4	2	4	8	16	8	16
1581865200076	B02	3	FT0077	10076	4	2	4	8	16	8	16
1581865200077	B02	3	FT0078	10077	4	2	4	8	16	8	16
1581865200078	B02	3	FT0079	10078	4	2	4	8	16	8	16
1581865200079	B02	3	FT0080	10079	4	2	4	8	16	8	16
1581865200080	B02	3	FT0081	10080	4	2	4	8	16	8	16
1581865200081	B02	3	FT0082	10081	4	2	4	8	16	8	16
1581865200082	B02	3	FT0083	10082	4	2	4	8	16	8	16
1581865200083	B02	3	FT0084	10083	4	2	4	8	16	8	16
1581865200084	B02	3	FT0085	10084	4	2	4	8	16	8	16
1581865200085	B02	3	FT0086	10085	4	2	4	8	16	8	16
1581865200086	B02	3	FT0087	10086	4	2	4	8	16	8	16
1581865200087	B02	3	FT0088	10087	4	2	4	8	16	8	16
1581865200088	B02	3	FT0089	10088	4	2	4	8	16	8	16
1581865200089	B02	3	FT0090	10089	4	2	4	8	16	8	16
1581865200090	B02	3	FT0091	10090	4	2	4	8	16	8	16
1581865200091	B02	3	FT0092	10091	4	2	4	8	16	8	16
1581865200092	B02	3	FT0093	10092	4	2	4	8	16	8	16
1581865200093	B02	3	FT0094	10093	4	2	4	8	16	8	16
1581865200094	B02	3	FT0095	10094	4	2	4	8	16	8	16
1581865200095	B02	3	FT0096	10095	4	2	4	8	16	8	16
1581865200096	B02	3	FT0097	10096	4	2	4	8	16	8	16
1581865200097	B02	3	FT0098	10097	4	2	4	8	16	8	16
1581865200098	B02	3	FT0099	10098	4	2	4	8	16	8	16
1581865200099	B02	3	FT0100	10099	4	2	4	8	16	8	16
1581865200100	B02	3	FT0101	10100	4	2	4	8	16	8	16
1581865200101	B02	3	FT0102	10101	4	2	4	8	16	8	16
1581865200102	B02	3	FT0103	10102	4	2	4	8	16	8	16
1581865200103	B02	3	FT0104	10103	4	2	4	8	16	8	16
1581865200104	B02	3	FT0105	10104	4	2	4	8	16	8	16
1581865200105	B02	3	FT0106	10105	4	2	4	8	16	8	16
1581865200106	B02	3	FT0107	10106	4	2	4	8	16	8	16
1581865200107	B02	3	FT0108	10107	4	2	4	8	16	8	16
1581865200108	B02	3	FT0109	10108	4	2	4	8	16	8	16
1581865200109	B02	3	FT0110	10109	4	2	4	8	16	8	16
1581865200110	B02	3	FT0111	10110	4	2	4	8	16	8	16
1581865200111	B02	3	FT0112	10111	4	2	4	8	16	8	16
1581865200112	B02	3	FT0113	10112	4	2	4	8	16	8	16
1581865200113	B02	3	FT0114	10113	4	2	4	8	16	8	16
1581865200114	B02	3	FT0115	10114	4	2	4	8	16	8	16
1581865200115	B02	3	FT0116	10115	4	2	4	8	16	8	16
1581865200116	B02	3	FT0117	10116	4	2	4	8	16	8	16
1581865200117	B02	3	FT0118	10117	4	2	4	8	16	8	16
1581865200118	B02	3	FT0119	10118	4	2	4	8	16	8	16
1581865200119	B02	3	FT0120	10119	4	2	4	8	16	8	16
1581865200120	B02	3	FT0121	10120	4	2	4	8	16	8	16
1581865200121	B02	3	FT0122	10121	4	2	4	8	16	8	16
1581865200122	B02	3	FT0123	10122	4	2	4	8	16	8	16
1581865200123	B02	3	FT0124	10123	4	2	4	8	16	8	16
1581865200124	B02	3	FT0125	10124	4	2	4	8	16	8	16
1581865200125	B02	3	FT0126	10125	4	2	4	8	16	8	16
1581865200126	B02	3	FT0127	10126	4	2	4	8	16	8	16
1581865200127	B02	3	FT0128	10127	4	2	4	8	16	8	16
1581865200128	B02	3	FT0129	10128	4	2	4	8	16	8	16
1581865200129	B02	3	FT0130	10129	4	2	4	8	16	8	16
1581865200130	B02	3	FT0131	10130	4	2	4	8	16	8	16
1581865200131	B02	3	FT0132	10131	4	2	4	8	16	8	16
1581865200132	B02	3	FT0133	10132	4	2	4	8	16	8	16
1581865200133	B02	3	FT0134	10133	4	2	4	8	16	8	16
1581865200134	B02	3	FT0135	10134	4	2	4	8	16	8	16
1581865200135	B02	3	FT0136	10135	4	2	4	8	16	8	16
1581865200136	B02	3	FT0137	10136	4	2	4	8	16	8	16
1581865200137	B02	3	FT0138	10137	4	2	4	8	16	8	16
1581865200138	B02	3	FT0139	10138	4	2	4	8	16	8	16
1581865200139	B02	3	FT0140	10139	4	2	4	8	16	8	16
1581865200140	B02	3	FT0141	10140	4	2	4	8	16	8	16
1581865200141	B02	3	FT0142	10141	4	2	4	8	16	8	16
1581865200142	B02	3	FT0143	10142	4	2	4	8	16	8	16
1581865200143	B02	3	FT0144	10143	4	2	4	8	16	8	16
1581865200144	B02	3	FT0145	10144	4	2	4	8	16	8	16
1581865200145	B02	3	FT0146	10145	4	2	4	8	16	8	16
1581865200146	B02	3	FT0147	10146	4	2	4	8	16	8	16
1581865200147	B02	3	FT0148	10147	4	2	4	8	16	8	16
1581865200148	B02	3	FT0149	10148	4	2	4	8	16	8	16
1581865200149	B02	3	FT0150	10149	4	2	4	8	16	8	16
1581865200150	B02	3	FT0151	10150	4	2	4	8	16	8	16
1581865200151	B02	3	FT0152	10151	4	2	4	8	16	8	16
1581865200152	B02	3	FT0153	10152	4	2	4	8	16	8	16
1581865200153	B02	3	FT0154	10153	4	2	4	8	16	8	16
1581865200154	B02	3	FT0155	10154	4	2	4	8	16	8	16
1581865200155	B02	3	FT0156	10155	4	2	4	8	16	8	16
1581865200156	B02	3	FT0157	10156	4	2	4	8	16	8	16
1581865200157	B02	3	FT0158	10157	4	2	4	8	16	8	16
1581865200158	B02	3	FT0159	10158	4	2	4	8	16	8	16
1581865200159	B02	3	FT0160	10159	4	2	4	8	16	8	16
1581865200160	B02	3	FT0161	10160	4	2	4	8	16	8	16
1581865200161	B02	3	FT0162	10161	4	2	4	8	16	8	16
1581865200162	B02	3	FT0163	10162	4	2	4	8	16	8	16
1581865200163	B02	3	FT0164	10163	4	2	4	8	16	8	16
1581865200164	B02	3	FT0165	10164	4	2	4	8	16	8	16
1581865200165	B02	3	FT0166	10165	4	2	4	8	16	8	16
1581865200166	B02	3	FT0167	10166	4	2	4	8	16	8	16
1581865200167	B02	3	FT0168	10167	4	2	4	8	16	8	16
1581865200168	B02	3	FT0169	10168	4	2	4	8	16	8	16
1581865200169	B02	3	FT0170	10169	4	2	4	8	16	8	16
1581865200170	B02	3	FT0171	10170	4	2	4	8	16	8	16
1581865200171	B02	3	FT0172	10171	4	2	4	8	16	8	16
1581865200172	B02	3	FT0173	10172	4	2	4	8	16	8	16
1581865200173	B02	3	FT0174	10173	4	2	4	8	16	8	16
1581865200174	B02	3	FT0175	10174	4	2	4	8	16	8	16
1581865200175	B02	3	FT0176	10175	4	2	4	8	16	8	16
1581865200176	B02	3	FT0177	10176	4	2	4	8	16	8	16
1581865200177	B02	3	FT0178	10177	4	2	4	8	16	8	16
1581865200178	B02	3	FT0179	10178	4	2	4	8	16	8	16
1581865200179	B02	3	FT0180	10179	4	2	4	8	16	8	16
1581865200180	B02	3	FT0181	10180	4	2	4	8	16	8	16
1581865200181	B02	3	FT0182	10181	4	2	4	8	16	8	16
1581865200182	B02	3	FT0183	10182	4	2	4	8	16	8	16
1581865200183	B02	3	FT0184	10183	4	2	4	8	16	8	16
1581865200184	B02	3	FT0185	10184	4	2	4	8	16	8	16
1581865200185	B02	3	FT0186	10185	4	2	4	8	16	8	16
1581865200186	B02	3	FT0187	10186	4	2	4	8	16	8	16
1581865200187	B02	3	FT0188	10187	4	2	4	8	16	8	16
1581865200188	B02	3	FT0189	10188	4	2	4	8	16	8	16
1581865200189	B02	3	FT0190	10189	4	2	4	8	16	8	16
1581865200190	B02	3	FT0191	10190	4	2	4	8	16	8	16
1581865200191	B02	3	FT0192	10191	4	2	4	8	16	8	16
1581865200192	B02	3	FT0193	10192	4	2	4	8	16	8	16
1581865200193	B02	3	FT0194	10193	4	2	4	8	16	8	16
1581865200194	B02	3	FT0195	10194	4	2	4	8	16	8	16
1581865200195	B02	3	FT0196	10195	4	2	4	8	16	8	16
1581865200196	B02	3	FT0197	10196	4	2	4	8	16	8	16
1581865200197	B02	3	FT0198	10197	4	2	4	8	16	8	16
1581865200198	B02	3	FT0199	10198	4	2	4	8	16	8	16
1581865200199	B02	3	FT0200	10199	4	2	4	8	16	8	16
1581865200200	B03	3	FT0201	10200	4	2	4	8	16	8	16
1581865200201	B03	3	FT0202	10201	4	2	4	8	16	8	16
1581865200202	B03	3	FT0203	10202	4	2	4	8	16	8	16
1581865200203	B03	3	FT0204	10203	4	2	4	8	16	8	16
1581865200204	B03	3	FT0205	10204	4	2	4	8	16	8	16
1581865200205	B03	3	FT0206	10205	4	2	4	8	16	8	16
1581865200206	B03	3	FT0207	10206	4	2	4	8	16	8	16
1581865200207	B03	3	FT0208	10207	4	2	4	8	16	8	16
1581865200208	B03	3	FT0209	10208	4	2	4	8	16	8	16
1581865200209	B03	3	FT0210	10209	4	2	4	8	16	8	16
1581865200210	B03	3	FT0211	10210	4	2	4	8	16	8	16
1581865200211	B03	3	FT0212	10211	4	2	4	8	16	8	16
1581865200212	B03	3	FT0213	10212	4	2	4	8	16	8	16
1581865200213	B03	3	FT0214	10213	4	2	4	8	16	8	16
1581865200214	B03	3	FT0215	10214	4	2	4	8	16	8	16
1581865200215	B03	3	FT0216	10215	4	2	4	8	16	8	16
1581865200216	B03	3	FT0217	10216	4	2	4	8	16	8	16
1581865200217	B03	3	FT0218	10217	4	2	4	8	16	8	16
1581865200218	B03	3	FT0219	10218	4	2	4	8	16	8	16
1581865200219	B03	3	FT0220	10219	4	2	4	8	16	8	16
1581865200220	B03	3	FT0221	10220	4	2	4	8	16	8	16
1581865200221	B03	3	FT0222	10221	4	2	4	8	16	8	16
1581865200222	B03	3	FT0223	10222	4	2	4	8	16	8	16
1581865200223	B03	3	FT0224	10223	4	2	4	8	16	8	16
1581865200224	B03	3	FT0225	10224	4	2	4	8	16	8	16
1581865200225	B03	3	FT0226	10225	4	2	4	8	16	8	16
1581865200226	B03	3	FT0227	10226	4	2	4	8	16	8	16
1581865200227	B03	3	FT0228	10227	4	2	4	8	16	8	16
1581865200228	B03	3	FT0229	10228	4	2	4	8	16	8	16
1581865200229	B03	3	FT0230	10229	4	2	4	8	16	8	16
1581865200230	B03	3	FT0231	10230	4	2	4	8	16	8	16
1581865200231	B03	3	FT0232	10231	4	2	4	8	16	8	16
1581865200232	B03	3	FT0233	10232	4	2	4	8	16	8	16
1581865200233	B03	3	FT0234	10233	4	2	4	8	16	8	16
1581865200234	B03	3	FT0235	10234	4	2	4	8	16	8	16
1581865200235	B03	3	FT0236	10235	4	2	4	8	16	8	16
1581865200236	B03	3	FT0237	10236	4	2	4	8	16	8	16
1581865200237	B03	3	FT0238	10237	4	2	4	8	16	8	16
1581865200238	B03	3	FT0239	10238	4	2	4	8	16	8	16
1581865200239	B03	3	FT0240	10239	4	2	4	8	16	8	16
1581865200240	B03	3	FT0241	10240	4	2	4	8	16	8	16
1581865200241	B03	3	FT0242	10241	4	2	4	8	16	8	16
1581865200242	B03	3	FT0243	10242	4	2	4	8	16	8	16
1581865200243	B03	3	FT0244	10243	4	2	4	8	16	8	16
1581865200244	B03	3	FT0245	10244	4	2	4	8	16	8	16
1581865200245	B03	3	FT0246	10245	4	2	4	8	16	8	16
1581865200246	B03	3	FT0247	10246	4	2	4	8	16	8	16
1581865200247	B03	3	FT0248	10247	4	2	4	8	16	8	16
1581865200248	B03	3	FT0249	10248	4	2	4	8	16	8	16
1581865200249	B03	3	FT0250	10249	4	2	4	8	16	8	16
1581865200250	B03	3	FT0251	10250	4	2	4	8	16	8	16
1581865200251	B03	3	FT0252	10251	4	2	4	8	16	8	16
1581865200252	B03	3	FT0253	10252	4	2	4	8	16	8	16
1581865200253	B03	3	FT0254	10253	4	2	4	8	16	8	16
1581865200254	B03	3	FT0255	10254	4	2	4	8	16	8	16
1581865200255	B03	3	FT0256	10255	4	2	4	8	16	8	16
1581865200256	B03	3	FT0257	10256	4	2	4	8	16	8	16
1581865200257	B03	3	FT0258	10257	4	2	4	8	16	8	16
1581865200258	B03	3	FT0259	10258	4	2	4	8	16	8	16
1581865200259	B03	3	FT0260	10259	4	2	4	8	16	8	16
1581865200260	B03	3	FT0261	10260	4	2	4	8	16	8	16
1581865200261	B03	3	FT0262	10261	4	2	4	8	16	8	16
1581865200262	B03	3	FT0263	10262	4	2	4	8	16	8	16
1581865200263	B03	3	FT0264	10263	4	2	4	8	16	8	16
1581865200264	B03	3	FT0265	10264	4	2	4	8	16	8	16
1581865200265	B03	3	FT0266	10265	4	2	4	8	16	8	16
1581865200266	B03	3	FT0267	10266	4	2	4	8	16	8	16
1581865200267	B03	3	FT0268	10267	4	2	4	8	16	8	16
1581865200268	B03	3	FT0269	10268	4	2	4	8	16	8	16
1581865200269	B03	3	FT0270	10269	4	2	4	8	16	8	16
1581865200270	B03	3	FT0271	10270	4	2	4	8	16	8	16
1581865200271	B03	3	FT0272	10271	4	2	4	8	16	8	16
1581865200272	B03	3	FT0273	10272	4	2	4	8	16	8	16
1581865200273	B03	3	FT0274	10273	4	2	4	8	16	8	16
1581865200274	B03	3	FT0275	10274	4	2	4	8	16	8	16
1581865200275	B03	3	FT0276	10275	4	2	4	8	16	8	16
1581865200276	B03	3	FT0277	10276	4	2	4	8	16	8	16
1581865200277	B03	3	FT0278	10277	4	2	4	8	16	8	16
1581865200278	B03	3	FT0279	10278	4	2	4	8	16	8	16
1581865200279	B03	3	FT0280	10279	4	2	4	8	16	8	16
1581865200280	B03	3	FT0281	10280	4	2	4	8	16	8	16
1581865200281	B03	3	FT0282	10281	4	2	4	8	16	8	16
1581865200282	B03	3	FT0283	10282	4	2	4	8	16	8	16
1581865200283	B03	3	FT0284	10283	4	2	4	8	16	8	16
1581865200284	B03	3	FT0285	10284	4	2	4	8	16	8	16
1581865200285	B03	3	FT0286	10285	4	2	4	8	16	8	16
1581865200286	B03	3	FT0287	10286	4	2	4	8	16	8	16
1581865200287	B03	3	FT0288	10287	4	2	4	8	16	8	16
1581865200288	B03	3	FT0289	10288	4	2	4	8	16	8	16
1581865200289	B03	3	FT0290	10289	4	2	4	8	16	8	16
1581865200290	B03	3	FT0291	10290	4	2	4	8	16	8	16
1581865200291	B03	3	FT0292	10291	4	2	4	8	16	8	16
1581865200292	B03	3	FT0293	10292	4	2	4	8	16	8	16
1581865200293	B03	3	FT0294	10293	4	2	4	8	16	8	16
1581865200294	B03	3	FT0295	10294	4	2	4	8	16	8	16
1581865200295	B03	3	FT0296	10295	4	2	4	8	16	8	16
1581865200296	B03	3	FT0297	10296	4	2	4	8	16	8	16
1581865200297	B03	3	FT0298	10297	4	2	4	8	16	8	16
1581865200298	B04	3	FT0299	10298	4	2	4	8	16	8	16
1581865200299	B04	3	FT0300	10299	4	2	4	8	16	8	16
1581865200300	B04	3	FT0301	10300	4	2	4	8	16	8	16
1581865200301	B04	3	FT0302	10301	4	2	4	8	16	8	16
1581865200302	B04	3	FT0303	10302	4	2	4	8	16	8	16
1581865200303	B04	3	FT0304	10303	4	2	4	8	16	8	16
1581865200304	B04	3	FT0305	10304	4	2	4	8	16	8	16
1581865200305	B04	3	FT0306	10305	4	2	4	8	16	8	16
1581865200306	B04	3	FT0307	10306	4	2	4	8	16	8	16
1581865200307	B04	3	FT0308	10307	4	2	4	8	16	8	16
1581865200308	B04	3	FT0309	10308	4	2	4	8	16	8	16
1581865200309	B04	3	FT0310	10309	4	2	4	8	16	8	16
1581865200310	B04	3	FT0311	10310	4	2	4	8	16	8	16
1581865200311	B04	3	FT0312	10311	4	2	4	8	16	8	16
1581865200312	B04	3	FT0313	10312	4	2	4	8	16	8	16
1581865200313	B04	3	FT0314	10313	4	2	4	8	16	8	16
1581865200314	B04	3	FT0315	10314	4	2	4	8	16	8	16
1581865200315	B04	3	FT0316	10315	4	2	4	8	16	8	16
1581865200316	B04	3	FT0317	10316	4	2	4	8	16	8	16
1581865200317	B04	3	FT0318	10317	4	2	4	8	16	8	16
1581865200318	B04	3	FT0319	10318	4	2	4	8	16	8	16
1581865200319	B04	3	FT0320	10319	4	2	4	8	16	8	16
1581865200320	B04	3	FT0321	10320	4	2	4	8	16	8	16
1581865200321	B04	3	FT0322	10321	4	2	4	8	16	8	16
1581865200322	B04	3	FT0323	10322	4	2	4	8	16	8	16
1581865200323	B04	3	FT0324	10323	4	2	4	8	16	8	16
1581865200324	B04	3	FT0325	10324	4	2	4	8	16	8	16
1581865200325	B04	3	FT0326	10325	4	2	4	8	16	8	16
1581865200326	B04	3	FT0327	10326	4	2	4	8	16	8	16
1581865200327	B04	3	FT0328	10327	4	2	4	8	16	8	16
1581865200328	B04	3	FT0329	10328	4	2	4	8	16	8	16
1581865200329	B04	3	FT0330	10329	4	2	4	8	16	8	16
1581865200330	B04	3	FT0331	10330	4	2	4	8	16	8	16
1581865200331	B04	3	FT0332	10331	4	2	4	8	16	8	16
1581865200332	B04	3	FT0333	10332	4	2	4	8	16	8	16
1581865200333	B04	3	FT0334	10333	4	2	4	8	16	8	16
1581865200334	B04	3	FT0335	10334	4	2	4	8	16	8	16
1581865200335	B04	3	FT0336	10335	4	2	4	8	16	8	16
1581865200336	B04	3	FT0337	10336	4	2	4	8	16	8	16
1581865200337	B04	3	FT0338	10337	4	2	4	8	16	8	16
1581865200338	B04	3	FT0339	10338	4	2	4	8	16	8	16
1581865200339	B04	3	FT0340	10339	4	2	4	8	16	8	16
1581865200340	B04	3	FT0341	10340	4	2	4	8	16	8	16
1581865200341	B04	3	FT0342	10341	4	2	4	8	16	8	16
1581865200342	B04	3	FT0343	10342	4	2	4	8	16	8	16
1581865200343	B04	3	FT0344	10343	4	2	4	8	16	8	16
1581865200344	B04	3	FT0345	10344	4	2	4	8	16	8	16
1581865200345	B04	3	FT0346	10345	4	2	4	8	16	8	16
1581865200346	B04	3	FT0347	10346	4	2	4	8	16	8	16
1581865200347	B04	3	FT0348	10347	4	2	4	8	16	8	16
1581865200348	B04	3	FT0349	10348	4	2	4	8	16	8	16
1581865200349	B04	3	FT0350	10349	4	2	4	8	16	8	16
1581865200350	B04	3	FT0351	10350	4	2	4	8	16	8	16
1581865200351	B04	3	FT0352	10351	4	2	4	8	16	8	16
1581865200352	B04	3	FT0353	10352	4	2	4	8	16	8	16
1581865200353	B04	3	FT0354	10353	4	2	4	8	16	8	16
1581865200354	B04	3	FT0355	10354	4	2	4	8	16	8	16
1581865200355	B04	3	FT0356	10355	4	2	4	8	16	8	16
1581865200356	B04	3	FT0357	10356	4	2	4	8	16	8	16
1581865200357	B04	3	FT0358	10357	4	2	4	8	16	8	16
1581865200358	B04	3	FT0359	10358	4	2	4	8	16	8	16
1581865200359	B04	3	FT0360	10359	4	2	4	8	16	8	16
1581865200360	B04	3	FT0361	10360	4	2	4	8	16	8	16
1581865200361	B04	3	FT0362	10361	4	2	4	8	16	8	16
1581865200362	B04	3	FT0363	10362	4	2	4	8	16	8	16
1581865200363	B04	3	FT0364	10363	4	2	4	8	16	8	16
1581865200364	B04	3	FT0365	10364	4	2	4	8	16	8	16
1581865200365	B04	3	FT0366	10365	4	2	4	8	16	8	16
1581865200366	B04	3	FT0367	10366	4	2	4	8	16	8	16
1581865200367	B04	3	FT0368	10367	4	2	4	8	16	8	16
1581865200368	B04	3	FT0369	10368	4	2	4	8	16	8	16
1581865200369	B04	3	FT0370	10369	4	2	4	8	16	8	16
1581865200370	B04	3	FT0371	10370	4	2	4	8	16	8	16
1581865200371	B04	3	FT0372	10371	4	2	4	8	16	8	16
1581865200372	B04	3	FT0373	10372	4	2	4	8	16	8	16
1581865200373	B04	3	FT0374	10373	4	2	4	8	16	8	16
1581865200374	B04	3	FT0375	10374	4	2	4	8	16	8	16
1581865200375	B04	3	FT0376	10375	4	2	4	8	16	8	16
1581865200376	B04	3	FT0377	10376	4	2	4	8	16	8	16
1581865200377	B04	3	FT0378	10377	4	2	4	8	16	8	16
1581865200378	B04	3	FT0379	10378	4	2	4	8	16	8	16
1581865200379	B04	3	FT0380	10379	4	2	4	8	16	8	16
1581865200380	B04	3	FT0381	10380	4	2	4	8	16	8	16
1581865200381	B04	3	FT0382	10381	4	2	4	8	16	8	16
1581865200382	B04	3	FT0383	10382	4	2	4	8	16	8	16
1581865200383	B04	3	FT0384	10383	4	2	4	8	16	8	16
1581865200384	B04	3	FT0385	10384	4	2	4	8	16	8	16
1581865200385	B04	3	FT0386	10385	4	2	4	8	16	8	16
1581865200386	B04	3	FT0387	10386	4	2	4	8	16	8	16
1581865200387	B04	3	FT0388	10387	4	2	4	8	16	8	16
1581865200388	B04	3	FT0389	10388	4	2	4	8	16	8	16
1581865200389	B04	3	FT0390	10389	4	2	4	8	16	8	16
1581865200390	B04	3	FT0391	10390	4	2	4	8	16	8	16
1581865200391	B04	3	FT0392	10391	4	2	4	8	16	8	16
1581865200392	B04	3	FT0393	10392	4	2	4	8	16	8	16
1581865200393	B04	3	FT0394	10393	4	2	4	8	16	8	16
1581865200394	B04	3	FT0395	10394	4	2	4	8	16	8	16
1581865200395	B04	3	FT0396	10395	4	2	4	8	16	8	16
1581865200396	B04	3	FT0397	10396	4	2	4	8	16	8	16
1581865200397	B04	3	FT0398	10397	4	2	4	8	16	8	16
1581865200398	B04	3	FT0399	10398	4	2	4	8	16	8	16
1581865200399	B04	3	FT0400	10399	4	2	4	8	16	8	16
1581865200400	B05	3	FT0401	10400	4	2	4	8	16	8	16
1581865200401	B05	3	FT0402	10401	4	2	4	8	16	8	16
1581865200402	B05	3	FT0403	10402	4	2	4	8	16	8	16
1581865200403	B05	3	FT0404	10403	4	2	4	8	16	8	16
1581865200404	B05	3	FT0405	10404	4	2	4	8	16	8	16
1581865200405	B05	3	FT0406	10405	4	2	4	8	16	8	16
1581865200406	B05	3	FT0407	10406	4	2	4	8	16	8	16
1581865200407	B05	3	FT0408	10407	4	2	4	8	16	8	16
1581865200408	B05	3	FT0409	10408	4	2	4	8	16	8	16
1581865200409	B05	3	FT0410	10409	4	2	4	8	16	8	16
1581865200410	B05	3	FT0411	10410	4	2	4	8	16	8	16
1581865200411	B05	3	FT0412	10411	4	2	4	8	16	8	16
1581865200412	B05	3	FT0413	10412	4	2	4	8	16	8	16
1581865200413	B05	3	FT0414	10413	4	2	4	8	16	8	16
1581865200414	B05	3	FT0415	10414	4	2	4	8	16	8	16
1581865200415	B05	3	FT0416	10415	4	2	4	8	16	8	16
1581865200416	B05	3	FT0417	10416	4	2	4	8	16	8	16
1581865200417	B05	3	FT0418	10417	4	2	4	8	16	8	16
1581865200418	B05	3	FT0419	10418	4	2	4	8	16	8	16
1581865200419	B05	3	FT0420	10419	4	2	4	8	16	8	16
1581865200420	B05	3	FT0421	10420	4	2	4	8	16	8	16
1581865200421	B05	3	FT0422	10421	4	2	4	8	16	8	16
1581865200422	B05	3	FT0423	10422	4	2	4	8	16	8	16
1581865200423	B05	3	FT0424	10423	4	2	4	8	16	8	16
1581865200424	B05	3	FT0425	10424	4	2	4	8	16	8	16
1581865200425	B05	3	FT0426	10425	4	2	4	8	16	8	16
1581865200426	B05	3	FT0427	10426	4	2	4	8	16	8	16
1581865200427	B05	3	FT0428	10427	4	2	4	8	16	8	16
1581865200428	B05	3	FT0429	10428	4	2	4	8	16	8	16
1581865200429	B05	3	FT0430	10429	4	2	4	8	16	8	16
1581865200430	B05	3	FT0431	10430	4	2	4	8	16	8	16
1581865200431	B05	3	FT0432	10431	4	2	4	8	16	8	16
1581865200432	B05	3	FT0433	10432	4	2	4	8	16	8	16
1581865200433	B05	3	FT0434	10433	4	2	4	8	16	8	16
1581865200434	B05	3	FT0435	10434	4	2	4	8	16	8	16
1581865200435	B05	3	FT0436	10435	4	2	4	8	16	8	16
1581865200436	B05	3	FT0437	10436	4	2	4	8	16	8	16
1581865200437	B05	3	FT0438	10437	4	2	4	8	16	8	16
1581865200438	B05	3	FT0439	10438	4	2	4	8	16	8	16
1581865200439	B05	3	FT0440	10439	4	2	4	8	16	8	16
1581865200440	B05	3	FT0441	10440	4	2	4	8	16	8	16
1581865200441	B05	3	FT0442	10441	4	2	4	8	16	8	16
1581865200442	B05	3	FT0443	10442	4	2	4	8	16	8	16
1581865200443	B05	3	FT0444	10443	4	2	4	8	16	8	16
1581865200444	B05	3	FT0445	10444	4	2	4	8	16	8	16
1581865200445	B05	3	FT0446	10445	4	2	4	8	16	8	16
1581865200446	B05	3	FT0447	10446	4	2	4	8	16	8	16
1581865200447	B05	3	FT0448	10447	4	2	4	8	16	8	16
1581865200448	B05	3	FT0449	10448	4	2	4	8	16	8	16
1581865200449	B05	3	FT0450	10449	4	2	4	8	16	8	16
1581865200450	B05	3	FT0451	10450	4	2	4	8	16	8	16
1581865200451	B05	3	FT0452	10451	4	2	4	8	16	8	16
1581865200452	B05	3	FT0453	10452	4	2	4	8	16	8	16
1581865200453	B05	3	FT0454	10453	4	2	4	8	16	8	16
1581865200454	B05	3	FT0455	10454	4	2	4	8	16	8	16
1581865200455	B05	3	FT0456	10455	4	2	4	8	16	8	16
1581865200456	B05	3	FT0457	10456	4	2	4	8	16	8	16
1581865200457	B05	3	FT0458	10457	4	2	4	8	16	8	16
1581865200458	B05	3	FT0459	10458	4	2	4	8	16	8	16
1581865200459	B05	3	FT0460	10459	4	2	4	8	16	8	16
1581865200460	B05	3	FT0461	10460	4	2	4	8	16	8	16
1581865200461	B05	3	FT0462	10461	4	2	4	8	16	8	16
1581865200462	B05	3	FT0463	10462	4	2	4	8	16	8	16
1581865200463	B05	3	FT0464	10463	4	2	4	8	16	8	16
1581865200464	B05	3	FT0465	10464	4	2	4	8	16	8	16
1581865200465	B05	3	FT0466	10465	4	2	4	8	16	8	16
1581865200466	B05	3	FT0467	10466	4	2	4	8	16	8	16
1581865200467	B05	3	FT0468	10467	4	2	4	8	16	8	16
1581865200468	B05	3	FT0469	10468	4	2	4	8	16	8	16
1581865200469	B05	3	FT0470	10469	4	2	4	8	16	8	16
1581865200470	B05	3	FT0471	10470	4	2	4	8	16	8	16
1581865200471	B05	3	FT0472	10471	4	2	4	8	16	8	16
1581865200472	B05	3	FT0473	10472	4	2	4	8	16	8	16
1581865200473	B05	3	FT0474	10473	4	2	4	8	16	8	16
1581865200474	B05	3	FT0475	10474	4	2	4	8	16	8	16
1581865200475	B05	3	FT0476	10475	4	2	4	8	16	8	16
1581865200476	B05	3	FT0477	10476	4	2	4	8	16	8	16
1581865200477	B05	3	FT0478	10477	4	2	4	8	16	8	16
1581865200478	B05	3	FT0479	10478	4	2	4	8	16	8	16
1581865200479	B05	3	FT0480	10479	4	2	4	8	16	8	16
1581865200480	B05	3	FT0481	10480	4	2	4	8	16	8	16
1581865200481	B05	3	FT0482	10481	4	2	4	8	16	8	16
1581865200482	B05	3	FT0483	10482	4	2	4	8	16	8	16
1581865200483	B05	3	FT0484	10483	4	2	4	8	16	8	16
1581865200484	B05	3	FT0485	10484	4	2	4	8	16	8	16
1581865200485	B05	3	FT0486	10485	4	2	4	8	16	8	16
1581865200486	B05	3	FT0487	10486	4	2	4	8	16	8	16
1581865200487	B05	3	FT0488	10487	4	2	4	8	16	8	16
1581865200488	B05	3	FT0489	10488	4	2	4	8	16	8	16
1581865200489	B05	3	FT0490	10489	4	2	4	8	16	8	16
1581865200490	B05	3	FT0491	10490	4	2	4	8	16	8	16
1581865200491	B05	3	FT0492	10491	4	2	4	8	16	8	16
1581865200492	B05	3	FT0493	10492	4	2	4	8	16	8	16
1581865200493	B05	3	FT0494	10493	4	2	4	8	16	8	16
1581865200494	B05	3	FT0495	10494	4	2	4	8	16	8	16
1581865200495	B05	3	FT0496	10495	4	2	4	8	16	8	16
1581865200496	B05	3	FT0497	10496	4	2	4	8	16	8	16
1581865200497	B05	3	FT0498	10497	4	2	4	8	16	8	16
1581865200498	B05	3	FT0499	10498	4	2	4	8	16	8	16
1581865200499	B06	3	FT0500	10499	4	2	4	8	16	8	16
1581865200500	B06	3	FT0501	10500	4	2	4	8	16	8	16
1581865200501	B06	3	FT0502	10501	4	2	4	8	16	8	16
1581865200502	B06	3	FT0503	10502	4	2	4	8	16	8	16
1581865200503	B06	3	FT0504	10503	4	2	4	8	16	8	16
1581865200504	B06	3	FT0505	10504	4	2	4	8	16	8	16
1581865200505	B06	3	FT0506	10505	4	2	4	8	16	8	16
1581865200506	B06	3	FT0507	10506	4	2	4	8	16	8	16
1581865200507	B06	3	FT0508	10507	4	2	4	8	16	8	16
1581865200508	B06	3	FT0509	10508	4	2	4	8	16	8	16
1581865200509	B06	3	FT0510	10509	4	2	4	8	16	8	16
1581865200510	B06	3	FT0511	10510	4	2	4	8	16	8	16
1581865200511	B06	3	FT0512	10511	4	2	4	8	16	8	16
1581865200512	B06	3	FT0513	10512	4	2	4	8	16	8	16
1581865200513	B06	3	FT0514	10513	4	2	4	8	16	8	16
1581865200514	B06	3	FT0515	10514	4	2	4	8	16	8	16
1581865200515	B06	3	FT0516	10515	4	2	4	8	16	8	16
1581865200516	B06	3	FT0517	10516	4	2	4	8	16	8	16
1581865200517	B06	3	FT0518	10517	4	2	4	8	16	8	16
1581865200518	B06	3	FT0519	10518	4	2	4	8	16	8	16
1581865200519	B06	3	FT0520	10519	4	2	4	8	16	8	16
1581865200520	B06	3	FT0521	10520	4	2	4	8	16	8	16
1581865200521	B06	3	FT0522	10521	4	2	4	8	16	8	16
1581865200522	B06	3	FT0523	10522	4	2	4	8	16	8	16
1581865200523	B06	3	FT0524	10523	4	2	4	8	16	8	16
1581865200524	B06	3	FT0525	10524	4	2	4	8	16	8	16
1581865200525	B06	3	FT0526	10525	4	2	4	8	16	8	16
1581865200526	B06	3	FT0527	10526	4	2	4	8	16	8	16
1581865200527	B06	3	FT0528	10527	4	2	4	8	16	8	16
1581865200528	B06	3	FT0529	10528	4	2	4	8	16	8	16
1581865200529	B06	3	FT0530	10529	4	2	4	8	16	8	16
1581865200530	B06	3	FT0531	10530	4	2	4	8	16	8	16
1581865200531	B06	3	FT0532	10531	4	2	4	8	16	8	16
1581865200532	B06	3	FT0533	10532	4	2	4	8	16	8	16
1581865200533	B06	3	FT0534	10533	4	2	4	8	16	8	16
1581865200534	B06	3	FT0535	10534	4	2	4	8	16	8	16
1581865200535	B06	3	FT0536	10535	4	2	4	8	16	8	16
1581865200536	B06	3	FT0537	10536	4	2	4	8	16	8	16
1581865200537	B06	3	FT0538	10537	4	2	4	8	16	8	16
1581865200538	B06	3	FT0539	10538	4	2	4	8	16	8	16
1581865200539	B06	3	FT0540	10539	4	2	4	8	16	8	16
1581865200540	B06	3	FT0541	10540	4	2	4	8	16	8	16
1581865200541	B06	3	FT0542	10541	4	2	4	8	16	8	16
1581865200542	B06	3	FT0543	10542	4	2	4	8	16	8	16
1581865200543	B06	3	FT0544	10543	4	2	4	8	16	8	16
1581865200544	B06	3	FT0545	10544	4	2	4	8	16	8	16
1581865200545	B06	3	FT0546	10545	4	2	4	8	16	8	16
1581865200546	B06	3	FT0547	10546	4	2	4	8	16	8	16
1581865200547	B06	3	FT0548	10547	4	2	4	8	16	8	16
1581865200548	B06	3	FT0549	10548	4	2	4	8	16	8	16
1581865200549	B06	3	FT0550	10549	4	2	4	8	16	8	16
1581865200550	B06	3	FT0551	10550	4	2	4	8	16	8	16
1581865200551	B06	3	FT0552	10551	4	2	4	8	16	8	16
1581865200552	B06	3	FT0553	10552	4	2	4	8	16	8	16
1581865200553	B06	3	FT0554	10553	4	2	4	8	16	8	16
1581865200554	B06	3	FT0555	10554	4	2	4	8	16	8	16
1581865200555	B06	3	FT0556	10555	4	2	4	8	16	8	16
1581865200556	B06	3	FT0557	10556	4	2	4	8	16	8	16
1581865200557	B06	3	FT0558	10557	4	2	4	8	16	8	16
1581865200558	B06	3	FT0559	10558	4	2	4	8	16	8	16
1581865200559	B06	3	FT0560	10559	4	2	4	8	16	8	16
1581865200560	B06	3	FT0561	10560	4	2	4	8	16	8	16
1581865200561	B06	3	FT0562	10561	4	2	4	8	16	8	16
1581865200562	B06	3	FT0563	10562	4	2	4	8	16	8	16
1581865200563	B06	3	FT0564	10563	4	2	4	8	16	8	16
1581865200564	B06	3	FT0565	10564	4	2	4	8	16	8	16
1581865200565	B06	3	FT0566	10565	4	2	4	8	16	8	16
1581865200566	B06	3	FT0567	10566	4	2	4	8	16	8	16
1581865200567	B06	3	FT0568	10567	4	2	4	8	16	8	16
1581865200568	B06	3	FT0569	10568	4	2	4	8	16	8	16
1581865200569	B06	3	FT0570	10569	4	2	4	8	16	8	16
1581865200570	B06	3	FT0571	10570	4	2	4	8	16	8	16
1581865200571	B06	3	FT0572	10571	4	2	4	8	16	8	16
1581865200572	B06	3	FT0573	10572	4	2	4	8	16	8	16
1581865200573	B06	3	FT0574	10573	4	2	4	8	16	8	16
1581865200574	B06	3	FT0575	10574	4	2	4	8	16	8	16
1581865200575	B06	3	FT0576	10575	4	2	4	8	16	8	16
1581865200576	B06	3	FT0577	10576	4	2	4	8	16	8	16
1581865200577	B06	3	FT0578	10577	4	2	4	8	16	8	16
1581865200578	B06	3	FT0579	10578	4	2	4	8	16	8	16
1581865200579	B06	3	FT0580	10579	4	2	4	8	16	8	16
1581865200580	B06	3	FT0581	10580	4	2	4	8	16	8	16
1581865200581	B06	3	FT0582	10581	4	2	4	8	16	8	16
1581865200582	B06	3	FT0583	10582	4	2	4	8	16	8	16
1581865200583	B06	3	FT0584	10583	4	2	4	8	16	8	16
1581865200584	B06	3	FT0585	10584	4	2	4	8	16	8	16
1581865200585	B06	3	FT0586	10585	4	2	4	8	16	8	16
1581865200586	B06	3	FT0587	10586	4	2	4	8	16	8	16
1581865200587	B06	3	FT0588	10587	4	2	4	8	16	8	16
1581865200588	B06	3	FT0589	10588	4	2	4	8	16	8	16
1581865200589	B06	3	FT0590	10589	4	2	4	8	16	8	16
1581865200590	B06	3	FT0591	10590	4	2	4	8	16	8	16
1581865200591	B06	3	FT0592	10591	4	2	4	8	16	8	16
1581865200592	B06	3	FT0593	10592	4	2	4	8	16	8	16
1581865200593	B06	3	FT0594	10593	4	2	4	8	16	8	16
1581865200594	B06	3	FT0595	10594	4	2	4	8	16	8	16
1581865200595	B06	3	FT0596	10595	4	2	4	8	16	8	16
1581865200596	B06	3	FT0597	10596	4	2	4	8	16	8	16
1581865200597	B06	3	FT0598	10597	4	2	4	8	16	8	16
1581865200598	B06	3	FT0599	10598	4	2	4	8	16	8	16
1581865200599	B06	3	FT0600	10599	4	2	4	8	16	8	16
1581865200600	B06	3	FT0601	10600	4	2	4	8	16	8	16

## Sheet: FailedTasks-Itr04
Timestamp [ms in epoch]	Batch ID	Iteration	Request ID	Task Load (Iteration Count for AES 256 encryption)	CPU Speed GHz [const]	CPU Requested [Min ]	CPU Requested [Max ]	Cores Requested [Min]	Cores Requested [Max]	Memory Requested (GB) [Min]	Memory Requested (GB) [Max]
1581866100000	B01	4	FT0001	10000	4	2	4	8	16	8	16
1581866100001	B01	4	FT0002	10001	4	2	4	8	16	8	16
1581866100002	B01	4	FT0003	10002	4	2	4	8	16	8	16
1581866100003	B01	4	FT0004	10003	4	2	4	8	16	8	16
1581866100004	B01	4	FT0005	10004	4	2	4	8	16	8	16
1581866100005	B01	4	FT0006	10005	4	2	4	8	16	8	16
1581866100006	B01	4	FT0007	10006	4	2	4	8	16	8	16
1581866100007	B01	4	FT0008	10007	4	2	4	8	16	8	16
1581866100008	B01	4	FT0009	10008	4	2	4	8	16	8	16
1581866100009	B01	4	FT0010	10009	4	2	4	8	16	8	16
1581866100010	B01	4	FT0011	10010	4	2	4	8	16	8	16
1581866100011	B01	4	FT0012	10011	4	2	4	8	16	8	16
1581866100012	B01	4	FT0013	10012	4	2	4	8	16	8	16
1581866100013	B01	4	FT0014	10013	4	2	4	8	16	8	16
1581866100014	B01	4	FT0015	10014	4	2	4	8	16	8	16
1581866100015	B01	4	FT0016	10015	4	2	4	8	16	8	16
1581866100016	B01	4	FT0017	10016	4	2	4	8	16	8	16
1581866100017	B01	4	FT0018	10017	4	2	4	8	16	8	16
1581866100018	B01	4	FT0019	10018	4	2	4	8	16	8	16
1581866100019	B01	4	FT0020	10019	4	2	4	8	16	8	16
1581866100020	B01	4	FT0021	10020	4	2	4	8	16	8	16
1581866100021	B01	4	FT0022	10021	4	2	4	8	16	8	16
1581866100022	B01	4	FT0023	10022	4	2	4	8	16	8	16
1581866100023	B01	4	FT0024	10023	4	2	4	8	16	8	16
1581866100024	B01	4	FT0025	10024	4	2	4	8	16	8	16
1581866100025	B01	4	FT0026	10025	4	2	4	8	16	8	16
1581866100026	B01	4	FT0027	10026	4	2	4	8	16	8	16
1581866100027	B01	4	FT0028	10027	4	2	4	8	16	8	16
1581866100028	B01	4	FT0029	10028	4	2	4	8	16	8	16
1581866100029	B01	4	FT0030	10029	4	2	4	8	16	8	16
1581866100030	B01	4	FT0031	10030	4	2	4	8	16	8	16
1581866100031	B01	4	FT0032	10031	4	2	4	8	16	8	16
1581866100032	B01	4	FT0033	10032	4	2	4	8	16	8	16
1581866100033	B01	4	FT0034	10033	4	2	4	8	16	8	16
1581866100034	B01	4	FT0035	10034	4	2	4	8	16	8	16
1581866100035	B01	4	FT0036	10035	4	2	4	8	16	8	16
1581866100036	B01	4	FT0037	10036	4	2	4	8	16	8	16
1581866100037	B01	4	FT0038	10037	4	2	4	8	16	8	16
1581866100038	B01	4	FT0039	10038	4	2	4	8	16	8	16
1581866100039	B01	4	FT0040	10039	4	2	4	8	16	8	16
1581866100040	B01	4	FT0041	10040	4	2	4	8	16	8	16
1581866100041	B01	4	FT0042	10041	4	2	4	8	16	8	16
1581866100042	B01	4	FT0043	10042	4	2	4	8	16	8	16
1581866100043	B01	4	FT0044	10043	4	2	4	8	16	8	16
1581866100044	B01	4	FT0045	10044	4	2	4	8	16	8	16
1581866100045	B01	4	FT0046	10045	4	2	4	8	16	8	16
1581866100046	B01	4	FT0047	10046	4	2	4	8	16	8	16
1581866100047	B01	4	FT0048	10047	4	2	4	8	16	8	16
1581866100048	B01	4	FT0049	10048	4	2	4	8	16	8	16
1581866100049	B02	4	FT0050	10049	4	2	4	8	16	8	16
1581866100050	B02	4	FT0051	10050	4	2	4	8	16	8	16
1581866100051	B02	4	FT0052	10051	4	2	4	8	16	8	16
1581866100052	B02	4	FT0053	10052	4	2	4	8	16	8	16
1581866100053	B02	4	FT0054	10053	4	2	4	8	16	8	16
1581866100054	B02	4	FT0055	10054	4	2	4	8	16	8	16
1581866100055	B02	4	FT0056	10055	4	2	4	8	16	8	16
1581866100056	B02	4	FT0057	10056	4	2	4	8	16	8	16
1581866100057	B02	4	FT0058	10057	4	2	4	8	16	8	16
1581866100058	B02	4	FT0059	10058	4	2	4	8	16	8	16
1581866100059	B02	4	FT0060	10059	4	2	4	8	16	8	16
1581866100060	B02	4	FT0061	10060	4	2	4	8	16	8	16
1581866100061	B02	4	FT0062	10061	4	2	4	8	16	8	16
1581866100062	B02	4	FT0063	10062	4	2	4	8	16	8	16
1581866100063	B02	4	FT0064	10063	4	2	4	8	16	8	16
1581866100064	B02	4	FT0065	10064	4	2	4	8	16	8	16
1581866100065	B02	4	FT0066	10065	4	2	4	8	16	8	16
1581866100066	B02	4	FT0067	10066	4	2	4	8	16	8	16
1581866100067	B02	4	FT0068	10067	4	2	4	8	16	8	16
1581866100068	B02	4	FT0069	10068	4	2	4	8	16	8	16
1581866100069	B02	4	FT0070	10069	4	2	4	8	16	8	16
1581866100070	B02	4	FT0071	10070	4	2	4	8	16	8	16
1581866100071	B02	4	FT0072	10071	4	2	4	8	16	8	16
1581866100072	B02	4	FT0073	10072	4	2	4	8	16	8	16
1581866100073	B02	4	FT0074	10073	4	2	4	8	16	8	16
1581866100074	B02	4	FT0075	10074	4	2	4	8	16	8	16
1581866100075	B02	4	FT0076	10075	4	2	4	8	16	8	16
1581866100076	B02	4	FT0077	10076	4	2	4	8	16	8	16
1581866100077	B02	4	FT0078	10077	4	2	4	8	16	8	16
1581866100078	B02	4	FT0079	10078	4	2	4	8	16	8	16
1581866100079	B02	4	FT0080	10079	4	2	4	8	16	8	16
1581866100080	B02	4	FT0081	10080	4	2	4	8	16	8	16
1581866100081	B02	4	FT0082	10081	4	2	4	8	16	8	16
1581866100082	B02	4	FT0083	10082	4	2	4	8	16	8	16
1581866100083	B02	4	FT0084	10083	4	2	4	8	16	8	16
1581866100084	B02	4	FT0085	10084	4	2	4	8	16	8	16
1581866100085	B02	4	FT0086	10085	4	2	4	8	16	8	16
1581866100086	B02	4	FT0087	10086	4	2	4	8	16	8	16
1581866100087	B02	4	FT0088	10087	4	2	4	8	16	8	16
1581866100088	B02	4	FT0089	10088	4	2	4	8	16	8	16
1581866100089	B02	4	FT0090	10089	4	2	4	8	16	8	16
1581866100090	B02	4	FT0091	10090	4	2	4	8	16	8	16
1581866100091	B02	4	FT0092	10091	4	2	4	8	16	8	16
1581866100092	B02	4	FT0093	10092	4	2	4	8	16	8	16
1581866100093	B02	4	FT0094	10093	4	2	4	8	16	8	16
1581866100094	B02	4	FT0095	10094	4	2	4	8	16	8	16
1581866100095	B02	4	FT0096	10095	4	2	4	8	16	8	16
1581866100096	B02	4	FT0097	10096	4	2	4	8	16	8	16
1581866100097	B02	4	FT0098	10097	4	2	4	8	16	8	16
1581866100098	B02	4	FT0099	10098	4	2	4	8	16	8	16
1581866100099	B02	4	FT0100	10099	4	2	4	8	16	8	16
1581866100100	B02	4	FT0101	10100	4	2	4	8	16	8	16
1581866100101	B02	4	FT0102	10101	4	2	4	8	16	8	16
1581866100102	B02	4	FT0103	10102	4	2	4	8	16	8	16
1581866100103	B02	4	FT0104	10103	4	2	4	8	16	8	16
1581866100104	B02	4	FT0105	10104	4	2	4	8	16	8	16
1581866100105	B02	4	FT0106	10105	4	2	4	8	16	8	16
1581866100106	B02	4	FT0107	10106	4	2	4	8	16	8	16
1581866100107	B02	4	FT0108	10107	4	2	4	8	16	8	16
1581866100108	B02	4	FT0109	10108	4	2	4	8	16	8	16
1581866100109	B02	4	FT0110	10109	4	2	4	8	16	8	16
1581866100110	B02	4	FT0111	10110	4	2	4	8	16	8	16
1581866100111	B02	4	FT0112	10111	4	2	4	8	16	8	16
1581866100112	B02	4	FT0113	10112	4	2	4	8	16	8	16
1581866100113	B02	4	FT0114	10113	4	2	4	8	16	8	16
1581866100114	B02	4	FT0115	10114	4	2	4	8	16	8	16
1581866100115	B02	4	FT0116	10115	4	2	4	8	16	8	16
1581866100116	B02	4	FT0117	10116	4	2	4	8	16	8	16
1581866100117	B02	4	FT0118	10117	4	2	4	8	16	8	16
1581866100118	B02	4	FT0119	10118	4	2	4	8	16	8	16
1581866100119	B02	4	FT0120	10119	4	2	4	8	16	8	16
1581866100120	B02	4	FT0121	10120	4	2	4	8	16	8	16
1581866100121	B02	4	FT0122	10121	4	2	4	8	16	8	16
1581866100122	B02	4	FT0123	10122	4	2	4	8	16	8	16
1581866100123	B02	4	FT0124	10123	4	2	4	8	16	8	16
1581866100124	B02	4	FT0125	10124	4	2	4	8	16	8	16
1581866100125	B02	4	FT0126	10125	4	2	4	8	16	8	16
1581866100126	B02	4	FT0127	10126	4	2	4	8	16	8	16
1581866100127	B02	4	FT0128	10127	4	2	4	8	16	8	16
1581866100128	B02	4	FT0129	10128	4	2	4	8	16	8	16
1581866100129	B02	4	FT0130	10129	4	2	4	8	16	8	16
1581866100130	B02	4	FT0131	10130	4	2	4	8	16	8	16
1581866100131	B02	4	FT0132	10131	4	2	4	8	16	8	16
1581866100132	B02	4	FT0133	10132	4	2	4	8	16	8	16
1581866100133	B02	4	FT0134	10133	4	2	4	8	16	8	16
1581866100134	B02	4	FT0135	10134	4	2	4	8	16	8	16
1581866100135	B02	4	FT0136	10135	4	2	4	8	16	8	16
1581866100136	B02	4	FT0137	10136	4	2	4	8	16	8	16
1581866100137	B02	4	FT0138	10137	4	2	4	8	16	8	16
1581866100138	B02	4	FT0139	10138	4	2	4	8	16	8	16
1581866100139	B02	4	FT0140	10139	4	2	4	8	16	8	16
1581866100140	B02	4	FT0141	10140	4	2	4	8	16	8	16
1581866100141	B02	4	FT0142	10141	4	2	4	8	16	8	16
1581866100142	B02	4	FT0143	10142	4	2	4	8	16	8	16
1581866100143	B02	4	FT0144	10143	4	2	4	8	16	8	16
1581866100144	B02	4	FT0145	10144	4	2	4	8	16	8	16
1581866100145	B02	4	FT0146	10145	4	2	4	8	16	8	16
1581866100146	B02	4	FT0147	10146	4	2	4	8	16	8	16
1581866100147	B02	4	FT0148	10147	4	2	4	8	16	8	16
1581866100148	B02	4	FT0149	10148	4	2	4	8	16	8	16
1581866100149	B02	4	FT0150	10149	4	2	4	8	16	8	16
1581866100150	B02	4	FT0151	10150	4	2	4	8	16	8	16
1581866100151	B02	4	FT0152	10151	4	2	4	8	16	8	16
1581866100152	B02	4	FT0153	10152	4	2	4	8	16	8	16
1581866100153	B02	4	FT0154	10153	4	2	4	8	16	8	16
1581866100154	B02	4	FT0155	10154	4	2	4	8	16	8	16
1581866100155	B02	4	FT0156	10155	4	2	4	8	16	8	16
1581866100156	B02	4	FT0157	10156	4	2	4	8	16	8	16
1581866100157	B02	4	FT0158	10157	4	2	4	8	16	8	16
1581866100158	B02	4	FT0159	10158	4	2	4	8	16	8	16
1581866100159	B02	4	FT0160	10159	4	2	4	8	16	8	16
1581866100160	B02	4	FT0161	10160	4	2	4	8	16	8	16
1581866100161	B02	4	FT0162	10161	4	2	4	8	16	8	16
1581866100162	B02	4	FT0163	10162	4	2	4	8	16	8	16
1581866100163	B02	4	FT0164	10163	4	2	4	8	16	8	16
1581866100164	B02	4	FT0165	10164	4	2	4	8	16	8	16
1581866100165	B02	4	FT0166	10165	4	2	4	8	16	8	16
1581866100166	B02	4	FT0167	10166	4	2	4	8	16	8	16
1581866100167	B02	4	FT0168	10167	4	2	4	8	16	8	16
1581866100168	B02	4	FT0169	10168	4	2	4	8	16	8	16
1581866100169	B02	4	FT0170	10169	4	2	4	8	16	8	16
1581866100170	B02	4	FT0171	10170	4	2	4	8	16	8	16
1581866100171	B02	4	FT0172	10171	4	2	4	8	16	8	16
1581866100172	B02	4	FT0173	10172	4	2	4	8	16	8	16
1581866100173	B02	4	FT0174	10173	4	2	4	8	16	8	16
1581866100174	B02	4	FT0175	10174	4	2	4	8	16	8	16
1581866100175	B02	4	FT0176	10175	4	2	4	8	16	8	16
1581866100176	B02	4	FT0177	10176	4	2	4	8	16	8	16
1581866100177	B02	4	FT0178	10177	4	2	4	8	16	8	16
1581866100178	B02	4	FT0179	10178	4	2	4	8	16	8	16
1581866100179	B02	4	FT0180	10179	4	2	4	8	16	8	16
1581866100180	B02	4	FT0181	10180	4	2	4	8	16	8	16
1581866100181	B02	4	FT0182	10181	4	2	4	8	16	8	16
1581866100182	B02	4	FT0183	10182	4	2	4	8	16	8	16
1581866100183	B02	4	FT0184	10183	4	2	4	8	16	8	16
1581866100184	B02	4	FT0185	10184	4	2	4	8	16	8	16
1581866100185	B02	4	FT0186	10185	4	2	4	8	16	8	16
1581866100186	B02	4	FT0187	10186	4	2	4	8	16	8	16
1581866100187	B02	4	FT0188	10187	4	2	4	8	16	8	16
1581866100188	B02	4	FT0189	10188	4	2	4	8	16	8	16
1581866100189	B02	4	FT0190	10189	4	2	4	8	16	8	16
1581866100190	B02	4	FT0191	10190	4	2	4	8	16	8	16
1581866100191	B02	4	FT0192	10191	4	2	4	8	16	8	16
1581866100192	B02	4	FT0193	10192	4	2	4	8	16	8	16
1581866100193	B02	4	FT0194	10193	4	2	4	8	16	8	16
1581866100194	B02	4	FT0195	10194	4	2	4	8	16	8	16
1581866100195	B02	4	FT0196	10195	4	2	4	8	16	8	16
1581866100196	B02	4	FT0197	10196	4	2	4	8	16	8	16
1581866100197	B02	4	FT0198	10197	4	2	4	8	16	8	16
1581866100198	B02	4	FT0199	10198	4	2	4	8	16	8	16
1581866100199	B02	4	FT0200	10199	4	2	4	8	16	8	16
1581866100200	B03	4	FT0201	10200	4	2	4	8	16	8	16
1581866100201	B03	4	FT0202	10201	4	2	4	8	16	8	16
1581866100202	B03	4	FT0203	10202	4	2	4	8	16	8	16
1581866100203	B03	4	FT0204	10203	4	2	4	8	16	8	16
1581866100204	B03	4	FT0205	10204	4	2	4	8	16	8	16
1581866100205	B03	4	FT0206	10205	4	2	4	8	16	8	16
1581866100206	B03	4	FT0207	10206	4	2	4	8	16	8	16
1581866100207	B03	4	FT0208	10207	4	2	4	8	16	8	16
1581866100208	B03	4	FT0209	10208	4	2	4	8	16	8	16
1581866100209	B03	4	FT0210	10209	4	2	4	8	16	8	16
1581866100210	B03	4	FT0211	10210	4	2	4	8	16	8	16
1581866100211	B03	4	FT0212	10211	4	2	4	8	16	8	16
1581866100212	B03	4	FT0213	10212	4	2	4	8	16	8	16
1581866100213	B03	4	FT0214	10213	4	2	4	8	16	8	16
1581866100214	B03	4	FT0215	10214	4	2	4	8	16	8	16
1581866100215	B03	4	FT0216	10215	4	2	4	8	16	8	16
1581866100216	B03	4	FT0217	10216	4	2	4	8	16	8	16
1581866100217	B03	4	FT0218	10217	4	2	4	8	16	8	16
1581866100218	B03	4	FT0219	10218	4	2	4	8	16	8	16
1581866100219	B03	4	FT0220	10219	4	2	4	8	16	8	16
1581866100220	B03	4	FT0221	10220	4	2	4	8	16	8	16
1581866100221	B03	4	FT0222	10221	4	2	4	8	16	8	16
1581866100222	B03	4	FT0223	10222	4	2	4	8	16	8	16
1581866100223	B03	4	FT0224	10223	4	2	4	8	16	8	16
1581866100224	B03	4	FT0225	10224	4	2	4	8	16	8	16
1581866100225	B03	4	FT0226	10225	4	2	4	8	16	8	16
1581866100226	B03	4	FT0227	10226	4	2	4	8	16	8	16
1581866100227	B03	4	FT0228	10227	4	2	4	8	16	8	16
1581866100228	B03	4	FT0229	10228	4	2	4	8	16	8	16
1581866100229	B03	4	FT0230	10229	4	2	4	8	16	8	16
1581866100230	B03	4	FT0231	10230	4	2	4	8	16	8	16
1581866100231	B03	4	FT0232	10231	4	2	4	8	16	8	16
1581866100232	B03	4	FT0233	10232	4	2	4	8	16	8	16
1581866100233	B03	4	FT0234	10233	4	2	4	8	16	8	16
1581866100234	B03	4	FT0235	10234	4	2	4	8	16	8	16
1581866100235	B03	4	FT0236	10235	4	2	4	8	16	8	16
1581866100236	B03	4	FT0237	10236	4	2	4	8	16	8	16
1581866100237	B03	4	FT0238	10237	4	2	4	8	16	8	16
1581866100238	B03	4	FT0239	10238	4	2	4	8	16	8	16
1581866100239	B03	4	FT0240	10239	4	2	4	8	16	8	16
1581866100240	B03	4	FT0241	10240	4	2	4	8	16	8	16
1581866100241	B03	4	FT0242	10241	4	2	4	8	16	8	16
1581866100242	B03	4	FT0243	10242	4	2	4	8	16	8	16
1581866100243	B03	4	FT0244	10243	4	2	4	8	16	8	16
1581866100244	B03	4	FT0245	10244	4	2	4	8	16	8	16
1581866100245	B03	4	FT0246	10245	4	2	4	8	16	8	16
1581866100246	B03	4	FT0247	10246	4	2	4	8	16	8	16
1581866100247	B03	4	FT0248	10247	4	2	4	8	16	8	16
1581866100248	B03	4	FT0249	10248	4	2	4	8	16	8	16
1581866100249	B03	4	FT0250	10249	4	2	4	8	16	8	16
1581866100250	B03	4	FT0251	10250	4	2	4	8	16	8	16
1581866100251	B03	4	FT0252	10251	4	2	4	8	16	8	16
1581866100252	B03	4	FT0253	10252	4	2	4	8	16	8	16
1581866100253	B03	4	FT0254	10253	4	2	4	8	16	8	16
1581866100254	B03	4	FT0255	10254	4	2	4	8	16	8	16
1581866100255	B03	4	FT0256	10255	4	2	4	8	16	8	16
1581866100256	B03	4	FT0257	10256	4	2	4	8	16	8	16
1581866100257	B03	4	FT0258	10257	4	2	4	8	16	8	16
1581866100258	B03	4	FT0259	10258	4	2	4	8	16	8	16
1581866100259	B03	4	FT0260	10259	4	2	4	8	16	8	16
1581866100260	B03	4	FT0261	10260	4	2	4	8	16	8	16
1581866100261	B03	4	FT0262	10261	4	2	4	8	16	8	16
1581866100262	B03	4	FT0263	10262	4	2	4	8	16	8	16
1581866100263	B03	4	FT0264	10263	4	2	4	8	16	8	16
1581866100264	B03	4	FT0265	10264	4	2	4	8	16	8	16
1581866100265	B03	4	FT0266	10265	4	2	4	8	16	8	16
1581866100266	B03	4	FT0267	10266	4	2	4	8	16	8	16
1581866100267	B03	4	FT0268	10267	4	2	4	8	16	8	16
1581866100268	B03	4	FT0269	10268	4	2	4	8	16	8	16
1581866100269	B03	4	FT0270	10269	4	2	4	8	16	8	16
1581866100270	B03	4	FT0271	10270	4	2	4	8	16	8	16
1581866100271	B03	4	FT0272	10271	4	2	4	8	16	8	16
1581866100272	B03	4	FT0273	10272	4	2	4	8	16	8	16
1581866100273	B03	4	FT0274	10273	4	2	4	8	16	8	16
1581866100274	B03	4	FT0275	10274	4	2	4	8	16	8	16
1581866100275	B03	4	FT0276	10275	4	2	4	8	16	8	16
1581866100276	B03	4	FT0277	10276	4	2	4	8	16	8	16
1581866100277	B03	4	FT0278	10277	4	2	4	8	16	8	16
1581866100278	B03	4	FT0279	10278	4	2	4	8	16	8	16
1581866100279	B03	4	FT0280	10279	4	2	4	8	16	8	16
1581866100280	B03	4	FT0281	10280	4	2	4	8	16	8	16
1581866100281	B03	4	FT0282	10281	4	2	4	8	16	8	16
1581866100282	B03	4	FT0283	10282	4	2	4	8	16	8	16
1581866100283	B03	4	FT0284	10283	4	2	4	8	16	8	16
1581866100284	B03	4	FT0285	10284	4	2	4	8	16	8	16
1581866100285	B03	4	FT0286	10285	4	2	4	8	16	8	16
1581866100286	B03	4	FT0287	10286	4	2	4	8	16	8	16
1581866100287	B03	4	FT0288	10287	4	2	4	8	16	8	16
1581866100288	B03	4	FT0289	10288	4	2	4	8	16	8	16
1581866100289	B03	4	FT0290	10289	4	2	4	8	16	8	16
1581866100290	B03	4	FT0291	10290	4	2	4	8	16	8	16
1581866100291	B03	4	FT0292	10291	4	2	4	8	16	8	16
1581866100292	B03	4	FT0293	10292	4	2	4	8	16	8	16
1581866100293	B03	4	FT0294	10293	4	2	4	8	16	8	16
1581866100294	B03	4	FT0295	10294	4	2	4	8	16	8	16
1581866100295	B03	4	FT0296	10295	4	2	4	8	16	8	16
1581866100296	B03	4	FT0297	10296	4	2	4	8	16	8	16
1581866100297	B03	4	FT0298	10297	4	2	4	8	16	8	16
1581866100298	B04	4	FT0299	10298	4	2	4	8	16	8	16
1581866100299	B04	4	FT0300	10299	4	2	4	8	16	8	16
1581866100300	B04	4	FT0301	10300	4	2	4	8	16	8	16
1581866100301	B04	4	FT0302	10301	4	2	4	8	16	8	16
1581866100302	B04	4	FT0303	10302	4	2	4	8	16	8	16
1581866100303	B04	4	FT0304	10303	4	2	4	8	16	8	16
1581866100304	B04	4	FT0305	10304	4	2	4	8	16	8	16
1581866100305	B04	4	FT0306	10305	4	2	4	8	16	8	16
1581866100306	B04	4	FT0307	10306	4	2	4	8	16	8	16
1581866100307	B04	4	FT0308	10307	4	2	4	8	16	8	16
1581866100308	B04	4	FT0309	10308	4	2	4	8	16	8	16
1581866100309	B04	4	FT0310	10309	4	2	4	8	16	8	16
1581866100310	B04	4	FT0311	10310	4	2	4	8	16	8	16
1581866100311	B04	4	FT0312	10311	4	2	4	8	16	8	16
1581866100312	B04	4	FT0313	10312	4	2	4	8	16	8	16
1581866100313	B04	4	FT0314	10313	4	2	4	8	16	8	16
1581866100314	B04	4	FT0315	10314	4	2	4	8	16	8	16
1581866100315	B04	4	FT0316	10315	4	2	4	8	16	8	16
1581866100316	B04	4	FT0317	10316	4	2	4	8	16	8	16
1581866100317	B04	4	FT0318	10317	4	2	4	8	16	8	16
1581866100318	B04	4	FT0319	10318	4	2	4	8	16	8	16
1581866100319	B04	4	FT0320	10319	4	2	4	8	16	8	16
1581866100320	B04	4	FT0321	10320	4	2	4	8	16	8	16
1581866100321	B04	4	FT0322	10321	4	2	4	8	16	8	16
1581866100322	B04	4	FT0323	10322	4	2	4	8	16	8	16
1581866100323	B04	4	FT0324	10323	4	2	4	8	16	8	16
1581866100324	B04	4	FT0325	10324	4	2	4	8	16	8	16
1581866100325	B04	4	FT0326	10325	4	2	4	8	16	8	16
1581866100326	B04	4	FT0327	10326	4	2	4	8	16	8	16
1581866100327	B04	4	FT0328	10327	4	2	4	8	16	8	16
1581866100328	B04	4	FT0329	10328	4	2	4	8	16	8	16
1581866100329	B04	4	FT0330	10329	4	2	4	8	16	8	16
1581866100330	B04	4	FT0331	10330	4	2	4	8	16	8	16
1581866100331	B04	4	FT0332	10331	4	2	4	8	16	8	16
1581866100332	B04	4	FT0333	10332	4	2	4	8	16	8	16
1581866100333	B04	4	FT0334	10333	4	2	4	8	16	8	16
1581866100334	B04	4	FT0335	10334	4	2	4	8	16	8	16
1581866100335	B04	4	FT0336	10335	4	2	4	8	16	8	16
1581866100336	B04	4	FT0337	10336	4	2	4	8	16	8	16
1581866100337	B04	4	FT0338	10337	4	2	4	8	16	8	16
1581866100338	B04	4	FT0339	10338	4	2	4	8	16	8	16
1581866100339	B04	4	FT0340	10339	4	2	4	8	16	8	16
1581866100340	B04	4	FT0341	10340	4	2	4	8	16	8	16
1581866100341	B04	4	FT0342	10341	4	2	4	8	16	8	16
1581866100342	B04	4	FT0343	10342	4	2	4	8	16	8	16
1581866100343	B04	4	FT0344	10343	4	2	4	8	16	8	16
1581866100344	B04	4	FT0345	10344	4	2	4	8	16	8	16
1581866100345	B04	4	FT0346	10345	4	2	4	8	16	8	16
1581866100346	B04	4	FT0347	10346	4	2	4	8	16	8	16
1581866100347	B04	4	FT0348	10347	4	2	4	8	16	8	16
1581866100348	B04	4	FT0349	10348	4	2	4	8	16	8	16
1581866100349	B04	4	FT0350	10349	4	2	4	8	16	8	16
1581866100350	B04	4	FT0351	10350	4	2	4	8	16	8	16
1581866100351	B04	4	FT0352	10351	4	2	4	8	16	8	16
1581866100352	B04	4	FT0353	10352	4	2	4	8	16	8	16
1581866100353	B04	4	FT0354	10353	4	2	4	8	16	8	16
1581866100354	B04	4	FT0355	10354	4	2	4	8	16	8	16
1581866100355	B04	4	FT0356	10355	4	2	4	8	16	8	16
1581866100356	B04	4	FT0357	10356	4	2	4	8	16	8	16
1581866100357	B04	4	FT0358	10357	4	2	4	8	16	8	16
1581866100358	B04	4	FT0359	10358	4	2	4	8	16	8	16
1581866100359	B04	4	FT0360	10359	4	2	4	8	16	8	16
1581866100360	B04	4	FT0361	10360	4	2	4	8	16	8	16
1581866100361	B04	4	FT0362	10361	4	2	4	8	16	8	16
1581866100362	B04	4	FT0363	10362	4	2	4	8	16	8	16
1581866100363	B04	4	FT0364	10363	4	2	4	8	16	8	16
1581866100364	B04	4	FT0365	10364	4	2	4	8	16	8	16
1581866100365	B04	4	FT0366	10365	4	2	4	8	16	8	16
1581866100366	B04	4	FT0367	10366	4	2	4	8	16	8	16
1581866100367	B04	4	FT0368	10367	4	2	4	8	16	8	16
1581866100368	B04	4	FT0369	10368	4	2	4	8	16	8	16
1581866100369	B04	4	FT0370	10369	4	2	4	8	16	8	16
1581866100370	B04	4	FT0371	10370	4	2	4	8	16	8	16
1581866100371	B04	4	FT0372	10371	4	2	4	8	16	8	16
1581866100372	B04	4	FT0373	10372	4	2	4	8	16	8	16
1581866100373	B04	4	FT0374	10373	4	2	4	8	16	8	16
1581866100374	B04	4	FT0375	10374	4	2	4	8	16	8	16
1581866100375	B04	4	FT0376	10375	4	2	4	8	16	8	16
1581866100376	B04	4	FT0377	10376	4	2	4	8	16	8	16
1581866100377	B04	4	FT0378	10377	4	2	4	8	16	8	16
1581866100378	B04	4	FT0379	10378	4	2	4	8	16	8	16
1581866100379	B04	4	FT0380	10379	4	2	4	8	16	8	16
1581866100380	B04	4	FT0381	10380	4	2	4	8	16	8	16
1581866100381	B04	4	FT0382	10381	4	2	4	8	16	8	16
1581866100382	B04	4	FT0383	10382	4	2	4	8	16	8	16
1581866100383	B04	4	FT0384	10383	4	2	4	8	16	8	16
1581866100384	B04	4	FT0385	10384	4	2	4	8	16	8	16
1581866100385	B04	4	FT0386	10385	4	2	4	8	16	8	16
1581866100386	B04	4	FT0387	10386	4	2	4	8	16	8	16
1581866100387	B04	4	FT0388	10387	4	2	4	8	16	8	16
1581866100388	B04	4	FT0389	10388	4	2	4	8	16	8	16
1581866100389	B04	4	FT0390	10389	4	2	4	8	16	8	16
1581866100390	B04	4	FT0391	10390	4	2	4	8	16	8	16
1581866100391	B04	4	FT0392	10391	4	2	4	8	16	8	16
1581866100392	B04	4	FT0393	10392	4	2	4	8	16	8	16
1581866100393	B04	4	FT0394	10393	4	2	4	8	16	8	16
1581866100394	B04	4	FT0395	10394	4	2	4	8	16	8	16
1581866100395	B04	4	FT0396	10395	4	2	4	8	16	8	16
1581866100396	B04	4	FT0397	10396	4	2	4	8	16	8	16
1581866100397	B04	4	FT0398	10397	4	2	4	8	16	8	16
1581866100398	B04	4	FT0399	10398	4	2	4	8	16	8	16
1581866100399	B04	4	FT0400	10399	4	2	4	8	16	8	16
1581866100400	B05	4	FT0401	10400	4	2	4	8	16	8	16
1581866100401	B05	4	FT0402	10401	4	2	4	8	16	8	16
1581866100402	B05	4	FT0403	10402	4	2	4	8	16	8	16
1581866100403	B05	4	FT0404	10403	4	2	4	8	16	8	16
1581866100404	B05	4	FT0405	10404	4	2	4	8	16	8	16
1581866100405	B05	4	FT0406	10405	4	2	4	8	16	8	16
1581866100406	B05	4	FT0407	10406	4	2	4	8	16	8	16
1581866100407	B05	4	FT0408	10407	4	2	4	8	16	8	16
1581866100408	B05	4	FT0409	10408	4	2	4	8	16	8	16
1581866100409	B05	4	FT0410	10409	4	2	4	8	16	8	16
1581866100410	B05	4	FT0411	10410	4	2	4	8	16	8	16
1581866100411	B05	4	FT0412	10411	4	2	4	8	16	8	16
1581866100412	B05	4	FT0413	10412	4	2	4	8	16	8	16
1581866100413	B05	4	FT0414	10413	4	2	4	8	16	8	16
1581866100414	B05	4	FT0415	10414	4	2	4	8	16	8	16
1581866100415	B05	4	FT0416	10415	4	2	4	8	16	8	16
1581866100416	B05	4	FT0417	10416	4	2	4	8	16	8	16
1581866100417	B05	4	FT0418	10417	4	2	4	8	16	8	16
1581866100418	B05	4	FT0419	10418	4	2	4	8	16	8	16
1581866100419	B05	4	FT0420	10419	4	2	4	8	16	8	16
1581866100420	B05	4	FT0421	10420	4	2	4	8	16	8	16
1581866100421	B05	4	FT0422	10421	4	2	4	8	16	8	16
1581866100422	B05	4	FT0423	10422	4	2	4	8	16	8	16
1581866100423	B05	4	FT0424	10423	4	2	4	8	16	8	16
1581866100424	B05	4	FT0425	10424	4	2	4	8	16	8	16
1581866100425	B05	4	FT0426	10425	4	2	4	8	16	8	16
1581866100426	B05	4	FT0427	10426	4	2	4	8	16	8	16
1581866100427	B05	4	FT0428	10427	4	2	4	8	16	8	16
1581866100428	B05	4	FT0429	10428	4	2	4	8	16	8	16
1581866100429	B05	4	FT0430	10429	4	2	4	8	16	8	16
1581866100430	B05	4	FT0431	10430	4	2	4	8	16	8	16
1581866100431	B05	4	FT0432	10431	4	2	4	8	16	8	16
1581866100432	B05	4	FT0433	10432	4	2	4	8	16	8	16
1581866100433	B05	4	FT0434	10433	4	2	4	8	16	8	16
1581866100434	B05	4	FT0435	10434	4	2	4	8	16	8	16
1581866100435	B05	4	FT0436	10435	4	2	4	8	16	8	16
1581866100436	B05	4	FT0437	10436	4	2	4	8	16	8	16
1581866100437	B05	4	FT0438	10437	4	2	4	8	16	8	16
1581866100438	B05	4	FT0439	10438	4	2	4	8	16	8	16
1581866100439	B05	4	FT0440	10439	4	2	4	8	16	8	16
1581866100440	B05	4	FT0441	10440	4	2	4	8	16	8	16
1581866100441	B05	4	FT0442	10441	4	2	4	8	16	8	16
1581866100442	B05	4	FT0443	10442	4	2	4	8	16	8	16
1581866100443	B05	4	FT0444	10443	4	2	4	8	16	8	16
1581866100444	B05	4	FT0445	10444	4	2	4	8	16	8	16
1581866100445	B05	4	FT0446	10445	4	2	4	8	16	8	16
1581866100446	B05	4	FT0447	10446	4	2	4	8	16	8	16
1581866100447	B05	4	FT0448	10447	4	2	4	8	16	8	16
1581866100448	B05	4	FT0449	10448	4	2	4	8	16	8	16
1581866100449	B05	4	FT0450	10449	4	2	4	8	16	8	16
1581866100450	B05	4	FT0451	10450	4	2	4	8	16	8	16
1581866100451	B05	4	FT0452	10451	4	2	4	8	16	8	16
1581866100452	B05	4	FT0453	10452	4	2	4	8	16	8	16
1581866100453	B05	4	FT0454	10453	4	2	4	8	16	8	16
1581866100454	B05	4	FT0455	10454	4	2	4	8	16	8	16
1581866100455	B05	4	FT0456	10455	4	2	4	8	16	8	16
1581866100456	B05	4	FT0457	10456	4	2	4	8	16	8	16
1581866100457	B05	4	FT0458	10457	4	2	4	8	16	8	16
1581866100458	B05	4	FT0459	10458	4	2	4	8	16	8	16
1581866100459	B05	4	FT0460	10459	4	2	4	8	16	8	16
1581866100460	B05	4	FT0461	10460	4	2	4	8	16	8	16
1581866100461	B05	4	FT0462	10461	4	2	4	8	16	8	16
1581866100462	B05	4	FT0463	10462	4	2	4	8	16	8	16
1581866100463	B05	4	FT0464	10463	4	2	4	8	16	8	16
1581866100464	B05	4	FT0465	10464	4	2	4	8	16	8	16
1581866100465	B05	4	FT0466	10465	4	2	4	8	16	8	16
1581866100466	B05	4	FT0467	10466	4	2	4	8	16	8	16
1581866100467	B05	4	FT0468	10467	4	2	4	8	16	8	16
1581866100468	B05	4	FT0469	10468	4	2	4	8	16	8	16
1581866100469	B05	4	FT0470	10469	4	2	4	8	16	8	16
1581866100470	B05	4	FT0471	10470	4	2	4	8	16	8	16
1581866100471	B05	4	FT0472	10471	4	2	4	8	16	8	16
1581866100472	B05	4	FT0473	10472	4	2	4	8	16	8	16
1581866100473	B05	4	FT0474	10473	4	2	4	8	16	8	16
1581866100474	B05	4	FT0475	10474	4	2	4	8	16	8	16
1581866100475	B05	4	FT0476	10475	4	2	4	8	16	8	16
1581866100476	B05	4	FT0477	10476	4	2	4	8	16	8	16
1581866100477	B05	4	FT0478	10477	4	2	4	8	16	8	16
1581866100478	B05	4	FT0479	10478	4	2	4	8	16	8	16
1581866100479	B05	4	FT0480	10479	4	2	4	8	16	8	16
1581866100480	B05	4	FT0481	10480	4	2	4	8	16	8	16
1581866100481	B05	4	FT0482	10481	4	2	4	8	16	8	16
1581866100482	B05	4	FT0483	10482	4	2	4	8	16	8	16
1581866100483	B05	4	FT0484	10483	4	2	4	8	16	8	16
1581866100484	B05	4	FT0485	10484	4	2	4	8	16	8	16
1581866100485	B05	4	FT0486	10485	4	2	4	8	16	8	16
1581866100486	B05	4	FT0487	10486	4	2	4	8	16	8	16
1581866100487	B05	4	FT0488	10487	4	2	4	8	16	8	16
1581866100488	B05	4	FT0489	10488	4	2	4	8	16	8	16
1581866100489	B05	4	FT0490	10489	4	2	4	8	16	8	16
1581866100490	B05	4	FT0491	10490	4	2	4	8	16	8	16
1581866100491	B05	4	FT0492	10491	4	2	4	8	16	8	16
1581866100492	B05	4	FT0493	10492	4	2	4	8	16	8	16
1581866100493	B05	4	FT0494	10493	4	2	4	8	16	8	16
1581866100494	B05	4	FT0495	10494	4	2	4	8	16	8	16
1581866100495	B05	4	FT0496	10495	4	2	4	8	16	8	16
1581866100496	B05	4	FT0497	10496	4	2	4	8	16	8	16
1581866100497	B05	4	FT0498	10497	4	2	4	8	16	8	16
1581866100498	B05	4	FT0499	10498	4	2	4	8	16	8	16
1581866100499	B06	4	FT0500	10499	4	2	4	8	16	8	16
1581866100500	B06	4	FT0501	10500	4	2	4	8	16	8	16
1581866100501	B06	4	FT0502	10501	4	2	4	8	16	8	16
1581866100502	B06	4	FT0503	10502	4	2	4	8	16	8	16
1581866100503	B06	4	FT0504	10503	4	2	4	8	16	8	16
1581866100504	B06	4	FT0505	10504	4	2	4	8	16	8	16
1581866100505	B06	4	FT0506	10505	4	2	4	8	16	8	16
1581866100506	B06	4	FT0507	10506	4	2	4	8	16	8	16
1581866100507	B06	4	FT0508	10507	4	2	4	8	16	8	16
1581866100508	B06	4	FT0509	10508	4	2	4	8	16	8	16
1581866100509	B06	4	FT0510	10509	4	2	4	8	16	8	16
1581866100510	B06	4	FT0511	10510	4	2	4	8	16	8	16
1581866100511	B06	4	FT0512	10511	4	2	4	8	16	8	16
1581866100512	B06	4	FT0513	10512	4	2	4	8	16	8	16
1581866100513	B06	4	FT0514	10513	4	2	4	8	16	8	16
1581866100514	B06	4	FT0515	10514	4	2	4	8	16	8	16
1581866100515	B06	4	FT0516	10515	4	2	4	8	16	8	16
1581866100516	B06	4	FT0517	10516	4	2	4	8	16	8	16
1581866100517	B06	4	FT0518	10517	4	2	4	8	16	8	16
1581866100518	B06	4	FT0519	10518	4	2	4	8	16	8	16
1581866100519	B06	4	FT0520	10519	4	2	4	8	16	8	16
1581866100520	B06	4	FT0521	10520	4	2	4	8	16	8	16
1581866100521	B06	4	FT0522	10521	4	2	4	8	16	8	16
1581866100522	B06	4	FT0523	10522	4	2	4	8	16	8	16
1581866100523	B06	4	FT0524	10523	4	2	4	8	16	8	16
1581866100524	B06	4	FT0525	10524	4	2	4	8	16	8	16
1581866100525	B06	4	FT0526	10525	4	2	4	8	16	8	16
1581866100526	B06	4	FT0527	10526	4	2	4	8	16	8	16
1581866100527	B06	4	FT0528	10527	4	2	4	8	16	8	16
1581866100528	B06	4	FT0529	10528	4	2	4	8	16	8	16
1581866100529	B06	4	FT0530	10529	4	2	4	8	16	8	16
1581866100530	B06	4	FT0531	10530	4	2	4	8	16	8	16
1581866100531	B06	4	FT0532	10531	4	2	4	8	16	8	16
1581866100532	B06	4	FT0533	10532	4	2	4	8	16	8	16
1581866100533	B06	4	FT0534	10533	4	2	4	8	16	8	16
1581866100534	B06	4	FT0535	10534	4	2	4	8	16	8	16
1581866100535	B06	4	FT0536	10535	4	2	4	8	16	8	16
1581866100536	B06	4	FT0537	10536	4	2	4	8	16	8	16
1581866100537	B06	4	FT0538	10537	4	2	4	8	16	8	16
1581866100538	B06	4	FT0539	10538	4	2	4	8	16	8	16
1581866100539	B06	4	FT0540	10539	4	2	4	8	16	8	16
1581866100540	B06	4	FT0541	10540	4	2	4	8	16	8	16
1581866100541	B06	4	FT0542	10541	4	2	4	8	16	8	16
1581866100542	B06	4	FT0543	10542	4	2	4	8	16	8	16
1581866100543	B06	4	FT0544	10543	4	2	4	8	16	8	16
1581866100544	B06	4	FT0545	10544	4	2	4	8	16	8	16
1581866100545	B06	4	FT0546	10545	4	2	4	8	16	8	16
1581866100546	B06	4	FT0547	10546	4	2	4	8	16	8	16
1581866100547	B06	4	FT0548	10547	4	2	4	8	16	8	16
1581866100548	B06	4	FT0549	10548	4	2	4	8	16	8	16
1581866100549	B06	4	FT0550	10549	4	2	4	8	16	8	16
1581866100550	B06	4	FT0551	10550	4	2	4	8	16	8	16
1581866100551	B06	4	FT0552	10551	4	2	4	8	16	8	16
1581866100552	B06	4	FT0553	10552	4	2	4	8	16	8	16
1581866100553	B06	4	FT0554	10553	4	2	4	8	16	8	16
1581866100554	B06	4	FT0555	10554	4	2	4	8	16	8	16
1581866100555	B06	4	FT0556	10555	4	2	4	8	16	8	16
1581866100556	B06	4	FT0557	10556	4	2	4	8	16	8	16
1581866100557	B06	4	FT0558	10557	4	2	4	8	16	8	16
1581866100558	B06	4	FT0559	10558	4	2	4	8	16	8	16
1581866100559	B06	4	FT0560	10559	4	2	4	8	16	8	16
1581866100560	B06	4	FT0561	10560	4	2	4	8	16	8	16
1581866100561	B06	4	FT0562	10561	4	2	4	8	16	8	16
1581866100562	B06	4	FT0563	10562	4	2	4	8	16	8	16
1581866100563	B06	4	FT0564	10563	4	2	4	8	16	8	16
1581866100564	B06	4	FT0565	10564	4	2	4	8	16	8	16
1581866100565	B06	4	FT0566	10565	4	2	4	8	16	8	16
1581866100566	B06	4	FT0567	10566	4	2	4	8	16	8	16
1581866100567	B06	4	FT0568	10567	4	2	4	8	16	8	16
1581866100568	B06	4	FT0569	10568	4	2	4	8	16	8	16
1581866100569	B06	4	FT0570	10569	4	2	4	8	16	8	16
1581866100570	B06	4	FT0571	10570	4	2	4	8	16	8	16
1581866100571	B06	4	FT0572	10571	4	2	4	8	16	8	16
1581866100572	B06	4	FT0573	10572	4	2	4	8	16	8	16
1581866100573	B06	4	FT0574	10573	4	2	4	8	16	8	16
1581866100574	B06	4	FT0575	10574	4	2	4	8	16	8	16
1581866100575	B06	4	FT0576	10575	4	2	4	8	16	8	16
1581866100576	B06	4	FT0577	10576	4	2	4	8	16	8	16
1581866100577	B06	4	FT0578	10577	4	2	4	8	16	8	16
1581866100578	B06	4	FT0579	10578	4	2	4	8	16	8	16
1581866100579	B06	4	FT0580	10579	4	2	4	8	16	8	16
1581866100580	B06	4	FT0581	10580	4	2	4	8	16	8	16
1581866100581	B06	4	FT0582	10581	4	2	4	8	16	8	16
1581866100582	B06	4	FT0583	10582	4	2	4	8	16	8	16
1581866100583	B06	4	FT0584	10583	4	2	4	8	16	8	16
1581866100584	B06	4	FT0585	10584	4	2	4	8	16	8	16
1581866100585	B06	4	FT0586	10585	4	2	4	8	16	8	16
1581866100586	B06	4	FT0587	10586	4	2	4	8	16	8	16
1581866100587	B06	4	FT0588	10587	4	2	4	8	16	8	16
1581866100588	B06	4	FT0589	10588	4	2	4	8	16	8	16
1581866100589	B06	4	FT0590	10589	4	2	4	8	16	8	16
1581866100590	B06	4	FT0591	10590	4	2	4	8	16	8	16
1581866100591	B06	4	FT0592	10591	4	2	4	8	16	8	16
1581866100592	B06	4	FT0593	10592	4	2	4	8	16	8	16
1581866100593	B06	4	FT0594	10593	4	2	4	8	16	8	16
1581866100594	B06	4	FT0595	10594	4	2	4	8	16	8	16
1581866100595	B06	4	FT0596	10595	4	2	4	8	16	8	16
1581866100596	B06	4	FT0597	10596	4	2	4	8	16	8	16
1581866100597	B06	4	FT0598	10597	4	2	4	8	16	8	16
1581866100598	B06	4	FT0599	10598	4	2	4	8	16	8	16
1581866100599	B06	4	FT0600	10599	4	2	4	8	16	8	16
1581866100600	B06	4	FT0601	10600	4	2	4	8	16	8	16
1581866100601	B01	4	FT0602	10601	4	2	4	8	16	8	16
1581866100602	B01	4	FT0603	10602	4	2	4	8	16	8	16
1581866100603	B01	4	FT0604	10603	4	2	4	8	16	8	16
1581866100604	B01	4	FT0605	10604	4	2	4	8	16	8	16
1581866100605	B01	4	FT0606	10605	4	2	4	8	16	8	16
1581866100606	B01	4	FT0607	10606	4	2	4	8	16	8	16
1581866100607	B01	4	FT0608	10607	4	2	4	8	16	8	16
1581866100608	B01	4	FT0609	10608	4	2	4	8	16	8	16
1581866100609	B01	4	FT0610	10609	4	2	4	8	16	8	16
1581866100610	B01	4	FT0611	10610	4	2	4	8	16	8	16
1581866100611	B01	4	FT0612	10611	4	2	4	8	16	8	16
1581866100612	B01	4	FT0613	10612	4	2	4	8	16	8	16
1581866100613	B01	4	FT0614	10613	4	2	4	8	16	8	16
1581866100614	B01	4	FT0615	10614	4	2	4	8	16	8	16
1581866100615	B01	4	FT0616	10615	4	2	4	8	16	8	16
1581866100616	B01	4	FT0617	10616	4	2	4	8	16	8	16
1581866100617	B01	4	FT0618	10617	4	2	4	8	16	8	16
1581866100618	B01	4	FT0619	10618	4	2	4	8	16	8	16
1581866100619	B01	4	FT0620	10619	4	2	4	8	16	8	16
1581866100620	B01	4	FT0621	10620	4	2	4	8	16	8	16
1581866100621	B01	4	FT0622	10621	4	2	4	8	16	8	16
1581866100622	B01	4	FT0623	10622	4	2	4	8	16	8	16
1581866100623	B01	4	FT0624	10623	4	2	4	8	16	8	16
1581866100624	B01	4	FT0625	10624	4	2	4	8	16	8	16
1581866100625	B01	4	FT0626	10625	4	2	4	8	16	8	16
1581866100626	B01	4	FT0627	10626	4	2	4	8	16	8	16
1581866100627	B01	4	FT0628	10627	4	2	4	8	16	8	16
1581866100628	B01	4	FT0629	10628	4	2	4	8	16	8	16
1581866100629	B01	4	FT0630	10629	4	2	4	8	16	8	16
1581866100630	B01	4	FT0631	10630	4	2	4	8	16	8	16
1581866100631	B01	4	FT0632	10631	4	2	4	8	16	8	16
1581866100632	B01	4	FT0633	10632	4	2	4	8	16	8	16
1581866100633	B01	4	FT0634	10633	4	2	4	8	16	8	16
1581866100634	B01	4	FT0635	10634	4	2	4	8	16	8	16
1581866100635	B01	4	FT0636	10635	4	2	4	8	16	8	16
1581866100636	B01	4	FT0637	10636	4	2	4	8	16	8	16
1581866100637	B01	4	FT0638	10637	4	2	4	8	16	8	16
1581866100638	B01	4	FT0639	10638	4	2	4	8	16	8	16
1581866100639	B01	4	FT0640	10639	4	2	4	8	16	8	16
1581866100640	B01	4	FT0641	10640	4	2	4	8	16	8	16
1581866100641	B01	4	FT0642	10641	4	2	4	8	16	8	16
1581866100642	B01	4	FT0643	10642	4	2	4	8	16	8	16
1581866100643	B01	4	FT0644	10643	4	2	4	8	16	8	16
1581866100644	B01	4	FT0645	10644	4	2	4	8	16	8	16
1581866100645	B01	4	FT0646	10645	4	2	4	8	16	8	16
1581866100646	B01	4	FT0647	10646	4	2	4	8	16	8	16
1581866100647	B01	4	FT0648	10647	4	2	4	8	16	8	16
1581866100648	B01	4	FT0649	10648	4	2	4	8	16	8	16
1581866100649	B01	4	FT0650	10649	4	2	4	8	16	8	16
1581866100650	B02	4	FT0651	10650	4	2	4	8	16	8	16
1581866100651	B07	4	FT0652	10651	4	2	4	8	16	8	16
1581866100652	B07	4	FT0653	10652	4	2	4	8	16	8	16
1581866100653	B07	4	FT0654	10653	4	2	4	8	16	8	16
1581866100654	B07	4	FT0655	10654	4	2	4	8	16	8	16
1581866100655	B07	4	FT0656	10655	4	2	4	8	16	8	16
1581866100656	B07	4	FT0657	10656	4	2	4	8	16	8	16
1581866100657	B07	4	FT0658	10657	4	2	4	8	16	8	16
1581866100658	B07	4	FT0659	10658	4	2	4	8	16	8	16
1581866100659	B07	4	FT0660	10659	4	2	4	8	16	8	16
1581866100660	B07	4	FT0661	10660	4	2	4	8	16	8	16
1581866100661	B07	4	FT0662	10661	4	2	4	8	16	8	16
1581866100662	B07	4	FT0663	10662	4	2	4	8	16	8	16
1581866100663	B07	4	FT0664	10663	4	2	4	8	16	8	16
1581866100664	B07	4	FT0665	10664	4	2	4	8	16	8	16
1581866100665	B07	4	FT0666	10665	4	2	4	8	16	8	16
1581866100666	B07	4	FT0667	10666	4	2	4	8	16	8	16
1581866100667	B07	4	FT0668	10667	4	2	4	8	16	8	16
1581866100668	B07	4	FT0669	10668	4	2	4	8	16	8	16
1581866100669	B07	4	FT0670	10669	4	2	4	8	16	8	16
1581866100670	B07	4	FT0671	10670	4	2	4	8	16	8	16
1581866100671	B07	4	FT0672	10671	4	2	4	8	16	8	16
1581866100672	B07	4	FT0673	10672	4	2	4	8	16	8	16
1581866100673	B07	4	FT0674	10673	4	2	4	8	16	8	16
1581866100674	B07	4	FT0675	10674	4	2	4	8	16	8	16
1581866100675	B07	4	FT0676	10675	4	2	4	8	16	8	16
1581866100676	B07	4	FT0677	10676	4	2	4	8	16	8	16
1581866100677	B07	4	FT0678	10677	4	2	4	8	16	8	16
1581866100678	B07	4	FT0679	10678	4	2	4	8	16	8	16
1581866100679	B07	4	FT0680	10679	4	2	4	8	16	8	16
1581866100680	B07	4	FT0681	10680	4	2	4	8	16	8	16
1581866100681	B07	4	FT0682	10681	4	2	4	8	16	8	16
1581866100682	B07	4	FT0683	10682	4	2	4	8	16	8	16
1581866100683	B07	4	FT0684	10683	4	2	4	8	16	8	16
1581866100684	B07	4	FT0685	10684	4	2	4	8	16	8	16
1581866100685	B07	4	FT0686	10685	4	2	4	8	16	8	16
1581866100686	B07	4	FT0687	10686	4	2	4	8	16	8	16
1581866100687	B07	4	FT0688	10687	4	2	4	8	16	8	16
1581866100688	B07	4	FT0689	10688	4	2	4	8	16	8	16
1581866100689	B07	4	FT0690	10689	4	2	4	8	16	8	16
1581866100690	B07	4	FT0691	10690	4	2	4	8	16	8	16
1581866100691	B07	4	FT0692	10691	4	2	4	8	16	8	16
1581866100692	B07	4	FT0693	10692	4	2	4	8	16	8	16
1581866100693	B07	4	FT0694	10693	4	2	4	8	16	8	16
1581866100694	B07	4	FT0695	10694	4	2	4	8	16	8	16
1581866100695	B07	4	FT0696	10695	4	2	4	8	16	8	16
1581866100696	B07	4	FT0697	10696	4	2	4	8	16	8	16
1581866100697	B07	4	FT0698	10697	4	2	4	8	16	8	16
1581866100698	B07	4	FT0699	10698	4	2	4	8	16	8	16
1581866100699	B08	4	FT0700	10699	4	2	4	8	16	8	16
1581866100700	B08	4	FT0701	10700	4	2	4	8	16	8	16
1581866100701	B08	4	FT0702	10701	4	2	4	8	16	8	16
1581866100702	B08	4	FT0703	10702	4	2	4	8	16	8	16
1581866100703	B08	4	FT0704	10703	4	2	4	8	16	8	16
1581866100704	B08	4	FT0705	10704	4	2	4	8	16	8	16
1581866100705	B08	4	FT0706	10705	4	2	4	8	16	8	16
1581866100706	B08	4	FT0707	10706	4	2	4	8	16	8	16
1581866100707	B08	4	FT0708	10707	4	2	4	8	16	8	16
1581866100708	B08	4	FT0709	10708	4	2	4	8	16	8	16
1581866100709	B08	4	FT0710	10709	4	2	4	8	16	8	16
1581866100710	B08	4	FT0711	10710	4	2	4	8	16	8	16
1581866100711	B08	4	FT0712	10711	4	2	4	8	16	8	16
1581866100712	B08	4	FT0713	10712	4	2	4	8	16	8	16
1581866100713	B08	4	FT0714	10713	4	2	4	8	16	8	16
1581866100714	B08	4	FT0715	10714	4	2	4	8	16	8	16
1581866100715	B08	4	FT0716	10715	4	2	4	8	16	8	16
1581866100716	B08	4	FT0717	10716	4	2	4	8	16	8	16
1581866100717	B08	4	FT0718	10717	4	2	4	8	16	8	16
1581866100718	B08	4	FT0719	10718	4	2	4	8	16	8	16
1581866100719	B08	4	FT0720	10719	4	2	4	8	16	8	16
1581866100720	B08	4	FT0721	10720	4	2	4	8	16	8	16
1581866100721	B08	4	FT0722	10721	4	2	4	8	16	8	16
1581866100722	B08	4	FT0723	10722	4	2	4	8	16	8	16
1581866100723	B08	4	FT0724	10723	4	2	4	8	16	8	16
1581866100724	B08	4	FT0725	10724	4	2	4	8	16	8	16
1581866100725	B08	4	FT0726	10725	4	2	4	8	16	8	16
1581866100726	B08	4	FT0727	10726	4	2	4	8	16	8	16
1581866100727	B08	4	FT0728	10727	4	2	4	8	16	8	16
1581866100728	B08	4	FT0729	10728	4	2	4	8	16	8	16
1581866100729	B08	4	FT0730	10729	4	2	4	8	16	8	16
1581866100730	B08	4	FT0731	10730	4	2	4	8	16	8	16
1581866100731	B08	4	FT0732	10731	4	2	4	8	16	8	16
1581866100732	B08	4	FT0733	10732	4	2	4	8	16	8	16
1581866100733	B08	4	FT0734	10733	4	2	4	8	16	8	16
1581866100734	B08	4	FT0735	10734	4	2	4	8	16	8	16
1581866100735	B08	4	FT0736	10735	4	2	4	8	16	8	16
1581866100736	B08	4	FT0737	10736	4	2	4	8	16	8	16
1581866100737	B08	4	FT0738	10737	4	2	4	8	16	8	16
1581866100738	B08	4	FT0739	10738	4	2	4	8	16	8	16
1581866100739	B08	4	FT0740	10739	4	2	4	8	16	8	16
1581866100740	B08	4	FT0741	10740	4	2	4	8	16	8	16
1581866100741	B08	4	FT0742	10741	4	2	4	8	16	8	16
1581866100742	B08	4	FT0743	10742	4	2	4	8	16	8	16
1581866100743	B08	4	FT0744	10743	4	2	4	8	16	8	16
1581866100744	B08	4	FT0745	10744	4	2	4	8	16	8	16
1581866100745	B08	4	FT0746	10745	4	2	4	8	16	8	16
1581866100746	B08	4	FT0747	10746	4	2	4	8	16	8	16
1581866100747	B08	4	FT0748	10747	4	2	4	8	16	8	16
1581866100748	B08	4	FT0749	10748	4	2	4	8	16	8	16
1581866100749	B08	4	FT0750	10749	4	2	4	8	16	8	16
1581866100750	B08	4	FT0751	10750	4	2	4	8	16	8	16
1581866100751	B08	4	FT0752	10751	4	2	4	8	16	8	16
1581866100752	B08	4	FT0753	10752	4	2	4	8	16	8	16
1581866100753	B08	4	FT0754	10753	4	2	4	8	16	8	16
1581866100754	B08	4	FT0755	10754	4	2	4	8	16	8	16
1581866100755	B08	4	FT0756	10755	4	2	4	8	16	8	16
1581866100756	B08	4	FT0757	10756	4	2	4	8	16	8	16
1581866100757	B08	4	FT0758	10757	4	2	4	8	16	8	16
1581866100758	B08	4	FT0759	10758	4	2	4	8	16	8	16
1581866100759	B08	4	FT0760	10759	4	2	4	8	16	8	16
1581866100760	B08	4	FT0761	10760	4	2	4	8	16	8	16
1581866100761	B08	4	FT0762	10761	4	2	4	8	16	8	16
1581866100762	B08	4	FT0763	10762	4	2	4	8	16	8	16
1581866100763	B08	4	FT0764	10763	4	2	4	8	16	8	16
1581866100764	B08	4	FT0765	10764	4	2	4	8	16	8	16
1581866100765	B08	4	FT0766	10765	4	2	4	8	16	8	16
1581866100766	B08	4	FT0767	10766	4	2	4	8	16	8	16
1581866100767	B08	4	FT0768	10767	4	2	4	8	16	8	16
1581866100768	B08	4	FT0769	10768	4	2	4	8	16	8	16
1581866100769	B08	4	FT0770	10769	4	2	4	8	16	8	16
1581866100770	B08	4	FT0771	10770	4	2	4	8	16	8	16
1581866100771	B08	4	FT0772	10771	4	2	4	8	16	8	16
1581866100772	B08	4	FT0773	10772	4	2	4	8	16	8	16
1581866100773	B08	4	FT0774	10773	4	2	4	8	16	8	16
1581866100774	B08	4	FT0775	10774	4	2	4	8	16	8	16
1581866100775	B08	4	FT0776	10775	4	2	4	8	16	8	16
1581866100776	B08	4	FT0777	10776	4	2	4	8	16	8	16
1581866100777	B08	4	FT0778	10777	4	2	4	8	16	8	16
1581866100778	B08	4	FT0779	10778	4	2	4	8	16	8	16
1581866100779	B08	4	FT0780	10779	4	2	4	8	16	8	16
1581866100780	B08	4	FT0781	10780	4	2	4	8	16	8	16
1581866100781	B08	4	FT0782	10781	4	2	4	8	16	8	16
1581866100782	B08	4	FT0783	10782	4	2	4	8	16	8	16
1581866100783	B08	4	FT0784	10783	4	2	4	8	16	8	16
1581866100784	B08	4	FT0785	10784	4	2	4	8	16	8	16
1581866100785	B08	4	FT0786	10785	4	2	4	8	16	8	16
1581866100786	B08	4	FT0787	10786	4	2	4	8	16	8	16
1581866100787	B08	4	FT0788	10787	4	2	4	8	16	8	16
1581866100788	B08	4	FT0789	10788	4	2	4	8	16	8	16
1581866100789	B08	4	FT0790	10789	4	2	4	8	16	8	16
1581866100790	B08	4	FT0791	10790	4	2	4	8	16	8	16
1581866100791	B08	4	FT0792	10791	4	2	4	8	16	8	16
1581866100792	B08	4	FT0793	10792	4	2	4	8	16	8	16
1581866100793	B08	4	FT0794	10793	4	2	4	8	16	8	16
1581866100794	B08	4	FT0795	10794	4	2	4	8	16	8	16
1581866100795	B08	4	FT0796	10795	4	2	4	8	16	8	16
1581866100796	B08	4	FT0797	10796	4	2	4	8	16	8	16
1581866100797	B08	4	FT0798	10797	4	2	4	8	16	8	16
1581866100798	B08	4	FT0799	10798	4	2	4	8	16	8	16
1581866100799	B08	4	FT0800	10799	4	2	4	8	16	8	16

## Sheet: FailedTasks-Itr05
Timestamp [ms in epoch]	Batch ID	Iteration	Request ID	Task Load (Iteration Count for AES 256 encryption)	CPU Speed GHz [const]	CPU Requested [Min ]	CPU Requested [Max ]	Cores Requested [Min]	Cores Requested [Max]	Memory Requested (GB) [Min]	Memory Requested (GB) [Max]
1581867000000	B01	5	FT0001	10000	4	2	4	8	16	8	16
1581867000001	B01	5	FT0002	10001	4	2	4	8	16	8	16
1581867000002	B01	5	FT0003	10002	4	2	4	8	16	8	16
1581867000003	B01	5	FT0004	10003	4	2	4	8	16	8	16
1581867000004	B01	5	FT0005	10004	4	2	4	8	16	8	16
1581867000005	B01	5	FT0006	10005	4	2	4	8	16	8	16
1581867000006	B01	5	FT0007	10006	4	2	4	8	16	8	16
1581867000007	B01	5	FT0008	10007	4	2	4	8	16	8	16
1581867000008	B01	5	FT0009	10008	4	2	4	8	16	8	16
1581867000009	B01	5	FT0010	10009	4	2	4	8	16	8	16
1581867000010	B01	5	FT0011	10010	4	2	4	8	16	8	16
1581867000011	B01	5	FT0012	10011	4	2	4	8	16	8	16
1581867000012	B01	5	FT0013	10012	4	2	4	8	16	8	16
1581867000013	B01	5	FT0014	10013	4	2	4	8	16	8	16
1581867000014	B01	5	FT0015	10014	4	2	4	8	16	8	16
1581867000015	B01	5	FT0016	10015	4	2	4	8	16	8	16
1581867000016	B01	5	FT0017	10016	4	2	4	8	16	8	16
1581867000017	B01	5	FT0018	10017	4	2	4	8	16	8	16
1581867000018	B01	5	FT0019	10018	4	2	4	8	16	8	16
1581867000019	B01	5	FT0020	10019	4	2	4	8	16	8	16
1581867000020	B01	5	FT0021	10020	4	2	4	8	16	8	16
1581867000021	B01	5	FT0022	10021	4	2	4	8	16	8	16
1581867000022	B01	5	FT0023	10022	4	2	4	8	16	8	16
1581867000023	B01	5	FT0024	10023	4	2	4	8	16	8	16
1581867000024	B01	5	FT0025	10024	4	2	4	8	16	8	16
1581867000025	B01	5	FT0026	10025	4	2	4	8	16	8	16
1581867000026	B01	5	FT0027	10026	4	2	4	8	16	8	16
1581867000027	B01	5	FT0028	10027	4	2	4	8	16	8	16
1581867000028	B01	5	FT0029	10028	4	2	4	8	16	8	16
1581867000029	B01	5	FT0030	10029	4	2	4	8	16	8	16
1581867000030	B01	5	FT0031	10030	4	2	4	8	16	8	16
1581867000031	B01	5	FT0032	10031	4	2	4	8	16	8	16
1581867000032	B01	5	FT0033	10032	4	2	4	8	16	8	16
1581867000033	B01	5	FT0034	10033	4	2	4	8	16	8	16
1581867000034	B01	5	FT0035	10034	4	2	4	8	16	8	16
1581867000035	B01	5	FT0036	10035	4	2	4	8	16	8	16
1581867000036	B01	5	FT0037	10036	4	2	4	8	16	8	16
1581867000037	B01	5	FT0038	10037	4	2	4	8	16	8	16
1581867000038	B01	5	FT0039	10038	4	2	4	8	16	8	16
1581867000039	B01	5	FT0040	10039	4	2	4	8	16	8	16
1581867000040	B01	5	FT0041	10040	4	2	4	8	16	8	16
1581867000041	B01	5	FT0042	10041	4	2	4	8	16	8	16
1581867000042	B01	5	FT0043	10042	4	2	4	8	16	8	16
1581867000043	B01	5	FT0044	10043	4	2	4	8	16	8	16
1581867000044	B01	5	FT0045	10044	4	2	4	8	16	8	16
1581867000045	B01	5	FT0046	10045	4	2	4	8	16	8	16
1581867000046	B01	5	FT0047	10046	4	2	4	8	16	8	16
1581867000047	B01	5	FT0048	10047	4	2	4	8	16	8	16
1581867000048	B01	5	FT0049	10048	4	2	4	8	16	8	16
1581867000049	B02	5	FT0050	10049	4	2	4	8	16	8	16
1581867000050	B02	5	FT0051	10050	4	2	4	8	16	8	16
1581867000051	B02	5	FT0052	10051	4	2	4	8	16	8	16
1581867000052	B02	5	FT0053	10052	4	2	4	8	16	8	16
1581867000053	B02	5	FT0054	10053	4	2	4	8	16	8	16
1581867000054	B02	5	FT0055	10054	4	2	4	8	16	8	16
1581867000055	B02	5	FT0056	10055	4	2	4	8	16	8	16
1581867000056	B02	5	FT0057	10056	4	2	4	8	16	8	16
1581867000057	B02	5	FT0058	10057	4	2	4	8	16	8	16
1581867000058	B02	5	FT0059	10058	4	2	4	8	16	8	16
1581867000059	B02	5	FT0060	10059	4	2	4	8	16	8	16
1581867000060	B02	5	FT0061	10060	4	2	4	8	16	8	16
1581867000061	B02	5	FT0062	10061	4	2	4	8	16	8	16
1581867000062	B02	5	FT0063	10062	4	2	4	8	16	8	16
1581867000063	B02	5	FT0064	10063	4	2	4	8	16	8	16
1581867000064	B02	5	FT0065	10064	4	2	4	8	16	8	16
1581867000065	B02	5	FT0066	10065	4	2	4	8	16	8	16
1581867000066	B02	5	FT0067	10066	4	2	4	8	16	8	16
1581867000067	B02	5	FT0068	10067	4	2	4	8	16	8	16
1581867000068	B02	5	FT0069	10068	4	2	4	8	16	8	16
1581867000069	B02	5	FT0070	10069	4	2	4	8	16	8	16
1581867000070	B02	5	FT0071	10070	4	2	4	8	16	8	16
1581867000071	B02	5	FT0072	10071	4	2	4	8	16	8	16
1581867000072	B02	5	FT0073	10072	4	2	4	8	16	8	16
1581867000073	B02	5	FT0074	10073	4	2	4	8	16	8	16
1581867000074	B02	5	FT0075	10074	4	2	4	8	16	8	16
1581867000075	B02	5	FT0076	10075	4	2	4	8	16	8	16
1581867000076	B02	5	FT0077	10076	4	2	4	8	16	8	16
1581867000077	B02	5	FT0078	10077	4	2	4	8	16	8	16
1581867000078	B02	5	FT0079	10078	4	2	4	8	16	8	16
1581867000079	B02	5	FT0080	10079	4	2	4	8	16	8	16
1581867000080	B02	5	FT0081	10080	4	2	4	8	16	8	16
1581867000081	B02	5	FT0082	10081	4	2	4	8	16	8	16
1581867000082	B02	5	FT0083	10082	4	2	4	8	16	8	16
1581867000083	B02	5	FT0084	10083	4	2	4	8	16	8	16
1581867000084	B02	5	FT0085	10084	4	2	4	8	16	8	16
1581867000085	B02	5	FT0086	10085	4	2	4	8	16	8	16
1581867000086	B02	5	FT0087	10086	4	2	4	8	16	8	16
1581867000087	B02	5	FT0088	10087	4	2	4	8	16	8	16
1581867000088	B02	5	FT0089	10088	4	2	4	8	16	8	16
1581867000089	B02	5	FT0090	10089	4	2	4	8	16	8	16
1581867000090	B02	5	FT0091	10090	4	2	4	8	16	8	16
1581867000091	B02	5	FT0092	10091	4	2	4	8	16	8	16
1581867000092	B02	5	FT0093	10092	4	2	4	8	16	8	16
1581867000093	B02	5	FT0094	10093	4	2	4	8	16	8	16
1581867000094	B02	5	FT0095	10094	4	2	4	8	16	8	16
1581867000095	B02	5	FT0096	10095	4	2	4	8	16	8	16
1581867000096	B02	5	FT0097	10096	4	2	4	8	16	8	16
1581867000097	B02	5	FT0098	10097	4	2	4	8	16	8	16
1581867000098	B02	5	FT0099	10098	4	2	4	8	16	8	16
1581867000099	B02	5	FT0100	10099	4	2	4	8	16	8	16
1581867000100	B02	5	FT0101	10100	4	2	4	8	16	8	16
1581867000101	B02	5	FT0102	10101	4	2	4	8	16	8	16
1581867000102	B02	5	FT0103	10102	4	2	4	8	16	8	16
1581867000103	B02	5	FT0104	10103	4	2	4	8	16	8	16
1581867000104	B02	5	FT0105	10104	4	2	4	8	16	8	16
1581867000105	B02	5	FT0106	10105	4	2	4	8	16	8	16
1581867000106	B02	5	FT0107	10106	4	2	4	8	16	8	16
1581867000107	B02	5	FT0108	10107	4	2	4	8	16	8	16
1581867000108	B02	5	FT0109	10108	4	2	4	8	16	8	16
1581867000109	B02	5	FT0110	10109	4	2	4	8	16	8	16
1581867000110	B02	5	FT0111	10110	4	2	4	8	16	8	16
1581867000111	B02	5	FT0112	10111	4	2	4	8	16	8	16
1581867000112	B02	5	FT0113	10112	4	2	4	8	16	8	16
1581867000113	B02	5	FT0114	10113	4	2	4	8	16	8	16
1581867000114	B02	5	FT0115	10114	4	2	4	8	16	8	16
1581867000115	B02	5	FT0116	10115	4	2	4	8	16	8	16
1581867000116	B02	5	FT0117	10116	4	2	4	8	16	8	16
1581867000117	B02	5	FT0118	10117	4	2	4	8	16	8	16
1581867000118	B02	5	FT0119	10118	4	2	4	8	16	8	16
1581867000119	B02	5	FT0120	10119	4	2	4	8	16	8	16
1581867000120	B02	5	FT0121	10120	4	2	4	8	16	8	16
1581867000121	B02	5	FT0122	10121	4	2	4	8	16	8	16
1581867000122	B02	5	FT0123	10122	4	2	4	8	16	8	16
1581867000123	B02	5	FT0124	10123	4	2	4	8	16	8	16
1581867000124	B02	5	FT0125	10124	4	2	4	8	16	8	16
1581867000125	B02	5	FT0126	10125	4	2	4	8	16	8	16
1581867000126	B02	5	FT0127	10126	4	2	4	8	16	8	16
1581867000127	B02	5	FT0128	10127	4	2	4	8	16	8	16
1581867000128	B02	5	FT0129	10128	4	2	4	8	16	8	16
1581867000129	B02	5	FT0130	10129	4	2	4	8	16	8	16
1581867000130	B02	5	FT0131	10130	4	2	4	8	16	8	16
1581867000131	B02	5	FT0132	10131	4	2	4	8	16	8	16
1581867000132	B02	5	FT0133	10132	4	2	4	8	16	8	16
1581867000133	B02	5	FT0134	10133	4	2	4	8	16	8	16
1581867000134	B02	5	FT0135	10134	4	2	4	8	16	8	16
1581867000135	B02	5	FT0136	10135	4	2	4	8	16	8	16
1581867000136	B02	5	FT0137	10136	4	2	4	8	16	8	16
1581867000137	B02	5	FT0138	10137	4	2	4	8	16	8	16
1581867000138	B02	5	FT0139	10138	4	2	4	8	16	8	16
1581867000139	B02	5	FT0140	10139	4	2	4	8	16	8	16
1581867000140	B02	5	FT0141	10140	4	2	4	8	16	8	16
1581867000141	B02	5	FT0142	10141	4	2	4	8	16	8	16
1581867000142	B02	5	FT0143	10142	4	2	4	8	16	8	16
1581867000143	B02	5	FT0144	10143	4	2	4	8	16	8	16
1581867000144	B02	5	FT0145	10144	4	2	4	8	16	8	16
1581867000145	B02	5	FT0146	10145	4	2	4	8	16	8	16
1581867000146	B02	5	FT0147	10146	4	2	4	8	16	8	16
1581867000147	B02	5	FT0148	10147	4	2	4	8	16	8	16
1581867000148	B02	5	FT0149	10148	4	2	4	8	16	8	16
1581867000149	B02	5	FT0150	10149	4	2	4	8	16	8	16
1581867000150	B02	5	FT0151	10150	4	2	4	8	16	8	16
1581867000151	B02	5	FT0152	10151	4	2	4	8	16	8	16
1581867000152	B02	5	FT0153	10152	4	2	4	8	16	8	16
1581867000153	B02	5	FT0154	10153	4	2	4	8	16	8	16
1581867000154	B02	5	FT0155	10154	4	2	4	8	16	8	16
1581867000155	B02	5	FT0156	10155	4	2	4	8	16	8	16
1581867000156	B02	5	FT0157	10156	4	2	4	8	16	8	16
1581867000157	B02	5	FT0158	10157	4	2	4	8	16	8	16
1581867000158	B02	5	FT0159	10158	4	2	4	8	16	8	16
1581867000159	B02	5	FT0160	10159	4	2	4	8	16	8	16
1581867000160	B02	5	FT0161	10160	4	2	4	8	16	8	16
1581867000161	B02	5	FT0162	10161	4	2	4	8	16	8	16
1581867000162	B02	5	FT0163	10162	4	2	4	8	16	8	16
1581867000163	B02	5	FT0164	10163	4	2	4	8	16	8	16
1581867000164	B02	5	FT0165	10164	4	2	4	8	16	8	16
1581867000165	B02	5	FT0166	10165	4	2	4	8	16	8	16
1581867000166	B02	5	FT0167	10166	4	2	4	8	16	8	16
1581867000167	B02	5	FT0168	10167	4	2	4	8	16	8	16
1581867000168	B02	5	FT0169	10168	4	2	4	8	16	8	16
1581867000169	B02	5	FT0170	10169	4	2	4	8	16	8	16
1581867000170	B02	5	FT0171	10170	4	2	4	8	16	8	16
1581867000171	B02	5	FT0172	10171	4	2	4	8	16	8	16
1581867000172	B02	5	FT0173	10172	4	2	4	8	16	8	16
1581867000173	B02	5	FT0174	10173	4	2	4	8	16	8	16
1581867000174	B02	5	FT0175	10174	4	2	4	8	16	8	16
1581867000175	B02	5	FT0176	10175	4	2	4	8	16	8	16
1581867000176	B02	5	FT0177	10176	4	2	4	8	16	8	16
1581867000177	B02	5	FT0178	10177	4	2	4	8	16	8	16
1581867000178	B02	5	FT0179	10178	4	2	4	8	16	8	16
1581867000179	B02	5	FT0180	10179	4	2	4	8	16	8	16
1581867000180	B02	5	FT0181	10180	4	2	4	8	16	8	16
1581867000181	B02	5	FT0182	10181	4	2	4	8	16	8	16
1581867000182	B02	5	FT0183	10182	4	2	4	8	16	8	16
1581867000183	B02	5	FT0184	10183	4	2	4	8	16	8	16
1581867000184	B02	5	FT0185	10184	4	2	4	8	16	8	16
1581867000185	B02	5	FT0186	10185	4	2	4	8	16	8	16
1581867000186	B02	5	FT0187	10186	4	2	4	8	16	8	16
1581867000187	B02	5	FT0188	10187	4	2	4	8	16	8	16
1581867000188	B02	5	FT0189	10188	4	2	4	8	16	8	16
1581867000189	B02	5	FT0190	10189	4	2	4	8	16	8	16
1581867000190	B02	5	FT0191	10190	4	2	4	8	16	8	16
1581867000191	B02	5	FT0192	10191	4	2	4	8	16	8	16
1581867000192	B02	5	FT0193	10192	4	2	4	8	16	8	16
1581867000193	B02	5	FT0194	10193	4	2	4	8	16	8	16
1581867000194	B02	5	FT0195	10194	4	2	4	8	16	8	16
1581867000195	B02	5	FT0196	10195	4	2	4	8	16	8	16
1581867000196	B02	5	FT0197	10196	4	2	4	8	16	8	16
1581867000197	B02	5	FT0198	10197	4	2	4	8	16	8	16
1581867000198	B02	5	FT0199	10198	4	2	4	8	16	8	16
1581867000199	B02	5	FT0200	10199	4	2	4	8	16	8	16
1581867000200	B03	5	FT0201	10200	4	2	4	8	16	8	16
1581867000201	B03	5	FT0202	10201	4	2	4	8	16	8	16
1581867000202	B03	5	FT0203	10202	4	2	4	8	16	8	16
1581867000203	B03	5	FT0204	10203	4	2	4	8	16	8	16
1581867000204	B03	5	FT0205	10204	4	2	4	8	16	8	16
1581867000205	B03	5	FT0206	10205	4	2	4	8	16	8	16
1581867000206	B03	5	FT0207	10206	4	2	4	8	16	8	16
1581867000207	B03	5	FT0208	10207	4	2	4	8	16	8	16
1581867000208	B03	5	FT0209	10208	4	2	4	8	16	8	16
1581867000209	B03	5	FT0210	10209	4	2	4	8	16	8	16
1581867000210	B03	5	FT0211	10210	4	2	4	8	16	8	16
1581867000211	B03	5	FT0212	10211	4	2	4	8	16	8	16
1581867000212	B03	5	FT0213	10212	4	2	4	8	16	8	16
1581867000213	B03	5	FT0214	10213	4	2	4	8	16	8	16
1581867000214	B03	5	FT0215	10214	4	2	4	8	16	8	16
1581867000215	B03	5	FT0216	10215	4	2	4	8	16	8	16
1581867000216	B03	5	FT0217	10216	4	2	4	8	16	8	16
1581867000217	B03	5	FT0218	10217	4	2	4	8	16	8	16
1581867000218	B03	5	FT0219	10218	4	2	4	8	16	8	16
1581867000219	B03	5	FT0220	10219	4	2	4	8	16	8	16
1581867000220	B03	5	FT0221	10220	4	2	4	8	16	8	16
1581867000221	B03	5	FT0222	10221	4	2	4	8	16	8	16
1581867000222	B03	5	FT0223	10222	4	2	4	8	16	8	16
1581867000223	B03	5	FT0224	10223	4	2	4	8	16	8	16
1581867000224	B03	5	FT0225	10224	4	2	4	8	16	8	16
1581867000225	B03	5	FT0226	10225	4	2	4	8	16	8	16
1581867000226	B03	5	FT0227	10226	4	2	4	8	16	8	16
1581867000227	B03	5	FT0228	10227	4	2	4	8	16	8	16
1581867000228	B03	5	FT0229	10228	4	2	4	8	16	8	16
1581867000229	B03	5	FT0230	10229	4	2	4	8	16	8	16
1581867000230	B03	5	FT0231	10230	4	2	4	8	16	8	16
1581867000231	B03	5	FT0232	10231	4	2	4	8	16	8	16
1581867000232	B03	5	FT0233	10232	4	2	4	8	16	8	16
1581867000233	B03	5	FT0234	10233	4	2	4	8	16	8	16
1581867000234	B03	5	FT0235	10234	4	2	4	8	16	8	16
1581867000235	B03	5	FT0236	10235	4	2	4	8	16	8	16
1581867000236	B03	5	FT0237	10236	4	2	4	8	16	8	16
1581867000237	B03	5	FT0238	10237	4	2	4	8	16	8	16
1581867000238	B03	5	FT0239	10238	4	2	4	8	16	8	16
1581867000239	B03	5	FT0240	10239	4	2	4	8	16	8	16
1581867000240	B03	5	FT0241	10240	4	2	4	8	16	8	16
1581867000241	B03	5	FT0242	10241	4	2	4	8	16	8	16
1581867000242	B03	5	FT0243	10242	4	2	4	8	16	8	16
1581867000243	B03	5	FT0244	10243	4	2	4	8	16	8	16
1581867000244	B03	5	FT0245	10244	4	2	4	8	16	8	16
1581867000245	B03	5	FT0246	10245	4	2	4	8	16	8	16
1581867000246	B03	5	FT0247	10246	4	2	4	8	16	8	16
1581867000247	B03	5	FT0248	10247	4	2	4	8	16	8	16
1581867000248	B03	5	FT0249	10248	4	2	4	8	16	8	16
1581867000249	B03	5	FT0250	10249	4	2	4	8	16	8	16
1581867000250	B03	5	FT0251	10250	4	2	4	8	16	8	16
1581867000251	B03	5	FT0252	10251	4	2	4	8	16	8	16
1581867000252	B03	5	FT0253	10252	4	2	4	8	16	8	16
1581867000253	B03	5	FT0254	10253	4	2	4	8	16	8	16
1581867000254	B03	5	FT0255	10254	4	2	4	8	16	8	16
1581867000255	B03	5	FT0256	10255	4	2	4	8	16	8	16
1581867000256	B03	5	FT0257	10256	4	2	4	8	16	8	16
1581867000257	B03	5	FT0258	10257	4	2	4	8	16	8	16
1581867000258	B03	5	FT0259	10258	4	2	4	8	16	8	16
1581867000259	B03	5	FT0260	10259	4	2	4	8	16	8	16
1581867000260	B03	5	FT0261	10260	4	2	4	8	16	8	16
1581867000261	B03	5	FT0262	10261	4	2	4	8	16	8	16
1581867000262	B03	5	FT0263	10262	4	2	4	8	16	8	16
1581867000263	B03	5	FT0264	10263	4	2	4	8	16	8	16
1581867000264	B03	5	FT0265	10264	4	2	4	8	16	8	16
1581867000265	B03	5	FT0266	10265	4	2	4	8	16	8	16
1581867000266	B03	5	FT0267	10266	4	2	4	8	16	8	16
1581867000267	B03	5	FT0268	10267	4	2	4	8	16	8	16
1581867000268	B03	5	FT0269	10268	4	2	4	8	16	8	16
1581867000269	B03	5	FT0270	10269	4	2	4	8	16	8	16
1581867000270	B03	5	FT0271	10270	4	2	4	8	16	8	16
1581867000271	B03	5	FT0272	10271	4	2	4	8	16	8	16
1581867000272	B03	5	FT0273	10272	4	2	4	8	16	8	16
1581867000273	B03	5	FT0274	10273	4	2	4	8	16	8	16
1581867000274	B03	5	FT0275	10274	4	2	4	8	16	8	16
1581867000275	B03	5	FT0276	10275	4	2	4	8	16	8	16
1581867000276	B03	5	FT0277	10276	4	2	4	8	16	8	16
1581867000277	B03	5	FT0278	10277	4	2	4	8	16	8	16
1581867000278	B03	5	FT0279	10278	4	2	4	8	16	8	16
1581867000279	B03	5	FT0280	10279	4	2	4	8	16	8	16
1581867000280	B03	5	FT0281	10280	4	2	4	8	16	8	16
1581867000281	B03	5	FT0282	10281	4	2	4	8	16	8	16
1581867000282	B03	5	FT0283	10282	4	2	4	8	16	8	16
1581867000283	B03	5	FT0284	10283	4	2	4	8	16	8	16
1581867000284	B03	5	FT0285	10284	4	2	4	8	16	8	16
1581867000285	B03	5	FT0286	10285	4	2	4	8	16	8	16
1581867000286	B03	5	FT0287	10286	4	2	4	8	16	8	16
1581867000287	B03	5	FT0288	10287	4	2	4	8	16	8	16
1581867000288	B03	5	FT0289	10288	4	2	4	8	16	8	16
1581867000289	B03	5	FT0290	10289	4	2	4	8	16	8	16
1581867000290	B03	5	FT0291	10290	4	2	4	8	16	8	16
1581867000291	B03	5	FT0292	10291	4	2	4	8	16	8	16
1581867000292	B03	5	FT0293	10292	4	2	4	8	16	8	16
1581867000293	B03	5	FT0294	10293	4	2	4	8	16	8	16
1581867000294	B03	5	FT0295	10294	4	2	4	8	16	8	16
1581867000295	B03	5	FT0296	10295	4	2	4	8	16	8	16
1581867000296	B03	5	FT0297	10296	4	2	4	8	16	8	16
1581867000297	B03	5	FT0298	10297	4	2	4	8	16	8	16
1581867000298	B04	5	FT0299	10298	4	2	4	8	16	8	16
1581867000299	B04	5	FT0300	10299	4	2	4	8	16	8	16
1581867000300	B04	5	FT0301	10300	4	2	4	8	16	8	16
1581867000301	B04	5	FT0302	10301	4	2	4	8	16	8	16
1581867000302	B04	5	FT0303	10302	4	2	4	8	16	8	16
1581867000303	B04	5	FT0304	10303	4	2	4	8	16	8	16
1581867000304	B04	5	FT0305	10304	4	2	4	8	16	8	16
1581867000305	B04	5	FT0306	10305	4	2	4	8	16	8	16
1581867000306	B04	5	FT0307	10306	4	2	4	8	16	8	16
1581867000307	B04	5	FT0308	10307	4	2	4	8	16	8	16
1581867000308	B04	5	FT0309	10308	4	2	4	8	16	8	16
1581867000309	B04	5	FT0310	10309	4	2	4	8	16	8	16
1581867000310	B04	5	FT0311	10310	4	2	4	8	16	8	16
1581867000311	B04	5	FT0312	10311	4	2	4	8	16	8	16
1581867000312	B04	5	FT0313	10312	4	2	4	8	16	8	16
1581867000313	B04	5	FT0314	10313	4	2	4	8	16	8	16
1581867000314	B04	5	FT0315	10314	4	2	4	8	16	8	16
1581867000315	B04	5	FT0316	10315	4	2	4	8	16	8	16
1581867000316	B04	5	FT0317	10316	4	2	4	8	16	8	16
1581867000317	B04	5	FT0318	10317	4	2	4	8	16	8	16
1581867000318	B04	5	FT0319	10318	4	2	4	8	16	8	16
1581867000319	B04	5	FT0320	10319	4	2	4	8	16	8	16
1581867000320	B04	5	FT0321	10320	4	2	4	8	16	8	16
1581867000321	B04	5	FT0322	10321	4	2	4	8	16	8	16
1581867000322	B04	5	FT0323	10322	4	2	4	8	16	8	16
1581867000323	B04	5	FT0324	10323	4	2	4	8	16	8	16
1581867000324	B04	5	FT0325	10324	4	2	4	8	16	8	16
1581867000325	B04	5	FT0326	10325	4	2	4	8	16	8	16
1581867000326	B04	5	FT0327	10326	4	2	4	8	16	8	16
1581867000327	B04	5	FT0328	10327	4	2	4	8	16	8	16
1581867000328	B04	5	FT0329	10328	4	2	4	8	16	8	16
1581867000329	B04	5	FT0330	10329	4	2	4	8	16	8	16
1581867000330	B04	5	FT0331	10330	4	2	4	8	16	8	16
1581867000331	B04	5	FT0332	10331	4	2	4	8	16	8	16
1581867000332	B04	5	FT0333	10332	4	2	4	8	16	8	16
1581867000333	B04	5	FT0334	10333	4	2	4	8	16	8	16
1581867000334	B04	5	FT0335	10334	4	2	4	8	16	8	16
1581867000335	B04	5	FT0336	10335	4	2	4	8	16	8	16
1581867000336	B04	5	FT0337	10336	4	2	4	8	16	8	16
1581867000337	B04	5	FT0338	10337	4	2	4	8	16	8	16
1581867000338	B04	5	FT0339	10338	4	2	4	8	16	8	16
1581867000339	B04	5	FT0340	10339	4	2	4	8	16	8	16
1581867000340	B04	5	FT0341	10340	4	2	4	8	16	8	16
1581867000341	B04	5	FT0342	10341	4	2	4	8	16	8	16
1581867000342	B04	5	FT0343	10342	4	2	4	8	16	8	16
1581867000343	B04	5	FT0344	10343	4	2	4	8	16	8	16
1581867000344	B04	5	FT0345	10344	4	2	4	8	16	8	16
1581867000345	B04	5	FT0346	10345	4	2	4	8	16	8	16
1581867000346	B04	5	FT0347	10346	4	2	4	8	16	8	16
1581867000347	B04	5	FT0348	10347	4	2	4	8	16	8	16
1581867000348	B04	5	FT0349	10348	4	2	4	8	16	8	16
1581867000349	B04	5	FT0350	10349	4	2	4	8	16	8	16
1581867000350	B04	5	FT0351	10350	4	2	4	8	16	8	16
1581867000351	B04	5	FT0352	10351	4	2	4	8	16	8	16
1581867000352	B04	5	FT0353	10352	4	2	4	8	16	8	16
1581867000353	B04	5	FT0354	10353	4	2	4	8	16	8	16
1581867000354	B04	5	FT0355	10354	4	2	4	8	16	8	16
1581867000355	B04	5	FT0356	10355	4	2	4	8	16	8	16
1581867000356	B04	5	FT0357	10356	4	2	4	8	16	8	16
1581867000357	B04	5	FT0358	10357	4	2	4	8	16	8	16
1581867000358	B04	5	FT0359	10358	4	2	4	8	16	8	16
1581867000359	B04	5	FT0360	10359	4	2	4	8	16	8	16
1581867000360	B04	5	FT0361	10360	4	2	4	8	16	8	16
1581867000361	B04	5	FT0362	10361	4	2	4	8	16	8	16
1581867000362	B04	5	FT0363	10362	4	2	4	8	16	8	16
1581867000363	B04	5	FT0364	10363	4	2	4	8	16	8	16
1581867000364	B04	5	FT0365	10364	4	2	4	8	16	8	16
1581867000365	B04	5	FT0366	10365	4	2	4	8	16	8	16
1581867000366	B04	5	FT0367	10366	4	2	4	8	16	8	16
1581867000367	B04	5	FT0368	10367	4	2	4	8	16	8	16
1581867000368	B04	5	FT0369	10368	4	2	4	8	16	8	16
1581867000369	B04	5	FT0370	10369	4	2	4	8	16	8	16
1581867000370	B04	5	FT0371	10370	4	2	4	8	16	8	16
1581867000371	B04	5	FT0372	10371	4	2	4	8	16	8	16
1581867000372	B04	5	FT0373	10372	4	2	4	8	16	8	16
1581867000373	B04	5	FT0374	10373	4	2	4	8	16	8	16
1581867000374	B04	5	FT0375	10374	4	2	4	8	16	8	16
1581867000375	B04	5	FT0376	10375	4	2	4	8	16	8	16
1581867000376	B04	5	FT0377	10376	4	2	4	8	16	8	16
1581867000377	B04	5	FT0378	10377	4	2	4	8	16	8	16
1581867000378	B04	5	FT0379	10378	4	2	4	8	16	8	16
1581867000379	B04	5	FT0380	10379	4	2	4	8	16	8	16
1581867000380	B04	5	FT0381	10380	4	2	4	8	16	8	16
1581867000381	B04	5	FT0382	10381	4	2	4	8	16	8	16
1581867000382	B04	5	FT0383	10382	4	2	4	8	16	8	16
1581867000383	B04	5	FT0384	10383	4	2	4	8	16	8	16
1581867000384	B04	5	FT0385	10384	4	2	4	8	16	8	16
1581867000385	B04	5	FT0386	10385	4	2	4	8	16	8	16
1581867000386	B04	5	FT0387	10386	4	2	4	8	16	8	16
1581867000387	B04	5	FT0388	10387	4	2	4	8	16	8	16
1581867000388	B04	5	FT0389	10388	4	2	4	8	16	8	16
1581867000389	B04	5	FT0390	10389	4	2	4	8	16	8	16
1581867000390	B04	5	FT0391	10390	4	2	4	8	16	8	16
1581867000391	B04	5	FT0392	10391	4	2	4	8	16	8	16
1581867000392	B04	5	FT0393	10392	4	2	4	8	16	8	16
1581867000393	B04	5	FT0394	10393	4	2	4	8	16	8	16
1581867000394	B04	5	FT0395	10394	4	2	4	8	16	8	16
1581867000395	B04	5	FT0396	10395	4	2	4	8	16	8	16
1581867000396	B04	5	FT0397	10396	4	2	4	8	16	8	16
1581867000397	B04	5	FT0398	10397	4	2	4	8	16	8	16
1581867000398	B04	5	FT0399	10398	4	2	4	8	16	8	16
1581867000399	B04	5	FT0400	10399	4	2	4	8	16	8	16
1581867000400	B05	5	FT0401	10400	4	2	4	8	16	8	16
1581867000401	B05	5	FT0402	10401	4	2	4	8	16	8	16
1581867000402	B05	5	FT0403	10402	4	2	4	8	16	8	16
1581867000403	B05	5	FT0404	10403	4	2	4	8	16	8	16
1581867000404	B05	5	FT0405	10404	4	2	4	8	16	8	16
1581867000405	B05	5	FT0406	10405	4	2	4	8	16	8	16
1581867000406	B05	5	FT0407	10406	4	2	4	8	16	8	16
1581867000407	B05	5	FT0408	10407	4	2	4	8	16	8	16
1581867000408	B05	5	FT0409	10408	4	2	4	8	16	8	16
1581867000409	B05	5	FT0410	10409	4	2	4	8	16	8	16
1581867000410	B05	5	FT0411	10410	4	2	4	8	16	8	16
1581867000411	B05	5	FT0412	10411	4	2	4	8	16	8	16
1581867000412	B05	5	FT0413	10412	4	2	4	8	16	8	16
1581867000413	B05	5	FT0414	10413	4	2	4	8	16	8	16
1581867000414	B05	5	FT0415	10414	4	2	4	8	16	8	16
1581867000415	B05	5	FT0416	10415	4	2	4	8	16	8	16
1581867000416	B05	5	FT0417	10416	4	2	4	8	16	8	16
1581867000417	B05	5	FT0418	10417	4	2	4	8	16	8	16
1581867000418	B05	5	FT0419	10418	4	2	4	8	16	8	16
1581867000419	B05	5	FT0420	10419	4	2	4	8	16	8	16
1581867000420	B05	5	FT0421	10420	4	2	4	8	16	8	16
1581867000421	B05	5	FT0422	10421	4	2	4	8	16	8	16
1581867000422	B05	5	FT0423	10422	4	2	4	8	16	8	16
1581867000423	B05	5	FT0424	10423	4	2	4	8	16	8	16
1581867000424	B05	5	FT0425	10424	4	2	4	8	16	8	16
1581867000425	B05	5	FT0426	10425	4	2	4	8	16	8	16
1581867000426	B05	5	FT0427	10426	4	2	4	8	16	8	16
1581867000427	B05	5	FT0428	10427	4	2	4	8	16	8	16
1581867000428	B05	5	FT0429	10428	4	2	4	8	16	8	16
1581867000429	B05	5	FT0430	10429	4	2	4	8	16	8	16
1581867000430	B05	5	FT0431	10430	4	2	4	8	16	8	16
1581867000431	B05	5	FT0432	10431	4	2	4	8	16	8	16
1581867000432	B05	5	FT0433	10432	4	2	4	8	16	8	16
1581867000433	B05	5	FT0434	10433	4	2	4	8	16	8	16
1581867000434	B05	5	FT0435	10434	4	2	4	8	16	8	16
1581867000435	B05	5	FT0436	10435	4	2	4	8	16	8	16
1581867000436	B05	5	FT0437	10436	4	2	4	8	16	8	16
1581867000437	B05	5	FT0438	10437	4	2	4	8	16	8	16
1581867000438	B05	5	FT0439	10438	4	2	4	8	16	8	16
1581867000439	B05	5	FT0440	10439	4	2	4	8	16	8	16
1581867000440	B05	5	FT0441	10440	4	2	4	8	16	8	16
1581867000441	B05	5	FT0442	10441	4	2	4	8	16	8	16
1581867000442	B05	5	FT0443	10442	4	2	4	8	16	8	16
1581867000443	B05	5	FT0444	10443	4	2	4	8	16	8	16
1581867000444	B05	5	FT0445	10444	4	2	4	8	16	8	16
1581867000445	B05	5	FT0446	10445	4	2	4	8	16	8	16
1581867000446	B05	5	FT0447	10446	4	2	4	8	16	8	16
1581867000447	B05	5	FT0448	10447	4	2	4	8	16	8	16
1581867000448	B05	5	FT0449	10448	4	2	4	8	16	8	16
1581867000449	B05	5	FT0450	10449	4	2	4	8	16	8	16
1581867000450	B05	5	FT0451	10450	4	2	4	8	16	8	16
1581867000451	B05	5	FT0452	10451	4	2	4	8	16	8	16
1581867000452	B05	5	FT0453	10452	4	2	4	8	16	8	16
1581867000453	B05	5	FT0454	10453	4	2	4	8	16	8	16
1581867000454	B05	5	FT0455	10454	4	2	4	8	16	8	16
1581867000455	B05	5	FT0456	10455	4	2	4	8	16	8	16
1581867000456	B05	5	FT0457	10456	4	2	4	8	16	8	16
1581867000457	B05	5	FT0458	10457	4	2	4	8	16	8	16
1581867000458	B05	5	FT0459	10458	4	2	4	8	16	8	16
1581867000459	B05	5	FT0460	10459	4	2	4	8	16	8	16
1581867000460	B05	5	FT0461	10460	4	2	4	8	16	8	16
1581867000461	B05	5	FT0462	10461	4	2	4	8	16	8	16
1581867000462	B05	5	FT0463	10462	4	2	4	8	16	8	16
1581867000463	B05	5	FT0464	10463	4	2	4	8	16	8	16
1581867000464	B05	5	FT0465	10464	4	2	4	8	16	8	16
1581867000465	B05	5	FT0466	10465	4	2	4	8	16	8	16
1581867000466	B05	5	FT0467	10466	4	2	4	8	16	8	16
1581867000467	B05	5	FT0468	10467	4	2	4	8	16	8	16
1581867000468	B05	5	FT0469	10468	4	2	4	8	16	8	16
1581867000469	B05	5	FT0470	10469	4	2	4	8	16	8	16
1581867000470	B05	5	FT0471	10470	4	2	4	8	16	8	16
1581867000471	B05	5	FT0472	10471	4	2	4	8	16	8	16
1581867000472	B05	5	FT0473	10472	4	2	4	8	16	8	16
1581867000473	B05	5	FT0474	10473	4	2	4	8	16	8	16
1581867000474	B05	5	FT0475	10474	4	2	4	8	16	8	16
1581867000475	B05	5	FT0476	10475	4	2	4	8	16	8	16
1581867000476	B05	5	FT0477	10476	4	2	4	8	16	8	16
1581867000477	B05	5	FT0478	10477	4	2	4	8	16	8	16
1581867000478	B05	5	FT0479	10478	4	2	4	8	16	8	16
1581867000479	B05	5	FT0480	10479	4	2	4	8	16	8	16
1581867000480	B05	5	FT0481	10480	4	2	4	8	16	8	16
1581867000481	B05	5	FT0482	10481	4	2	4	8	16	8	16
1581867000482	B05	5	FT0483	10482	4	2	4	8	16	8	16
1581867000483	B05	5	FT0484	10483	4	2	4	8	16	8	16
1581867000484	B05	5	FT0485	10484	4	2	4	8	16	8	16
1581867000485	B05	5	FT0486	10485	4	2	4	8	16	8	16
1581867000486	B05	5	FT0487	10486	4	2	4	8	16	8	16
1581867000487	B05	5	FT0488	10487	4	2	4	8	16	8	16
1581867000488	B05	5	FT0489	10488	4	2	4	8	16	8	16
1581867000489	B05	5	FT0490	10489	4	2	4	8	16	8	16
1581867000490	B05	5	FT0491	10490	4	2	4	8	16	8	16
1581867000491	B05	5	FT0492	10491	4	2	4	8	16	8	16
1581867000492	B05	5	FT0493	10492	4	2	4	8	16	8	16
1581867000493	B05	5	FT0494	10493	4	2	4	8	16	8	16
1581867000494	B05	5	FT0495	10494	4	2	4	8	16	8	16
1581867000495	B05	5	FT0496	10495	4	2	4	8	16	8	16
1581867000496	B05	5	FT0497	10496	4	2	4	8	16	8	16
1581867000497	B05	5	FT0498	10497	4	2	4	8	16	8	16
1581867000498	B05	5	FT0499	10498	4	2	4	8	16	8	16
1581867000499	B06	5	FT0500	10499	4	2	4	8	16	8	16
1581867000500	B06	5	FT0501	10500	4	2	4	8	16	8	16
1581867000501	B06	5	FT0502	10501	4	2	4	8	16	8	16
1581867000502	B06	5	FT0503	10502	4	2	4	8	16	8	16
1581867000503	B06	5	FT0504	10503	4	2	4	8	16	8	16
1581867000504	B06	5	FT0505	10504	4	2	4	8	16	8	16
1581867000505	B06	5	FT0506	10505	4	2	4	8	16	8	16
1581867000506	B06	5	FT0507	10506	4	2	4	8	16	8	16
1581867000507	B06	5	FT0508	10507	4	2	4	8	16	8	16
1581867000508	B06	5	FT0509	10508	4	2	4	8	16	8	16
1581867000509	B06	5	FT0510	10509	4	2	4	8	16	8	16
1581867000510	B06	5	FT0511	10510	4	2	4	8	16	8	16
1581867000511	B06	5	FT0512	10511	4	2	4	8	16	8	16
1581867000512	B06	5	FT0513	10512	4	2	4	8	16	8	16
1581867000513	B06	5	FT0514	10513	4	2	4	8	16	8	16
1581867000514	B06	5	FT0515	10514	4	2	4	8	16	8	16
1581867000515	B06	5	FT0516	10515	4	2	4	8	16	8	16
1581867000516	B06	5	FT0517	10516	4	2	4	8	16	8	16
1581867000517	B06	5	FT0518	10517	4	2	4	8	16	8	16
1581867000518	B06	5	FT0519	10518	4	2	4	8	16	8	16
1581867000519	B06	5	FT0520	10519	4	2	4	8	16	8	16
1581867000520	B06	5	FT0521	10520	4	2	4	8	16	8	16
1581867000521	B06	5	FT0522	10521	4	2	4	8	16	8	16
1581867000522	B06	5	FT0523	10522	4	2	4	8	16	8	16
1581867000523	B06	5	FT0524	10523	4	2	4	8	16	8	16
1581867000524	B06	5	FT0525	10524	4	2	4	8	16	8	16
1581867000525	B06	5	FT0526	10525	4	2	4	8	16	8	16
1581867000526	B06	5	FT0527	10526	4	2	4	8	16	8	16
1581867000527	B06	5	FT0528	10527	4	2	4	8	16	8	16
1581867000528	B06	5	FT0529	10528	4	2	4	8	16	8	16
1581867000529	B06	5	FT0530	10529	4	2	4	8	16	8	16
1581867000530	B06	5	FT0531	10530	4	2	4	8	16	8	16
1581867000531	B06	5	FT0532	10531	4	2	4	8	16	8	16
1581867000532	B06	5	FT0533	10532	4	2	4	8	16	8	16
1581867000533	B06	5	FT0534	10533	4	2	4	8	16	8	16
1581867000534	B06	5	FT0535	10534	4	2	4	8	16	8	16
1581867000535	B06	5	FT0536	10535	4	2	4	8	16	8	16
1581867000536	B06	5	FT0537	10536	4	2	4	8	16	8	16
1581867000537	B06	5	FT0538	10537	4	2	4	8	16	8	16
1581867000538	B06	5	FT0539	10538	4	2	4	8	16	8	16
1581867000539	B06	5	FT0540	10539	4	2	4	8	16	8	16
1581867000540	B06	5	FT0541	10540	4	2	4	8	16	8	16
1581867000541	B06	5	FT0542	10541	4	2	4	8	16	8	16
1581867000542	B06	5	FT0543	10542	4	2	4	8	16	8	16
1581867000543	B06	5	FT0544	10543	4	2	4	8	16	8	16
1581867000544	B06	5	FT0545	10544	4	2	4	8	16	8	16
1581867000545	B06	5	FT0546	10545	4	2	4	8	16	8	16
1581867000546	B06	5	FT0547	10546	4	2	4	8	16	8	16
1581867000547	B06	5	FT0548	10547	4	2	4	8	16	8	16
1581867000548	B06	5	FT0549	10548	4	2	4	8	16	8	16
1581867000549	B06	5	FT0550	10549	4	2	4	8	16	8	16
1581867000550	B06	5	FT0551	10550	4	2	4	8	16	8	16
1581867000551	B06	5	FT0552	10551	4	2	4	8	16	8	16
1581867000552	B06	5	FT0553	10552	4	2	4	8	16	8	16
1581867000553	B06	5	FT0554	10553	4	2	4	8	16	8	16
1581867000554	B06	5	FT0555	10554	4	2	4	8	16	8	16
1581867000555	B06	5	FT0556	10555	4	2	4	8	16	8	16
1581867000556	B06	5	FT0557	10556	4	2	4	8	16	8	16
1581867000557	B06	5	FT0558	10557	4	2	4	8	16	8	16
1581867000558	B06	5	FT0559	10558	4	2	4	8	16	8	16
1581867000559	B06	5	FT0560	10559	4	2	4	8	16	8	16
1581867000560	B06	5	FT0561	10560	4	2	4	8	16	8	16
1581867000561	B06	5	FT0562	10561	4	2	4	8	16	8	16
1581867000562	B06	5	FT0563	10562	4	2	4	8	16	8	16
1581867000563	B06	5	FT0564	10563	4	2	4	8	16	8	16
1581867000564	B06	5	FT0565	10564	4	2	4	8	16	8	16
1581867000565	B06	5	FT0566	10565	4	2	4	8	16	8	16
1581867000566	B06	5	FT0567	10566	4	2	4	8	16	8	16
1581867000567	B06	5	FT0568	10567	4	2	4	8	16	8	16
1581867000568	B06	5	FT0569	10568	4	2	4	8	16	8	16
1581867000569	B06	5	FT0570	10569	4	2	4	8	16	8	16
1581867000570	B06	5	FT0571	10570	4	2	4	8	16	8	16
1581867000571	B06	5	FT0572	10571	4	2	4	8	16	8	16
1581867000572	B06	5	FT0573	10572	4	2	4	8	16	8	16
1581867000573	B06	5	FT0574	10573	4	2	4	8	16	8	16
1581867000574	B06	5	FT0575	10574	4	2	4	8	16	8	16
1581867000575	B06	5	FT0576	10575	4	2	4	8	16	8	16
1581867000576	B06	5	FT0577	10576	4	2	4	8	16	8	16
1581867000577	B06	5	FT0578	10577	4	2	4	8	16	8	16
1581867000578	B06	5	FT0579	10578	4	2	4	8	16	8	16
1581867000579	B06	5	FT0580	10579	4	2	4	8	16	8	16
1581867000580	B06	5	FT0581	10580	4	2	4	8	16	8	16
1581867000581	B06	5	FT0582	10581	4	2	4	8	16	8	16
1581867000582	B06	5	FT0583	10582	4	2	4	8	16	8	16
1581867000583	B06	5	FT0584	10583	4	2	4	8	16	8	16
1581867000584	B06	5	FT0585	10584	4	2	4	8	16	8	16
1581867000585	B06	5	FT0586	10585	4	2	4	8	16	8	16
1581867000586	B06	5	FT0587	10586	4	2	4	8	16	8	16
1581867000587	B06	5	FT0588	10587	4	2	4	8	16	8	16
1581867000588	B06	5	FT0589	10588	4	2	4	8	16	8	16
1581867000589	B06	5	FT0590	10589	4	2	4	8	16	8	16
1581867000590	B06	5	FT0591	10590	4	2	4	8	16	8	16
1581867000591	B06	5	FT0592	10591	4	2	4	8	16	8	16
1581867000592	B06	5	FT0593	10592	4	2	4	8	16	8	16
1581867000593	B06	5	FT0594	10593	4	2	4	8	16	8	16
1581867000594	B06	5	FT0595	10594	4	2	4	8	16	8	16
1581867000595	B06	5	FT0596	10595	4	2	4	8	16	8	16
1581867000596	B06	5	FT0597	10596	4	2	4	8	16	8	16
1581867000597	B06	5	FT0598	10597	4	2	4	8	16	8	16
1581867000598	B06	5	FT0599	10598	4	2	4	8	16	8	16
1581867000599	B06	5	FT0600	10599	4	2	4	8	16	8	16
1581867000600	B06	5	FT0601	10600	4	2	4	8	16	8	16
1581867000601	B01	5	FT0602	10601	4	2	4	8	16	8	16
1581867000602	B01	5	FT0603	10602	4	2	4	8	16	8	16
1581867000603	B01	5	FT0604	10603	4	2	4	8	16	8	16
1581867000604	B01	5	FT0605	10604	4	2	4	8	16	8	16
1581867000605	B01	5	FT0606	10605	4	2	4	8	16	8	16
1581867000606	B01	5	FT0607	10606	4	2	4	8	16	8	16
1581867000607	B01	5	FT0608	10607	4	2	4	8	16	8	16
1581867000608	B01	5	FT0609	10608	4	2	4	8	16	8	16
1581867000609	B01	5	FT0610	10609	4	2	4	8	16	8	16
1581867000610	B01	5	FT0611	10610	4	2	4	8	16	8	16
1581867000611	B01	5	FT0612	10611	4	2	4	8	16	8	16
1581867000612	B01	5	FT0613	10612	4	2	4	8	16	8	16
1581867000613	B01	5	FT0614	10613	4	2	4	8	16	8	16
1581867000614	B01	5	FT0615	10614	4	2	4	8	16	8	16
1581867000615	B01	5	FT0616	10615	4	2	4	8	16	8	16
1581867000616	B01	5	FT0617	10616	4	2	4	8	16	8	16
1581867000617	B01	5	FT0618	10617	4	2	4	8	16	8	16
1581867000618	B01	5	FT0619	10618	4	2	4	8	16	8	16
1581867000619	B01	5	FT0620	10619	4	2	4	8	16	8	16
1581867000620	B01	5	FT0621	10620	4	2	4	8	16	8	16
1581867000621	B01	5	FT0622	10621	4	2	4	8	16	8	16
1581867000622	B01	5	FT0623	10622	4	2	4	8	16	8	16
1581867000623	B01	5	FT0624	10623	4	2	4	8	16	8	16
1581867000624	B01	5	FT0625	10624	4	2	4	8	16	8	16
1581867000625	B01	5	FT0626	10625	4	2	4	8	16	8	16
1581867000626	B01	5	FT0627	10626	4	2	4	8	16	8	16
1581867000627	B01	5	FT0628	10627	4	2	4	8	16	8	16
1581867000628	B01	5	FT0629	10628	4	2	4	8	16	8	16
1581867000629	B01	5	FT0630	10629	4	2	4	8	16	8	16
1581867000630	B01	5	FT0631	10630	4	2	4	8	16	8	16
1581867000631	B01	5	FT0632	10631	4	2	4	8	16	8	16
1581867000632	B01	5	FT0633	10632	4	2	4	8	16	8	16
1581867000633	B01	5	FT0634	10633	4	2	4	8	16	8	16
1581867000634	B01	5	FT0635	10634	4	2	4	8	16	8	16
1581867000635	B01	5	FT0636	10635	4	2	4	8	16	8	16
1581867000636	B01	5	FT0637	10636	4	2	4	8	16	8	16
1581867000637	B01	5	FT0638	10637	4	2	4	8	16	8	16
1581867000638	B01	5	FT0639	10638	4	2	4	8	16	8	16
1581867000639	B01	5	FT0640	10639	4	2	4	8	16	8	16
1581867000640	B01	5	FT0641	10640	4	2	4	8	16	8	16
1581867000641	B01	5	FT0642	10641	4	2	4	8	16	8	16
1581867000642	B01	5	FT0643	10642	4	2	4	8	16	8	16
1581867000643	B01	5	FT0644	10643	4	2	4	8	16	8	16
1581867000644	B01	5	FT0645	10644	4	2	4	8	16	8	16
1581867000645	B01	5	FT0646	10645	4	2	4	8	16	8	16
1581867000646	B01	5	FT0647	10646	4	2	4	8	16	8	16
1581867000647	B01	5	FT0648	10647	4	2	4	8	16	8	16
1581867000648	B01	5	FT0649	10648	4	2	4	8	16	8	16
1581867000649	B01	5	FT0650	10649	4	2	4	8	16	8	16
1581867000650	B02	5	FT0651	10650	4	2	4	8	16	8	16
1581867000651	B07	5	FT0652	10651	4	2	4	8	16	8	16
1581867000652	B07	5	FT0653	10652	4	2	4	8	16	8	16
1581867000653	B07	5	FT0654	10653	4	2	4	8	16	8	16
1581867000654	B07	5	FT0655	10654	4	2	4	8	16	8	16
1581867000655	B07	5	FT0656	10655	4	2	4	8	16	8	16
1581867000656	B07	5	FT0657	10656	4	2	4	8	16	8	16
1581867000657	B07	5	FT0658	10657	4	2	4	8	16	8	16
1581867000658	B07	5	FT0659	10658	4	2	4	8	16	8	16
1581867000659	B07	5	FT0660	10659	4	2	4	8	16	8	16
1581867000660	B07	5	FT0661	10660	4	2	4	8	16	8	16
1581867000661	B07	5	FT0662	10661	4	2	4	8	16	8	16
1581867000662	B07	5	FT0663	10662	4	2	4	8	16	8	16
1581867000663	B07	5	FT0664	10663	4	2	4	8	16	8	16
1581867000664	B07	5	FT0665	10664	4	2	4	8	16	8	16
1581867000665	B07	5	FT0666	10665	4	2	4	8	16	8	16
1581867000666	B07	5	FT0667	10666	4	2	4	8	16	8	16
1581867000667	B07	5	FT0668	10667	4	2	4	8	16	8	16
1581867000668	B07	5	FT0669	10668	4	2	4	8	16	8	16
1581867000669	B07	5	FT0670	10669	4	2	4	8	16	8	16
1581867000670	B07	5	FT0671	10670	4	2	4	8	16	8	16
1581867000671	B07	5	FT0672	10671	4	2	4	8	16	8	16
1581867000672	B07	5	FT0673	10672	4	2	4	8	16	8	16
1581867000673	B07	5	FT0674	10673	4	2	4	8	16	8	16
1581867000674	B07	5	FT0675	10674	4	2	4	8	16	8	16
1581867000675	B07	5	FT0676	10675	4	2	4	8	16	8	16
1581867000676	B07	5	FT0677	10676	4	2	4	8	16	8	16
1581867000677	B07	5	FT0678	10677	4	2	4	8	16	8	16
1581867000678	B07	5	FT0679	10678	4	2	4	8	16	8	16
1581867000679	B07	5	FT0680	10679	4	2	4	8	16	8	16
1581867000680	B07	5	FT0681	10680	4	2	4	8	16	8	16
1581867000681	B07	5	FT0682	10681	4	2	4	8	16	8	16
1581867000682	B07	5	FT0683	10682	4	2	4	8	16	8	16
1581867000683	B07	5	FT0684	10683	4	2	4	8	16	8	16
1581867000684	B07	5	FT0685	10684	4	2	4	8	16	8	16
1581867000685	B07	5	FT0686	10685	4	2	4	8	16	8	16
1581867000686	B07	5	FT0687	10686	4	2	4	8	16	8	16
1581867000687	B07	5	FT0688	10687	4	2	4	8	16	8	16
1581867000688	B07	5	FT0689	10688	4	2	4	8	16	8	16
1581867000689	B07	5	FT0690	10689	4	2	4	8	16	8	16
1581867000690	B07	5	FT0691	10690	4	2	4	8	16	8	16
1581867000691	B07	5	FT0692	10691	4	2	4	8	16	8	16
1581867000692	B07	5	FT0693	10692	4	2	4	8	16	8	16
1581867000693	B07	5	FT0694	10693	4	2	4	8	16	8	16
1581867000694	B07	5	FT0695	10694	4	2	4	8	16	8	16
1581867000695	B07	5	FT0696	10695	4	2	4	8	16	8	16
1581867000696	B07	5	FT0697	10696	4	2	4	8	16	8	16
1581867000697	B07	5	FT0698	10697	4	2	4	8	16	8	16
1581867000698	B07	5	FT0699	10698	4	2	4	8	16	8	16
1581867000699	B08	5	FT0700	10699	4	2	4	8	16	8	16
1581867000700	B08	5	FT0701	10700	4	2	4	8	16	8	16
1581867000701	B08	5	FT0702	10701	4	2	4	8	16	8	16
1581867000702	B08	5	FT0703	10702	4	2	4	8	16	8	16
1581867000703	B08	5	FT0704	10703	4	2	4	8	16	8	16
1581867000704	B08	5	FT0705	10704	4	2	4	8	16	8	16
1581867000705	B08	5	FT0706	10705	4	2	4	8	16	8	16
1581867000706	B08	5	FT0707	10706	4	2	4	8	16	8	16
1581867000707	B08	5	FT0708	10707	4	2	4	8	16	8	16
1581867000708	B08	5	FT0709	10708	4	2	4	8	16	8	16
1581867000709	B08	5	FT0710	10709	4	2	4	8	16	8	16
1581867000710	B08	5	FT0711	10710	4	2	4	8	16	8	16
1581867000711	B08	5	FT0712	10711	4	2	4	8	16	8	16
1581867000712	B08	5	FT0713	10712	4	2	4	8	16	8	16
1581867000713	B08	5	FT0714	10713	4	2	4	8	16	8	16
1581867000714	B08	5	FT0715	10714	4	2	4	8	16	8	16
1581867000715	B08	5	FT0716	10715	4	2	4	8	16	8	16
1581867000716	B08	5	FT0717	10716	4	2	4	8	16	8	16
1581867000717	B08	5	FT0718	10717	4	2	4	8	16	8	16
1581867000718	B08	5	FT0719	10718	4	2	4	8	16	8	16
1581867000719	B08	5	FT0720	10719	4	2	4	8	16	8	16
1581867000720	B08	5	FT0721	10720	4	2	4	8	16	8	16
1581867000721	B08	5	FT0722	10721	4	2	4	8	16	8	16
1581867000722	B08	5	FT0723	10722	4	2	4	8	16	8	16
1581867000723	B08	5	FT0724	10723	4	2	4	8	16	8	16
1581867000724	B08	5	FT0725	10724	4	2	4	8	16	8	16
1581867000725	B08	5	FT0726	10725	4	2	4	8	16	8	16
1581867000726	B08	5	FT0727	10726	4	2	4	8	16	8	16
1581867000727	B08	5	FT0728	10727	4	2	4	8	16	8	16
1581867000728	B08	5	FT0729	10728	4	2	4	8	16	8	16
1581867000729	B08	5	FT0730	10729	4	2	4	8	16	8	16
1581867000730	B08	5	FT0731	10730	4	2	4	8	16	8	16
1581867000731	B08	5	FT0732	10731	4	2	4	8	16	8	16
1581867000732	B08	5	FT0733	10732	4	2	4	8	16	8	16
1581867000733	B08	5	FT0734	10733	4	2	4	8	16	8	16
1581867000734	B08	5	FT0735	10734	4	2	4	8	16	8	16
1581867000735	B08	5	FT0736	10735	4	2	4	8	16	8	16
1581867000736	B08	5	FT0737	10736	4	2	4	8	16	8	16
1581867000737	B08	5	FT0738	10737	4	2	4	8	16	8	16
1581867000738	B08	5	FT0739	10738	4	2	4	8	16	8	16
1581867000739	B08	5	FT0740	10739	4	2	4	8	16	8	16
1581867000740	B08	5	FT0741	10740	4	2	4	8	16	8	16
1581867000741	B08	5	FT0742	10741	4	2	4	8	16	8	16
1581867000742	B08	5	FT0743	10742	4	2	4	8	16	8	16
1581867000743	B08	5	FT0744	10743	4	2	4	8	16	8	16
1581867000744	B08	5	FT0745	10744	4	2	4	8	16	8	16
1581867000745	B08	5	FT0746	10745	4	2	4	8	16	8	16
1581867000746	B08	5	FT0747	10746	4	2	4	8	16	8	16
1581867000747	B08	5	FT0748	10747	4	2	4	8	16	8	16
1581867000748	B08	5	FT0749	10748	4	2	4	8	16	8	16
1581867000749	B08	5	FT0750	10749	4	2	4	8	16	8	16
1581867000750	B08	5	FT0751	10750	4	2	4	8	16	8	16
1581867000751	B08	5	FT0752	10751	4	2	4	8	16	8	16
1581867000752	B08	5	FT0753	10752	4	2	4	8	16	8	16
1581867000753	B08	5	FT0754	10753	4	2	4	8	16	8	16
1581867000754	B08	5	FT0755	10754	4	2	4	8	16	8	16
1581867000755	B08	5	FT0756	10755	4	2	4	8	16	8	16
1581867000756	B08	5	FT0757	10756	4	2	4	8	16	8	16
1581867000757	B08	5	FT0758	10757	4	2	4	8	16	8	16
1581867000758	B08	5	FT0759	10758	4	2	4	8	16	8	16
1581867000759	B08	5	FT0760	10759	4	2	4	8	16	8	16
1581867000760	B08	5	FT0761	10760	4	2	4	8	16	8	16
1581867000761	B08	5	FT0762	10761	4	2	4	8	16	8	16
1581867000762	B08	5	FT0763	10762	4	2	4	8	16	8	16
1581867000763	B08	5	FT0764	10763	4	2	4	8	16	8	16
1581867000764	B08	5	FT0765	10764	4	2	4	8	16	8	16
1581867000765	B08	5	FT0766	10765	4	2	4	8	16	8	16
1581867000766	B08	5	FT0767	10766	4	2	4	8	16	8	16
1581867000767	B08	5	FT0768	10767	4	2	4	8	16	8	16
1581867000768	B08	5	FT0769	10768	4	2	4	8	16	8	16
1581867000769	B08	5	FT0770	10769	4	2	4	8	16	8	16
1581867000770	B08	5	FT0771	10770	4	2	4	8	16	8	16
1581867000771	B08	5	FT0772	10771	4	2	4	8	16	8	16
1581867000772	B08	5	FT0773	10772	4	2	4	8	16	8	16
1581867000773	B08	5	FT0774	10773	4	2	4	8	16	8	16
1581867000774	B08	5	FT0775	10774	4	2	4	8	16	8	16
1581867000775	B08	5	FT0776	10775	4	2	4	8	16	8	16
1581867000776	B08	5	FT0777	10776	4	2	4	8	16	8	16
1581867000777	B08	5	FT0778	10777	4	2	4	8	16	8	16
1581867000778	B08	5	FT0779	10778	4	2	4	8	16	8	16
1581867000779	B08	5	FT0780	10779	4	2	4	8	16	8	16
1581867000780	B08	5	FT0781	10780	4	2	4	8	16	8	16
1581867000781	B08	5	FT0782	10781	4	2	4	8	16	8	16
1581867000782	B08	5	FT0783	10782	4	2	4	8	16	8	16
1581867000783	B08	5	FT0784	10783	4	2	4	8	16	8	16
1581867000784	B08	5	FT0785	10784	4	2	4	8	16	8	16
1581867000785	B08	5	FT0786	10785	4	2	4	8	16	8	16
1581867000786	B08	5	FT0787	10786	4	2	4	8	16	8	16
1581867000787	B08	5	FT0788	10787	4	2	4	8	16	8	16
1581867000788	B08	5	FT0789	10788	4	2	4	8	16	8	16
1581867000789	B08	5	FT0790	10789	4	2	4	8	16	8	16
1581867000790	B08	5	FT0791	10790	4	2	4	8	16	8	16
1581867000791	B08	5	FT0792	10791	4	2	4	8	16	8	16
1581867000792	B08	5	FT0793	10792	4	2	4	8	16	8	16
1581867000793	B08	5	FT0794	10793	4	2	4	8	16	8	16
1581867000794	B08	5	FT0795	10794	4	2	4	8	16	8	16
1581867000795	B08	5	FT0796	10795	4	2	4	8	16	8	16
1581867000796	B08	5	FT0797	10796	4	2	4	8	16	8	16
1581867000797	B08	5	FT0798	10797	4	2	4	8	16	8	16
1581867000798	B08	5	FT0799	10798	4	2	4	8	16	8	16
1581867000799	B08	5	FT0800	10799	4	2	4	8	16	8	16
1581867000800	B09	5	FT0801	10800	4	2	4	8	16	8	16
1581867000801	B09	5	FT0802	10801	4	2	4	8	16	8	16
1581867000802	B09	5	FT0803	10802	4	2	4	8	16	8	16
1581867000803	B09	5	FT0804	10803	4	2	4	8	16	8	16
1581867000804	B09	5	FT0805	10804	4	2	4	8	16	8	16
1581867000805	B09	5	FT0806	10805	4	2	4	8	16	8	16
1581867000806	B09	5	FT0807	10806	4	2	4	8	16	8	16
1581867000807	B09	5	FT0808	10807	4	2	4	8	16	8	16
1581867000808	B09	5	FT0809	10808	4	2	4	8	16	8	16
1581867000809	B09	5	FT0810	10809	4	2	4	8	16	8	16
1581867000810	B09	5	FT0811	10810	4	2	4	8	16	8	16
1581867000811	B09	5	FT0812	10811	4	2	4	8	16	8	16
1581867000812	B09	5	FT0813	10812	4	2	4	8	16	8	16
1581867000813	B09	5	FT0814	10813	4	2	4	8	16	8	16
1581867000814	B09	5	FT0815	10814	4	2	4	8	16	8	16
1581867000815	B09	5	FT0816	10815	4	2	4	8	16	8	16
1581867000816	B09	5	FT0817	10816	4	2	4	8	16	8	16
1581867000817	B09	5	FT0818	10817	4	2	4	8	16	8	16
1581867000818	B09	5	FT0819	10818	4	2	4	8	16	8	16
1581867000819	B09	5	FT0820	10819	4	2	4	8	16	8	16
1581867000820	B09	5	FT0821	10820	4	2	4	8	16	8	16
1581867000821	B09	5	FT0822	10821	4	2	4	8	16	8	16
1581867000822	B09	5	FT0823	10822	4	2	4	8	16	8	16
1581867000823	B09	5	FT0824	10823	4	2	4	8	16	8	16
1581867000824	B09	5	FT0825	10824	4	2	4	8	16	8	16
1581867000825	B09	5	FT0826	10825	4	2	4	8	16	8	16
1581867000826	B09	5	FT0827	10826	4	2	4	8	16	8	16
1581867000827	B09	5	FT0828	10827	4	2	4	8	16	8	16
1581867000828	B09	5	FT0829	10828	4	2	4	8	16	8	16
1581867000829	B09	5	FT0830	10829	4	2	4	8	16	8	16
1581867000830	B09	5	FT0831	10830	4	2	4	8	16	8	16
1581867000831	B09	5	FT0832	10831	4	2	4	8	16	8	16
1581867000832	B09	5	FT0833	10832	4	2	4	8	16	8	16
1581867000833	B09	5	FT0834	10833	4	2	4	8	16	8	16
1581867000834	B09	5	FT0835	10834	4	2	4	8	16	8	16
1581867000835	B09	5	FT0836	10835	4	2	4	8	16	8	16
1581867000836	B09	5	FT0837	10836	4	2	4	8	16	8	16
1581867000837	B09	5	FT0838	10837	4	2	4	8	16	8	16
1581867000838	B09	5	FT0839	10838	4	2	4	8	16	8	16
1581867000839	B09	5	FT0840	10839	4	2	4	8	16	8	16
1581867000840	B09	5	FT0841	10840	4	2	4	8	16	8	16
1581867000841	B09	5	FT0842	10841	4	2	4	8	16	8	16
1581867000842	B09	5	FT0843	10842	4	2	4	8	16	8	16
1581867000843	B09	5	FT0844	10843	4	2	4	8	16	8	16
1581867000844	B09	5	FT0845	10844	4	2	4	8	16	8	16
1581867000845	B09	5	FT0846	10845	4	2	4	8	16	8	16
1581867000846	B09	5	FT0847	10846	4	2	4	8	16	8	16
1581867000847	B09	5	FT0848	10847	4	2	4	8	16	8	16
1581867000848	B09	5	FT0849	10848	4	2	4	8	16	8	16
1581867000849	B09	5	FT0850	10849	4	2	4	8	16	8	16
1581867000850	B09	5	FT0851	10850	4	2	4	8	16	8	16
1581867000851	B09	5	FT0852	10851	4	2	4	8	16	8	16
1581867000852	B09	5	FT0853	10852	4	2	4	8	16	8	16
1581867000853	B09	5	FT0854	10853	4	2	4	8	16	8	16
1581867000854	B09	5	FT0855	10854	4	2	4	8	16	8	16
1581867000855	B09	5	FT0856	10855	4	2	4	8	16	8	16
1581867000856	B09	5	FT0857	10856	4	2	4	8	16	8	16
1581867000857	B09	5	FT0858	10857	4	2	4	8	16	8	16
1581867000858	B09	5	FT0859	10858	4	2	4	8	16	8	16
1581867000859	B09	5	FT0860	10859	4	2	4	8	16	8	16
1581867000860	B09	5	FT0861	10860	4	2	4	8	16	8	16
1581867000861	B09	5	FT0862	10861	4	2	4	8	16	8	16
1581867000862	B09	5	FT0863	10862	4	2	4	8	16	8	16
1581867000863	B09	5	FT0864	10863	4	2	4	8	16	8	16
1581867000864	B09	5	FT0865	10864	4	2	4	8	16	8	16
1581867000865	B09	5	FT0866	10865	4	2	4	8	16	8	16
1581867000866	B09	5	FT0867	10866	4	2	4	8	16	8	16
1581867000867	B09	5	FT0868	10867	4	2	4	8	16	8	16
1581867000868	B09	5	FT0869	10868	4	2	4	8	16	8	16
1581867000869	B09	5	FT0870	10869	4	2	4	8	16	8	16
1581867000870	B09	5	FT0871	10870	4	2	4	8	16	8	16
1581867000871	B09	5	FT0872	10871	4	2	4	8	16	8	16
1581867000872	B09	5	FT0873	10872	4	2	4	8	16	8	16
1581867000873	B09	5	FT0874	10873	4	2	4	8	16	8	16
1581867000874	B09	5	FT0875	10874	4	2	4	8	16	8	16
1581867000875	B09	5	FT0876	10875	4	2	4	8	16	8	16
1581867000876	B09	5	FT0877	10876	4	2	4	8	16	8	16
1581867000877	B09	5	FT0878	10877	4	2	4	8	16	8	16
1581867000878	B09	5	FT0879	10878	4	2	4	8	16	8	16
1581867000879	B09	5	FT0880	10879	4	2	4	8	16	8	16
1581867000880	B09	5	FT0881	10880	4	2	4	8	16	8	16
1581867000881	B09	5	FT0882	10881	4	2	4	8	16	8	16
1581867000882	B09	5	FT0883	10882	4	2	4	8	16	8	16
1581867000883	B09	5	FT0884	10883	4	2	4	8	16	8	16
1581867000884	B09	5	FT0885	10884	4	2	4	8	16	8	16
1581867000885	B09	5	FT0886	10885	4	2	4	8	16	8	16
1581867000886	B09	5	FT0887	10886	4	2	4	8	16	8	16
1581867000887	B09	5	FT0888	10887	4	2	4	8	16	8	16
1581867000888	B09	5	FT0889	10888	4	2	4	8	16	8	16
1581867000889	B09	5	FT0890	10889	4	2	4	8	16	8	16
1581867000890	B09	5	FT0891	10890	4	2	4	8	16	8	16
1581867000891	B09	5	FT0892	10891	4	2	4	8	16	8	16
1581867000892	B09	5	FT0893	10892	4	2	4	8	16	8	16
1581867000893	B09	5	FT0894	10893	4	2	4	8	16	8	16
1581867000894	B09	5	FT0895	10894	4	2	4	8	16	8	16
1581867000895	B09	5	FT0896	10895	4	2	4	8	16	8	16
1581867000896	B09	5	FT0897	10896	4	2	4	8	16	8	16
1581867000897	B09	5	FT0898	10897	4	2	4	8	16	8	16
1581867000898	B09	5	FT0899	10898	4	2	4	8	16	8	16
1581867000899	B10	5	FT0900	10899	4	2	4	8	16	8	16
1581867000900	B10	5	FT0901	10900	4	2	4	8	16	8	16
1581867000901	B10	5	FT0902	10901	4	2	4	8	16	8	16
1581867000902	B10	5	FT0903	10902	4	2	4	8	16	8	16
1581867000903	B10	5	FT0904	10903	4	2	4	8	16	8	16
1581867000904	B10	5	FT0905	10904	4	2	4	8	16	8	16
1581867000905	B10	5	FT0906	10905	4	2	4	8	16	8	16
1581867000906	B10	5	FT0907	10906	4	2	4	8	16	8	16
1581867000907	B10	5	FT0908	10907	4	2	4	8	16	8	16
1581867000908	B10	5	FT0909	10908	4	2	4	8	16	8	16
1581867000909	B10	5	FT0910	10909	4	2	4	8	16	8	16
1581867000910	B10	5	FT0911	10910	4	2	4	8	16	8	16
1581867000911	B10	5	FT0912	10911	4	2	4	8	16	8	16
1581867000912	B10	5	FT0913	10912	4	2	4	8	16	8	16
1581867000913	B10	5	FT0914	10913	4	2	4	8	16	8	16
1581867000914	B10	5	FT0915	10914	4	2	4	8	16	8	16
1581867000915	B10	5	FT0916	10915	4	2	4	8	16	8	16
1581867000916	B10	5	FT0917	10916	4	2	4	8	16	8	16
1581867000917	B10	5	FT0918	10917	4	2	4	8	16	8	16
1581867000918	B10	5	FT0919	10918	4	2	4	8	16	8	16
1581867000919	B10	5	FT0920	10919	4	2	4	8	16	8	16
1581867000920	B10	5	FT0921	10920	4	2	4	8	16	8	16
1581867000921	B10	5	FT0922	10921	4	2	4	8	16	8	16
1581867000922	B10	5	FT0923	10922	4	2	4	8	16	8	16
1581867000923	B10	5	FT0924	10923	4	2	4	8	16	8	16
1581867000924	B10	5	FT0925	10924	4	2	4	8	16	8	16
1581867000925	B10	5	FT0926	10925	4	2	4	8	16	8	16
1581867000926	B10	5	FT0927	10926	4	2	4	8	16	8	16
1581867000927	B10	5	FT0928	10927	4	2	4	8	16	8	16
1581867000928	B10	5	FT0929	10928	4	2	4	8	16	8	16
1581867000929	B10	5	FT0930	10929	4	2	4	8	16	8	16
1581867000930	B10	5	FT0931	10930	4	2	4	8	16	8	16
1581867000931	B10	5	FT0932	10931	4	2	4	8	16	8	16
1581867000932	B10	5	FT0933	10932	4	2	4	8	16	8	16
1581867000933	B10	5	FT0934	10933	4	2	4	8	16	8	16
1581867000934	B10	5	FT0935	10934	4	2	4	8	16	8	16
1581867000935	B10	5	FT0936	10935	4	2	4	8	16	8	16
1581867000936	B10	5	FT0937	10936	4	2	4	8	16	8	16
1581867000937	B10	5	FT0938	10937	4	2	4	8	16	8	16
1581867000938	B10	5	FT0939	10938	4	2	4	8	16	8	16
1581867000939	B10	5	FT0940	10939	4	2	4	8	16	8	16
1581867000940	B10	5	FT0941	10940	4	2	4	8	16	8	16
1581867000941	B10	5	FT0942	10941	4	2	4	8	16	8	16
1581867000942	B10	5	FT0943	10942	4	2	4	8	16	8	16
1581867000943	B10	5	FT0944	10943	4	2	4	8	16	8	16
1581867000944	B10	5	FT0945	10944	4	2	4	8	16	8	16
1581867000945	B10	5	FT0946	10945	4	2	4	8	16	8	16
1581867000946	B10	5	FT0947	10946	4	2	4	8	16	8	16
1581867000947	B10	5	FT0948	10947	4	2	4	8	16	8	16
1581867000948	B10	5	FT0949	10948	4	2	4	8	16	8	16
1581867000949	B10	5	FT0950	10949	4	2	4	8	16	8	16
1581867000950	B10	5	FT0951	10950	4	2	4	8	16	8	16
1581867000951	B10	5	FT0952	10951	4	2	4	8	16	8	16
1581867000952	B10	5	FT0953	10952	4	2	4	8	16	8	16
1581867000953	B10	5	FT0954	10953	4	2	4	8	16	8	16
1581867000954	B10	5	FT0955	10954	4	2	4	8	16	8	16
1581867000955	B10	5	FT0956	10955	4	2	4	8	16	8	16
1581867000956	B10	5	FT0957	10956	4	2	4	8	16	8	16
1581867000957	B10	5	FT0958	10957	4	2	4	8	16	8	16
1581867000958	B10	5	FT0959	10958	4	2	4	8	16	8	16
1581867000959	B10	5	FT0960	10959	4	2	4	8	16	8	16
1581867000960	B10	5	FT0961	10960	4	2	4	8	16	8	16
1581867000961	B10	5	FT0962	10961	4	2	4	8	16	8	16
1581867000962	B10	5	FT0963	10962	4	2	4	8	16	8	16
1581867000963	B10	5	FT0964	10963	4	2	4	8	16	8	16
1581867000964	B10	5	FT0965	10964	4	2	4	8	16	8	16
1581867000965	B10	5	FT0966	10965	4	2	4	8	16	8	16
1581867000966	B10	5	FT0967	10966	4	2	4	8	16	8	16
1581867000967	B10	5	FT0968	10967	4	2	4	8	16	8	16
1581867000968	B10	5	FT0969	10968	4	2	4	8	16	8	16
1581867000969	B10	5	FT0970	10969	4	2	4	8	16	8	16
1581867000970	B10	5	FT0971	10970	4	2	4	8	16	8	16
1581867000971	B10	5	FT0972	10971	4	2	4	8	16	8	16
1581867000972	B10	5	FT0973	10972	4	2	4	8	16	8	16
1581867000973	B10	5	FT0974	10973	4	2	4	8	16	8	16
1581867000974	B10	5	FT0975	10974	4	2	4	8	16	8	16
1581867000975	B10	5	FT0976	10975	4	2	4	8	16	8	16
1581867000976	B10	5	FT0977	10976	4	2	4	8	16	8	16
1581867000977	B10	5	FT0978	10977	4	2	4	8	16	8	16
1581867000978	B10	5	FT0979	10978	4	2	4	8	16	8	16
1581867000979	B10	5	FT0980	10979	4	2	4	8	16	8	16
1581867000980	B10	5	FT0981	10980	4	2	4	8	16	8	16
1581867000981	B10	5	FT0982	10981	4	2	4	8	16	8	16
1581867000982	B10	5	FT0983	10982	4	2	4	8	16	8	16
1581867000983	B10	5	FT0984	10983	4	2	4	8	16	8	16
1581867000984	B10	5	FT0985	10984	4	2	4	8	16	8	16
1581867000985	B10	5	FT0986	10985	4	2	4	8	16	8	16
1581867000986	B10	5	FT0987	10986	4	2	4	8	16	8	16
1581867000987	B10	5	FT0988	10987	4	2	4	8	16	8	16
1581867000988	B10	5	FT0989	10988	4	2	4	8	16	8	16
1581867000989	B10	5	FT0990	10989	4	2	4	8	16	8	16
1581867000990	B10	5	FT0991	10990	4	2	4	8	16	8	16
1581867000991	B10	5	FT0992	10991	4	2	4	8	16	8	16
1581867000992	B10	5	FT0993	10992	4	2	4	8	16	8	16
1581867000993	B10	5	FT0994	10993	4	2	4	8	16	8	16
1581867000994	B10	5	FT0995	10994	4	2	4	8	16	8	16
1581867000995	B10	5	FT0996	10995	4	2	4	8	16	8	16
1581867000996	B10	5	FT0997	10996	4	2	4	8	16	8	16
1581867000997	B10	5	FT0998	10997	4	2	4	8	16	8	16
1581867000998	B10	5	FT0999	10998	4	2	4	8	16	8	16
1581867000999	B10	5	FT1000	10999	4	2	4	8	16	8	16
