# Supplementary material for: Game theoretical approach for load balancing using SGMLB model in cloud environment
Source: PLoS One. 2020 Apr 20;15(4):e0231708. doi: 10.1371/journal.pone.0231708 (PMC7170225; doi:10.1371/journal.pone.0231708)
Supplement: S2 Dataset — (XLSX) [file pone.0231708.s002.xlsx]

## Sheet: Makespan-Itr01
Timestamp [ms in epoch]	Batch ID	Iteration	Request ID	Task Load (Iteration Count for AES 256 encryption)	CPU Speed GHz [const]	CPU Requested [Min ]	CPU Requested [Max ]	Cores Requested [Min]	Cores Requested [Max]	Memory Requested (GB) [Min]	Memory Requested (GB) [Max]
1581847200000	B01	1	MKS0001	10000	4	2	4	8	16	8	16
1581847200001	B01	1	MKS0002	10001	4	2	4	8	16	8	16
1581847200002	B01	1	MKS0003	10002	4	2	4	8	16	8	16
1581847200003	B01	1	MKS0004	10003	4	2	4	8	16	8	16
1581847200004	B01	1	MKS0005	10004	4	2	4	8	16	8	16
1581847200005	B01	1	MKS0006	10005	4	2	4	8	16	8	16
1581847200006	B01	1	MKS0007	10006	4	2	4	8	16	8	16
1581847200007	B01	1	MKS0008	10007	4	2	4	8	16	8	16
1581847200008	B01	1	MKS0009	10008	4	2	4	8	16	8	16
1581847200009	B01	1	MKS0010	10009	4	2	4	8	16	8	16
1581847200010	B01	1	MKS0011	10010	4	2	4	8	16	8	16
1581847200011	B01	1	MKS0012	10011	4	2	4	8	16	8	16
1581847200012	B01	1	MKS0013	10012	4	2	4	8	16	8	16
1581847200013	B01	1	MKS0014	10013	4	2	4	8	16	8	16
1581847200014	B01	1	MKS0015	10014	4	2	4	8	16	8	16
1581847200015	B01	1	MKS0016	10015	4	2	4	8	16	8	16
1581847200016	B01	1	MKS0017	10016	4	2	4	8	16	8	16
1581847200017	B01	1	MKS0018	10017	4	2	4	8	16	8	16
1581847200018	B01	1	MKS0019	10018	4	2	4	8	16	8	16
1581847200019	B01	1	MKS0020	10019	4	2	4	8	16	8	16
1581847200020	B01	1	MKS0021	10020	4	2	4	8	16	8	16
1581847200021	B01	1	MKS0022	10021	4	2	4	8	16	8	16
1581847200022	B01	1	MKS0023	10022	4	2	4	8	16	8	16
1581847200023	B01	1	MKS0024	10023	4	2	4	8	16	8	16
1581847200024	B01	1	MKS0025	10024	4	2	4	8	16	8	16
1581847200025	B01	1	MKS0026	10025	4	2	4	8	16	8	16
1581847200026	B01	1	MKS0027	10026	4	2	4	8	16	8	16
1581847200027	B01	1	MKS0028	10027	4	2	4	8	16	8	16
1581847200028	B01	1	MKS0029	10028	4	2	4	8	16	8	16
1581847200029	B01	1	MKS0030	10029	4	2	4	8	16	8	16
1581847200030	B01	1	MKS0031	10030	4	2	4	8	16	8	16
1581847200031	B01	1	MKS0032	10031	4	2	4	8	16	8	16
1581847200032	B01	1	MKS0033	10032	4	2	4	8	16	8	16
1581847200033	B01	1	MKS0034	10033	4	2	4	8	16	8	16
1581847200034	B01	1	MKS0035	10034	4	2	4	8	16	8	16
1581847200035	B01	1	MKS0036	10035	4	2	4	8	16	8	16
1581847200036	B01	1	MKS0037	10036	4	2	4	8	16	8	16
1581847200037	B01	1	MKS0038	10037	4	2	4	8	16	8	16
1581847200038	B01	1	MKS0039	10038	4	2	4	8	16	8	16
1581847200039	B01	1	MKS0040	10039	4	2	4	8	16	8	16
1581847200040	B01	1	MKS0041	10040	4	2	4	8	16	8	16
1581847200041	B01	1	MKS0042	10041	4	2	4	8	16	8	16
1581847200042	B01	1	MKS0043	10042	4	2	4	8	16	8	16
1581847200043	B01	1	MKS0044	10043	4	2	4	8	16	8	16
1581847200044	B01	1	MKS0045	10044	4	2	4	8	16	8	16
1581847200045	B01	1	MKS0046	10045	4	2	4	8	16	8	16
1581847200046	B01	1	MKS0047	10046	4	2	4	8	16	8	16
1581847200047	B01	1	MKS0048	10047	4	2	4	8	16	8	16
1581847200048	B01	1	MKS0049	10048	4	2	4	8	16	8	16
1581847200049	B02	1	MKS0050	10049	4	2	4	8	16	8	16
1581847200050	B02	1	MKS0051	10050	4	2	4	8	16	8	16
1581847200051	B02	1	MKS0052	10051	4	2	4	8	16	8	16
1581847200052	B02	1	MKS0053	10052	4	2	4	8	16	8	16
1581847200053	B02	1	MKS0054	10053	4	2	4	8	16	8	16
1581847200054	B02	1	MKS0055	10054	4	2	4	8	16	8	16
1581847200055	B02	1	MKS0056	10055	4	2	4	8	16	8	16
1581847200056	B02	1	MKS0057	10056	4	2	4	8	16	8	16
1581847200057	B02	1	MKS0058	10057	4	2	4	8	16	8	16
1581847200058	B02	1	MKS0059	10058	4	2	4	8	16	8	16
1581847200059	B02	1	MKS0060	10059	4	2	4	8	16	8	16
1581847200060	B02	1	MKS0061	10060	4	2	4	8	16	8	16
1581847200061	B02	1	MKS0062	10061	4	2	4	8	16	8	16
1581847200062	B02	1	MKS0063	10062	4	2	4	8	16	8	16
1581847200063	B02	1	MKS0064	10063	4	2	4	8	16	8	16
1581847200064	B02	1	MKS0065	10064	4	2	4	8	16	8	16
1581847200065	B02	1	MKS0066	10065	4	2	4	8	16	8	16
1581847200066	B02	1	MKS0067	10066	4	2	4	8	16	8	16
1581847200067	B02	1	MKS0068	10067	4	2	4	8	16	8	16
1581847200068	B02	1	MKS0069	10068	4	2	4	8	16	8	16
1581847200069	B02	1	MKS0070	10069	4	2	4	8	16	8	16
1581847200070	B02	1	MKS0071	10070	4	2	4	8	16	8	16
1581847200071	B02	1	MKS0072	10071	4	2	4	8	16	8	16
1581847200072	B02	1	MKS0073	10072	4	2	4	8	16	8	16
1581847200073	B02	1	MKS0074	10073	4	2	4	8	16	8	16
1581847200074	B02	1	MKS0075	10074	4	2	4	8	16	8	16
1581847200075	B02	1	MKS0076	10075	4	2	4	8	16	8	16
1581847200076	B02	1	MKS0077	10076	4	2	4	8	16	8	16
1581847200077	B02	1	MKS0078	10077	4	2	4	8	16	8	16
1581847200078	B02	1	MKS0079	10078	4	2	4	8	16	8	16
1581847200079	B02	1	MKS0080	10079	4	2	4	8	16	8	16
1581847200080	B02	1	MKS0081	10080	4	2	4	8	16	8	16
1581847200081	B02	1	MKS0082	10081	4	2	4	8	16	8	16
1581847200082	B02	1	MKS0083	10082	4	2	4	8	16	8	16
1581847200083	B02	1	MKS0084	10083	4	2	4	8	16	8	16
1581847200084	B02	1	MKS0085	10084	4	2	4	8	16	8	16
1581847200085	B02	1	MKS0086	10085	4	2	4	8	16	8	16
1581847200086	B02	1	MKS0087	10086	4	2	4	8	16	8	16
1581847200087	B02	1	MKS0088	10087	4	2	4	8	16	8	16
1581847200088	B02	1	MKS0089	10088	4	2	4	8	16	8	16
1581847200089	B02	1	MKS0090	10089	4	2	4	8	16	8	16
1581847200090	B02	1	MKS0091	10090	4	2	4	8	16	8	16
1581847200091	B02	1	MKS0092	10091	4	2	4	8	16	8	16
1581847200092	B02	1	MKS0093	10092	4	2	4	8	16	8	16
1581847200093	B02	1	MKS0094	10093	4	2	4	8	16	8	16
1581847200094	B02	1	MKS0095	10094	4	2	4	8	16	8	16
1581847200095	B02	1	MKS0096	10095	4	2	4	8	16	8	16
1581847200096	B02	1	MKS0097	10096	4	2	4	8	16	8	16
1581847200097	B02	1	MKS0098	10097	4	2	4	8	16	8	16
1581847200098	B02	1	MKS0099	10098	4	2	4	8	16	8	16
1581847200099	B02	1	MKS0100	10099	4	2	4	8	16	8	16
1581847200100	B02	1	MKS0101	10100	4	2	4	8	16	8	16
1581847200101	B02	1	MKS0102	10101	4	2	4	8	16	8	16
1581847200102	B02	1	MKS0103	10102	4	2	4	8	16	8	16
1581847200103	B02	1	MKS0104	10103	4	2	4	8	16	8	16
1581847200104	B02	1	MKS0105	10104	4	2	4	8	16	8	16
1581847200105	B02	1	MKS0106	10105	4	2	4	8	16	8	16
1581847200106	B02	1	MKS0107	10106	4	2	4	8	16	8	16
1581847200107	B02	1	MKS0108	10107	4	2	4	8	16	8	16
1581847200108	B02	1	MKS0109	10108	4	2	4	8	16	8	16
1581847200109	B02	1	MKS0110	10109	4	2	4	8	16	8	16
1581847200110	B02	1	MKS0111	10110	4	2	4	8	16	8	16
1581847200111	B02	1	MKS0112	10111	4	2	4	8	16	8	16
1581847200112	B02	1	MKS0113	10112	4	2	4	8	16	8	16
1581847200113	B02	1	MKS0114	10113	4	2	4	8	16	8	16
1581847200114	B02	1	MKS0115	10114	4	2	4	8	16	8	16
1581847200115	B02	1	MKS0116	10115	4	2	4	8	16	8	16
1581847200116	B02	1	MKS0117	10116	4	2	4	8	16	8	16
1581847200117	B02	1	MKS0118	10117	4	2	4	8	16	8	16
1581847200118	B02	1	MKS0119	10118	4	2	4	8	16	8	16
1581847200119	B02	1	MKS0120	10119	4	2	4	8	16	8	16
1581847200120	B02	1	MKS0121	10120	4	2	4	8	16	8	16
1581847200121	B02	1	MKS0122	10121	4	2	4	8	16	8	16
1581847200122	B02	1	MKS0123	10122	4	2	4	8	16	8	16
1581847200123	B02	1	MKS0124	10123	4	2	4	8	16	8	16
1581847200124	B02	1	MKS0125	10124	4	2	4	8	16	8	16
1581847200125	B02	1	MKS0126	10125	4	2	4	8	16	8	16
1581847200126	B02	1	MKS0127	10126	4	2	4	8	16	8	16
1581847200127	B02	1	MKS0128	10127	4	2	4	8	16	8	16
1581847200128	B02	1	MKS0129	10128	4	2	4	8	16	8	16
1581847200129	B02	1	MKS0130	10129	4	2	4	8	16	8	16
1581847200130	B02	1	MKS0131	10130	4	2	4	8	16	8	16
1581847200131	B02	1	MKS0132	10131	4	2	4	8	16	8	16
1581847200132	B02	1	MKS0133	10132	4	2	4	8	16	8	16
1581847200133	B02	1	MKS0134	10133	4	2	4	8	16	8	16
1581847200134	B02	1	MKS0135	10134	4	2	4	8	16	8	16
1581847200135	B02	1	MKS0136	10135	4	2	4	8	16	8	16
1581847200136	B02	1	MKS0137	10136	4	2	4	8	16	8	16
1581847200137	B02	1	MKS0138	10137	4	2	4	8	16	8	16
1581847200138	B02	1	MKS0139	10138	4	2	4	8	16	8	16
1581847200139	B02	1	MKS0140	10139	4	2	4	8	16	8	16
1581847200140	B02	1	MKS0141	10140	4	2	4	8	16	8	16
1581847200141	B02	1	MKS0142	10141	4	2	4	8	16	8	16
1581847200142	B02	1	MKS0143	10142	4	2	4	8	16	8	16
1581847200143	B02	1	MKS0144	10143	4	2	4	8	16	8	16
1581847200144	B02	1	MKS0145	10144	4	2	4	8	16	8	16
1581847200145	B02	1	MKS0146	10145	4	2	4	8	16	8	16
1581847200146	B02	1	MKS0147	10146	4	2	4	8	16	8	16
1581847200147	B02	1	MKS0148	10147	4	2	4	8	16	8	16
1581847200148	B02	1	MKS0149	10148	4	2	4	8	16	8	16
1581847200149	B02	1	MKS0150	10149	4	2	4	8	16	8	16
1581847200150	B02	1	MKS0151	10150	4	2	4	8	16	8	16
1581847200151	B02	1	MKS0152	10151	4	2	4	8	16	8	16
1581847200152	B02	1	MKS0153	10152	4	2	4	8	16	8	16
1581847200153	B02	1	MKS0154	10153	4	2	4	8	16	8	16
1581847200154	B02	1	MKS0155	10154	4	2	4	8	16	8	16
1581847200155	B02	1	MKS0156	10155	4	2	4	8	16	8	16
1581847200156	B02	1	MKS0157	10156	4	2	4	8	16	8	16
1581847200157	B02	1	MKS0158	10157	4	2	4	8	16	8	16
1581847200158	B02	1	MKS0159	10158	4	2	4	8	16	8	16
1581847200159	B02	1	MKS0160	10159	4	2	4	8	16	8	16
1581847200160	B02	1	MKS0161	10160	4	2	4	8	16	8	16
1581847200161	B02	1	MKS0162	10161	4	2	4	8	16	8	16
1581847200162	B02	1	MKS0163	10162	4	2	4	8	16	8	16
1581847200163	B02	1	MKS0164	10163	4	2	4	8	16	8	16
1581847200164	B02	1	MKS0165	10164	4	2	4	8	16	8	16
1581847200165	B02	1	MKS0166	10165	4	2	4	8	16	8	16
1581847200166	B02	1	MKS0167	10166	4	2	4	8	16	8	16
1581847200167	B02	1	MKS0168	10167	4	2	4	8	16	8	16
1581847200168	B02	1	MKS0169	10168	4	2	4	8	16	8	16
1581847200169	B02	1	MKS0170	10169	4	2	4	8	16	8	16
1581847200170	B02	1	MKS0171	10170	4	2	4	8	16	8	16
1581847200171	B02	1	MKS0172	10171	4	2	4	8	16	8	16
1581847200172	B02	1	MKS0173	10172	4	2	4	8	16	8	16
1581847200173	B02	1	MKS0174	10173	4	2	4	8	16	8	16
1581847200174	B02	1	MKS0175	10174	4	2	4	8	16	8	16
1581847200175	B02	1	MKS0176	10175	4	2	4	8	16	8	16
1581847200176	B02	1	MKS0177	10176	4	2	4	8	16	8	16
1581847200177	B02	1	MKS0178	10177	4	2	4	8	16	8	16
1581847200178	B02	1	MKS0179	10178	4	2	4	8	16	8	16
1581847200179	B02	1	MKS0180	10179	4	2	4	8	16	8	16
1581847200180	B02	1	MKS0181	10180	4	2	4	8	16	8	16
1581847200181	B02	1	MKS0182	10181	4	2	4	8	16	8	16
1581847200182	B02	1	MKS0183	10182	4	2	4	8	16	8	16
1581847200183	B02	1	MKS0184	10183	4	2	4	8	16	8	16
1581847200184	B02	1	MKS0185	10184	4	2	4	8	16	8	16
1581847200185	B02	1	MKS0186	10185	4	2	4	8	16	8	16
1581847200186	B02	1	MKS0187	10186	4	2	4	8	16	8	16
1581847200187	B02	1	MKS0188	10187	4	2	4	8	16	8	16
1581847200188	B02	1	MKS0189	10188	4	2	4	8	16	8	16
1581847200189	B02	1	MKS0190	10189	4	2	4	8	16	8	16
1581847200190	B02	1	MKS0191	10190	4	2	4	8	16	8	16
1581847200191	B02	1	MKS0192	10191	4	2	4	8	16	8	16
1581847200192	B02	1	MKS0193	10192	4	2	4	8	16	8	16
1581847200193	B02	1	MKS0194	10193	4	2	4	8	16	8	16
1581847200194	B02	1	MKS0195	10194	4	2	4	8	16	8	16
1581847200195	B02	1	MKS0196	10195	4	2	4	8	16	8	16
1581847200196	B02	1	MKS0197	10196	4	2	4	8	16	8	16
1581847200197	B02	1	MKS0198	10197	4	2	4	8	16	8	16
1581847200198	B02	1	MKS0199	10198	4	2	4	8	16	8	16
1581847200199	B02	1	MKS0200	10199	4	2	4	8	16	8	16

## Sheet: Makespan-Itr02
Timestamp [ms in epoch]	Batch ID	Iteration	Request ID	Task Load (Iteration Count for AES 256 encryption)	CPU Speed GHz [const]	CPU Requested [Min ]	CPU Requested [Max ]	Cores Requested [Min]	Cores Requested [Max]	Memory Requested (GB) [Min]	Memory Requested (GB) [Max]
1581850800000	B01	2	MKS0001	10000	4	2	4	8	16	8	16
1581850800001	B01	2	MKS0002	10001	4	2	4	8	16	8	16
1581850800002	B01	2	MKS0003	10002	4	2	4	8	16	8	16
1581850800003	B01	2	MKS0004	10003	4	2	4	8	16	8	16
1581850800004	B01	2	MKS0005	10004	4	2	4	8	16	8	16
1581850800005	B01	2	MKS0006	10005	4	2	4	8	16	8	16
1581850800006	B01	2	MKS0007	10006	4	2	4	8	16	8	16
1581850800007	B01	2	MKS0008	10007	4	2	4	8	16	8	16
1581850800008	B01	2	MKS0009	10008	4	2	4	8	16	8	16
1581850800009	B01	2	MKS0010	10009	4	2	4	8	16	8	16
1581850800010	B01	2	MKS0011	10010	4	2	4	8	16	8	16
1581850800011	B01	2	MKS0012	10011	4	2	4	8	16	8	16
1581850800012	B01	2	MKS0013	10012	4	2	4	8	16	8	16
1581850800013	B01	2	MKS0014	10013	4	2	4	8	16	8	16
1581850800014	B01	2	MKS0015	10014	4	2	4	8	16	8	16
1581850800015	B01	2	MKS0016	10015	4	2	4	8	16	8	16
1581850800016	B01	2	MKS0017	10016	4	2	4	8	16	8	16
1581850800017	B01	2	MKS0018	10017	4	2	4	8	16	8	16
1581850800018	B01	2	MKS0019	10018	4	2	4	8	16	8	16
1581850800019	B01	2	MKS0020	10019	4	2	4	8	16	8	16
1581850800020	B01	2	MKS0021	10020	4	2	4	8	16	8	16
1581850800021	B01	2	MKS0022	10021	4	2	4	8	16	8	16
1581850800022	B01	2	MKS0023	10022	4	2	4	8	16	8	16
1581850800023	B01	2	MKS0024	10023	4	2	4	8	16	8	16
1581850800024	B01	2	MKS0025	10024	4	2	4	8	16	8	16
1581850800025	B01	2	MKS0026	10025	4	2	4	8	16	8	16
1581850800026	B01	2	MKS0027	10026	4	2	4	8	16	8	16
1581850800027	B01	2	MKS0028	10027	4	2	4	8	16	8	16
1581850800028	B01	2	MKS0029	10028	4	2	4	8	16	8	16
1581850800029	B01	2	MKS0030	10029	4	2	4	8	16	8	16
1581850800030	B01	2	MKS0031	10030	4	2	4	8	16	8	16
1581850800031	B01	2	MKS0032	10031	4	2	4	8	16	8	16
1581850800032	B01	2	MKS0033	10032	4	2	4	8	16	8	16
1581850800033	B01	2	MKS0034	10033	4	2	4	8	16	8	16
1581850800034	B01	2	MKS0035	10034	4	2	4	8	16	8	16
1581850800035	B01	2	MKS0036	10035	4	2	4	8	16	8	16
1581850800036	B01	2	MKS0037	10036	4	2	4	8	16	8	16
1581850800037	B01	2	MKS0038	10037	4	2	4	8	16	8	16
1581850800038	B01	2	MKS0039	10038	4	2	4	8	16	8	16
1581850800039	B01	2	MKS0040	10039	4	2	4	8	16	8	16
1581850800040	B01	2	MKS0041	10040	4	2	4	8	16	8	16
1581850800041	B01	2	MKS0042	10041	4	2	4	8	16	8	16
1581850800042	B01	2	MKS0043	10042	4	2	4	8	16	8	16
1581850800043	B01	2	MKS0044	10043	4	2	4	8	16	8	16
1581850800044	B01	2	MKS0045	10044	4	2	4	8	16	8	16
1581850800045	B01	2	MKS0046	10045	4	2	4	8	16	8	16
1581850800046	B01	2	MKS0047	10046	4	2	4	8	16	8	16
1581850800047	B01	2	MKS0048	10047	4	2	4	8	16	8	16
1581850800048	B01	2	MKS0049	10048	4	2	4	8	16	8	16
1581850800049	B02	2	MKS0050	10049	4	2	4	8	16	8	16
1581850800050	B02	2	MKS0051	10050	4	2	4	8	16	8	16
1581850800051	B02	2	MKS0052	10051	4	2	4	8	16	8	16
1581850800052	B02	2	MKS0053	10052	4	2	4	8	16	8	16
1581850800053	B02	2	MKS0054	10053	4	2	4	8	16	8	16
1581850800054	B02	2	MKS0055	10054	4	2	4	8	16	8	16
1581850800055	B02	2	MKS0056	10055	4	2	4	8	16	8	16
1581850800056	B02	2	MKS0057	10056	4	2	4	8	16	8	16
1581850800057	B02	2	MKS0058	10057	4	2	4	8	16	8	16
1581850800058	B02	2	MKS0059	10058	4	2	4	8	16	8	16
1581850800059	B02	2	MKS0060	10059	4	2	4	8	16	8	16
1581850800060	B02	2	MKS0061	10060	4	2	4	8	16	8	16
1581850800061	B02	2	MKS0062	10061	4	2	4	8	16	8	16
1581850800062	B02	2	MKS0063	10062	4	2	4	8	16	8	16
1581850800063	B02	2	MKS0064	10063	4	2	4	8	16	8	16
1581850800064	B02	2	MKS0065	10064	4	2	4	8	16	8	16
1581850800065	B02	2	MKS0066	10065	4	2	4	8	16	8	16
1581850800066	B02	2	MKS0067	10066	4	2	4	8	16	8	16
1581850800067	B02	2	MKS0068	10067	4	2	4	8	16	8	16
1581850800068	B02	2	MKS0069	10068	4	2	4	8	16	8	16
1581850800069	B02	2	MKS0070	10069	4	2	4	8	16	8	16
1581850800070	B02	2	MKS0071	10070	4	2	4	8	16	8	16
1581850800071	B02	2	MKS0072	10071	4	2	4	8	16	8	16
1581850800072	B02	2	MKS0073	10072	4	2	4	8	16	8	16
1581850800073	B02	2	MKS0074	10073	4	2	4	8	16	8	16
1581850800074	B02	2	MKS0075	10074	4	2	4	8	16	8	16
1581850800075	B02	2	MKS0076	10075	4	2	4	8	16	8	16
1581850800076	B02	2	MKS0077	10076	4	2	4	8	16	8	16
1581850800077	B02	2	MKS0078	10077	4	2	4	8	16	8	16
1581850800078	B02	2	MKS0079	10078	4	2	4	8	16	8	16
1581850800079	B02	2	MKS0080	10079	4	2	4	8	16	8	16
1581850800080	B02	2	MKS0081	10080	4	2	4	8	16	8	16
1581850800081	B02	2	MKS0082	10081	4	2	4	8	16	8	16
1581850800082	B02	2	MKS0083	10082	4	2	4	8	16	8	16
1581850800083	B02	2	MKS0084	10083	4	2	4	8	16	8	16
1581850800084	B02	2	MKS0085	10084	4	2	4	8	16	8	16
1581850800085	B02	2	MKS0086	10085	4	2	4	8	16	8	16
1581850800086	B02	2	MKS0087	10086	4	2	4	8	16	8	16
1581850800087	B02	2	MKS0088	10087	4	2	4	8	16	8	16
1581850800088	B02	2	MKS0089	10088	4	2	4	8	16	8	16
1581850800089	B02	2	MKS0090	10089	4	2	4	8	16	8	16
1581850800090	B02	2	MKS0091	10090	4	2	4	8	16	8	16
1581850800091	B02	2	MKS0092	10091	4	2	4	8	16	8	16
1581850800092	B02	2	MKS0093	10092	4	2	4	8	16	8	16
1581850800093	B02	2	MKS0094	10093	4	2	4	8	16	8	16
1581850800094	B02	2	MKS0095	10094	4	2	4	8	16	8	16
1581850800095	B02	2	MKS0096	10095	4	2	4	8	16	8	16
1581850800096	B02	2	MKS0097	10096	4	2	4	8	16	8	16
1581850800097	B02	2	MKS0098	10097	4	2	4	8	16	8	16
1581850800098	B02	2	MKS0099	10098	4	2	4	8	16	8	16
1581850800099	B02	2	MKS0100	10099	4	2	4	8	16	8	16
1581850800100	B02	2	MKS0101	10100	4	2	4	8	16	8	16
1581850800101	B02	2	MKS0102	10101	4	2	4	8	16	8	16
1581850800102	B02	2	MKS0103	10102	4	2	4	8	16	8	16
1581850800103	B02	2	MKS0104	10103	4	2	4	8	16	8	16
1581850800104	B02	2	MKS0105	10104	4	2	4	8	16	8	16
1581850800105	B02	2	MKS0106	10105	4	2	4	8	16	8	16
1581850800106	B02	2	MKS0107	10106	4	2	4	8	16	8	16
1581850800107	B02	2	MKS0108	10107	4	2	4	8	16	8	16
1581850800108	B02	2	MKS0109	10108	4	2	4	8	16	8	16
1581850800109	B02	2	MKS0110	10109	4	2	4	8	16	8	16
1581850800110	B02	2	MKS0111	10110	4	2	4	8	16	8	16
1581850800111	B02	2	MKS0112	10111	4	2	4	8	16	8	16
1581850800112	B02	2	MKS0113	10112	4	2	4	8	16	8	16
1581850800113	B02	2	MKS0114	10113	4	2	4	8	16	8	16
1581850800114	B02	2	MKS0115	10114	4	2	4	8	16	8	16
1581850800115	B02	2	MKS0116	10115	4	2	4	8	16	8	16
1581850800116	B02	2	MKS0117	10116	4	2	4	8	16	8	16
1581850800117	B02	2	MKS0118	10117	4	2	4	8	16	8	16
1581850800118	B02	2	MKS0119	10118	4	2	4	8	16	8	16
1581850800119	B02	2	MKS0120	10119	4	2	4	8	16	8	16
1581850800120	B02	2	MKS0121	10120	4	2	4	8	16	8	16
1581850800121	B02	2	MKS0122	10121	4	2	4	8	16	8	16
1581850800122	B02	2	MKS0123	10122	4	2	4	8	16	8	16
1581850800123	B02	2	MKS0124	10123	4	2	4	8	16	8	16
1581850800124	B02	2	MKS0125	10124	4	2	4	8	16	8	16
1581850800125	B02	2	MKS0126	10125	4	2	4	8	16	8	16
1581850800126	B02	2	MKS0127	10126	4	2	4	8	16	8	16
1581850800127	B02	2	MKS0128	10127	4	2	4	8	16	8	16
1581850800128	B02	2	MKS0129	10128	4	2	4	8	16	8	16
1581850800129	B02	2	MKS0130	10129	4	2	4	8	16	8	16
1581850800130	B02	2	MKS0131	10130	4	2	4	8	16	8	16
1581850800131	B02	2	MKS0132	10131	4	2	4	8	16	8	16
1581850800132	B02	2	MKS0133	10132	4	2	4	8	16	8	16
1581850800133	B02	2	MKS0134	10133	4	2	4	8	16	8	16
1581850800134	B02	2	MKS0135	10134	4	2	4	8	16	8	16
1581850800135	B02	2	MKS0136	10135	4	2	4	8	16	8	16
1581850800136	B02	2	MKS0137	10136	4	2	4	8	16	8	16
1581850800137	B02	2	MKS0138	10137	4	2	4	8	16	8	16
1581850800138	B02	2	MKS0139	10138	4	2	4	8	16	8	16
1581850800139	B02	2	MKS0140	10139	4	2	4	8	16	8	16
1581850800140	B02	2	MKS0141	10140	4	2	4	8	16	8	16
1581850800141	B02	2	MKS0142	10141	4	2	4	8	16	8	16
1581850800142	B02	2	MKS0143	10142	4	2	4	8	16	8	16
1581850800143	B02	2	MKS0144	10143	4	2	4	8	16	8	16
1581850800144	B02	2	MKS0145	10144	4	2	4	8	16	8	16
1581850800145	B02	2	MKS0146	10145	4	2	4	8	16	8	16
1581850800146	B02	2	MKS0147	10146	4	2	4	8	16	8	16
1581850800147	B02	2	MKS0148	10147	4	2	4	8	16	8	16
1581850800148	B02	2	MKS0149	10148	4	2	4	8	16	8	16
1581850800149	B02	2	MKS0150	10149	4	2	4	8	16	8	16
1581850800150	B02	2	MKS0151	10150	4	2	4	8	16	8	16
1581850800151	B02	2	MKS0152	10151	4	2	4	8	16	8	16
1581850800152	B02	2	MKS0153	10152	4	2	4	8	16	8	16
1581850800153	B02	2	MKS0154	10153	4	2	4	8	16	8	16
1581850800154	B02	2	MKS0155	10154	4	2	4	8	16	8	16
1581850800155	B02	2	MKS0156	10155	4	2	4	8	16	8	16
1581850800156	B02	2	MKS0157	10156	4	2	4	8	16	8	16
1581850800157	B02	2	MKS0158	10157	4	2	4	8	16	8	16
1581850800158	B02	2	MKS0159	10158	4	2	4	8	16	8	16
1581850800159	B02	2	MKS0160	10159	4	2	4	8	16	8	16
1581850800160	B02	2	MKS0161	10160	4	2	4	8	16	8	16
1581850800161	B02	2	MKS0162	10161	4	2	4	8	16	8	16
1581850800162	B02	2	MKS0163	10162	4	2	4	8	16	8	16
1581850800163	B02	2	MKS0164	10163	4	2	4	8	16	8	16
1581850800164	B02	2	MKS0165	10164	4	2	4	8	16	8	16
1581850800165	B02	2	MKS0166	10165	4	2	4	8	16	8	16
1581850800166	B02	2	MKS0167	10166	4	2	4	8	16	8	16
1581850800167	B02	2	MKS0168	10167	4	2	4	8	16	8	16
1581850800168	B02	2	MKS0169	10168	4	2	4	8	16	8	16
1581850800169	B02	2	MKS0170	10169	4	2	4	8	16	8	16
1581850800170	B02	2	MKS0171	10170	4	2	4	8	16	8	16
1581850800171	B02	2	MKS0172	10171	4	2	4	8	16	8	16
1581850800172	B02	2	MKS0173	10172	4	2	4	8	16	8	16
1581850800173	B02	2	MKS0174	10173	4	2	4	8	16	8	16
1581850800174	B02	2	MKS0175	10174	4	2	4	8	16	8	16
1581850800175	B02	2	MKS0176	10175	4	2	4	8	16	8	16
1581850800176	B02	2	MKS0177	10176	4	2	4	8	16	8	16
1581850800177	B02	2	MKS0178	10177	4	2	4	8	16	8	16
1581850800178	B02	2	MKS0179	10178	4	2	4	8	16	8	16
1581850800179	B02	2	MKS0180	10179	4	2	4	8	16	8	16
1581850800180	B02	2	MKS0181	10180	4	2	4	8	16	8	16
1581850800181	B02	2	MKS0182	10181	4	2	4	8	16	8	16
1581850800182	B02	2	MKS0183	10182	4	2	4	8	16	8	16
1581850800183	B02	2	MKS0184	10183	4	2	4	8	16	8	16
1581850800184	B02	2	MKS0185	10184	4	2	4	8	16	8	16
1581850800185	B02	2	MKS0186	10185	4	2	4	8	16	8	16
1581850800186	B02	2	MKS0187	10186	4	2	4	8	16	8	16
1581850800187	B02	2	MKS0188	10187	4	2	4	8	16	8	16
1581850800188	B02	2	MKS0189	10188	4	2	4	8	16	8	16
1581850800189	B02	2	MKS0190	10189	4	2	4	8	16	8	16
1581850800190	B02	2	MKS0191	10190	4	2	4	8	16	8	16
1581850800191	B02	2	MKS0192	10191	4	2	4	8	16	8	16
1581850800192	B02	2	MKS0193	10192	4	2	4	8	16	8	16
1581850800193	B02	2	MKS0194	10193	4	2	4	8	16	8	16
1581850800194	B02	2	MKS0195	10194	4	2	4	8	16	8	16
1581850800195	B02	2	MKS0196	10195	4	2	4	8	16	8	16
1581850800196	B02	2	MKS0197	10196	4	2	4	8	16	8	16
1581850800197	B02	2	MKS0198	10197	4	2	4	8	16	8	16
1581850800198	B02	2	MKS0199	10198	4	2	4	8	16	8	16
1581850800199	B02	2	MKS0200	10199	4	2	4	8	16	8	16
1581850800200	B03	2	MKS0201	10200	4	2	4	8	16	8	16
1581850800201	B03	2	MKS0202	10201	4	2	4	8	16	8	16
1581850800202	B03	2	MKS0203	10202	4	2	4	8	16	8	16
1581850800203	B03	2	MKS0204	10203	4	2	4	8	16	8	16
1581850800204	B03	2	MKS0205	10204	4	2	4	8	16	8	16
1581850800205	B03	2	MKS0206	10205	4	2	4	8	16	8	16
1581850800206	B03	2	MKS0207	10206	4	2	4	8	16	8	16
1581850800207	B03	2	MKS0208	10207	4	2	4	8	16	8	16
1581850800208	B03	2	MKS0209	10208	4	2	4	8	16	8	16
1581850800209	B03	2	MKS0210	10209	4	2	4	8	16	8	16
1581850800210	B03	2	MKS0211	10210	4	2	4	8	16	8	16
1581850800211	B03	2	MKS0212	10211	4	2	4	8	16	8	16
1581850800212	B03	2	MKS0213	10212	4	2	4	8	16	8	16
1581850800213	B03	2	MKS0214	10213	4	2	4	8	16	8	16
1581850800214	B03	2	MKS0215	10214	4	2	4	8	16	8	16
1581850800215	B03	2	MKS0216	10215	4	2	4	8	16	8	16
1581850800216	B03	2	MKS0217	10216	4	2	4	8	16	8	16
1581850800217	B03	2	MKS0218	10217	4	2	4	8	16	8	16
1581850800218	B03	2	MKS0219	10218	4	2	4	8	16	8	16
1581850800219	B03	2	MKS0220	10219	4	2	4	8	16	8	16
1581850800220	B03	2	MKS0221	10220	4	2	4	8	16	8	16
1581850800221	B03	2	MKS0222	10221	4	2	4	8	16	8	16
1581850800222	B03	2	MKS0223	10222	4	2	4	8	16	8	16
1581850800223	B03	2	MKS0224	10223	4	2	4	8	16	8	16
1581850800224	B03	2	MKS0225	10224	4	2	4	8	16	8	16
1581850800225	B03	2	MKS0226	10225	4	2	4	8	16	8	16
1581850800226	B03	2	MKS0227	10226	4	2	4	8	16	8	16
1581850800227	B03	2	MKS0228	10227	4	2	4	8	16	8	16
1581850800228	B03	2	MKS0229	10228	4	2	4	8	16	8	16
1581850800229	B03	2	MKS0230	10229	4	2	4	8	16	8	16
1581850800230	B03	2	MKS0231	10230	4	2	4	8	16	8	16
1581850800231	B03	2	MKS0232	10231	4	2	4	8	16	8	16
1581850800232	B03	2	MKS0233	10232	4	2	4	8	16	8	16
1581850800233	B03	2	MKS0234	10233	4	2	4	8	16	8	16
1581850800234	B03	2	MKS0235	10234	4	2	4	8	16	8	16
1581850800235	B03	2	MKS0236	10235	4	2	4	8	16	8	16
1581850800236	B03	2	MKS0237	10236	4	2	4	8	16	8	16
1581850800237	B03	2	MKS0238	10237	4	2	4	8	16	8	16
1581850800238	B03	2	MKS0239	10238	4	2	4	8	16	8	16
1581850800239	B03	2	MKS0240	10239	4	2	4	8	16	8	16
1581850800240	B03	2	MKS0241	10240	4	2	4	8	16	8	16
1581850800241	B03	2	MKS0242	10241	4	2	4	8	16	8	16
1581850800242	B03	2	MKS0243	10242	4	2	4	8	16	8	16
1581850800243	B03	2	MKS0244	10243	4	2	4	8	16	8	16
1581850800244	B03	2	MKS0245	10244	4	2	4	8	16	8	16
1581850800245	B03	2	MKS0246	10245	4	2	4	8	16	8	16
1581850800246	B03	2	MKS0247	10246	4	2	4	8	16	8	16
1581850800247	B03	2	MKS0248	10247	4	2	4	8	16	8	16
1581850800248	B03	2	MKS0249	10248	4	2	4	8	16	8	16
1581850800249	B03	2	MKS0250	10249	4	2	4	8	16	8	16
1581850800250	B03	2	MKS0251	10250	4	2	4	8	16	8	16
1581850800251	B03	2	MKS0252	10251	4	2	4	8	16	8	16
1581850800252	B03	2	MKS0253	10252	4	2	4	8	16	8	16
1581850800253	B03	2	MKS0254	10253	4	2	4	8	16	8	16
1581850800254	B03	2	MKS0255	10254	4	2	4	8	16	8	16
1581850800255	B03	2	MKS0256	10255	4	2	4	8	16	8	16
1581850800256	B03	2	MKS0257	10256	4	2	4	8	16	8	16
1581850800257	B03	2	MKS0258	10257	4	2	4	8	16	8	16
1581850800258	B03	2	MKS0259	10258	4	2	4	8	16	8	16
1581850800259	B03	2	MKS0260	10259	4	2	4	8	16	8	16
1581850800260	B03	2	MKS0261	10260	4	2	4	8	16	8	16
1581850800261	B03	2	MKS0262	10261	4	2	4	8	16	8	16
1581850800262	B03	2	MKS0263	10262	4	2	4	8	16	8	16
1581850800263	B03	2	MKS0264	10263	4	2	4	8	16	8	16
1581850800264	B03	2	MKS0265	10264	4	2	4	8	16	8	16
1581850800265	B03	2	MKS0266	10265	4	2	4	8	16	8	16
1581850800266	B03	2	MKS0267	10266	4	2	4	8	16	8	16
1581850800267	B03	2	MKS0268	10267	4	2	4	8	16	8	16
1581850800268	B03	2	MKS0269	10268	4	2	4	8	16	8	16
1581850800269	B03	2	MKS0270	10269	4	2	4	8	16	8	16
1581850800270	B03	2	MKS0271	10270	4	2	4	8	16	8	16
1581850800271	B03	2	MKS0272	10271	4	2	4	8	16	8	16
1581850800272	B03	2	MKS0273	10272	4	2	4	8	16	8	16
1581850800273	B03	2	MKS0274	10273	4	2	4	8	16	8	16
1581850800274	B03	2	MKS0275	10274	4	2	4	8	16	8	16
1581850800275	B03	2	MKS0276	10275	4	2	4	8	16	8	16
1581850800276	B03	2	MKS0277	10276	4	2	4	8	16	8	16
1581850800277	B03	2	MKS0278	10277	4	2	4	8	16	8	16
1581850800278	B03	2	MKS0279	10278	4	2	4	8	16	8	16
1581850800279	B03	2	MKS0280	10279	4	2	4	8	16	8	16
1581850800280	B03	2	MKS0281	10280	4	2	4	8	16	8	16
1581850800281	B03	2	MKS0282	10281	4	2	4	8	16	8	16
1581850800282	B03	2	MKS0283	10282	4	2	4	8	16	8	16
1581850800283	B03	2	MKS0284	10283	4	2	4	8	16	8	16
1581850800284	B03	2	MKS0285	10284	4	2	4	8	16	8	16
1581850800285	B03	2	MKS0286	10285	4	2	4	8	16	8	16
1581850800286	B03	2	MKS0287	10286	4	2	4	8	16	8	16
1581850800287	B03	2	MKS0288	10287	4	2	4	8	16	8	16
1581850800288	B03	2	MKS0289	10288	4	2	4	8	16	8	16
1581850800289	B03	2	MKS0290	10289	4	2	4	8	16	8	16
1581850800290	B03	2	MKS0291	10290	4	2	4	8	16	8	16
1581850800291	B03	2	MKS0292	10291	4	2	4	8	16	8	16
1581850800292	B03	2	MKS0293	10292	4	2	4	8	16	8	16
1581850800293	B03	2	MKS0294	10293	4	2	4	8	16	8	16
1581850800294	B03	2	MKS0295	10294	4	2	4	8	16	8	16
1581850800295	B03	2	MKS0296	10295	4	2	4	8	16	8	16
1581850800296	B03	2	MKS0297	10296	4	2	4	8	16	8	16
1581850800297	B03	2	MKS0298	10297	4	2	4	8	16	8	16
1581850800298	B04	2	MKS0299	10298	4	2	4	8	16	8	16
1581850800299	B04	2	MKS0300	10299	4	2	4	8	16	8	16
1581850800300	B04	2	MKS0301	10300	4	2	4	8	16	8	16
1581850800301	B04	2	MKS0302	10301	4	2	4	8	16	8	16
1581850800302	B04	2	MKS0303	10302	4	2	4	8	16	8	16
1581850800303	B04	2	MKS0304	10303	4	2	4	8	16	8	16
1581850800304	B04	2	MKS0305	10304	4	2	4	8	16	8	16
1581850800305	B04	2	MKS0306	10305	4	2	4	8	16	8	16
1581850800306	B04	2	MKS0307	10306	4	2	4	8	16	8	16
1581850800307	B04	2	MKS0308	10307	4	2	4	8	16	8	16
1581850800308	B04	2	MKS0309	10308	4	2	4	8	16	8	16
1581850800309	B04	2	MKS0310	10309	4	2	4	8	16	8	16
1581850800310	B04	2	MKS0311	10310	4	2	4	8	16	8	16
1581850800311	B04	2	MKS0312	10311	4	2	4	8	16	8	16
1581850800312	B04	2	MKS0313	10312	4	2	4	8	16	8	16
1581850800313	B04	2	MKS0314	10313	4	2	4	8	16	8	16
1581850800314	B04	2	MKS0315	10314	4	2	4	8	16	8	16
1581850800315	B04	2	MKS0316	10315	4	2	4	8	16	8	16
1581850800316	B04	2	MKS0317	10316	4	2	4	8	16	8	16
1581850800317	B04	2	MKS0318	10317	4	2	4	8	16	8	16
1581850800318	B04	2	MKS0319	10318	4	2	4	8	16	8	16
1581850800319	B04	2	MKS0320	10319	4	2	4	8	16	8	16
1581850800320	B04	2	MKS0321	10320	4	2	4	8	16	8	16
1581850800321	B04	2	MKS0322	10321	4	2	4	8	16	8	16
1581850800322	B04	2	MKS0323	10322	4	2	4	8	16	8	16
1581850800323	B04	2	MKS0324	10323	4	2	4	8	16	8	16
1581850800324	B04	2	MKS0325	10324	4	2	4	8	16	8	16
1581850800325	B04	2	MKS0326	10325	4	2	4	8	16	8	16
1581850800326	B04	2	MKS0327	10326	4	2	4	8	16	8	16
1581850800327	B04	2	MKS0328	10327	4	2	4	8	16	8	16
1581850800328	B04	2	MKS0329	10328	4	2	4	8	16	8	16
1581850800329	B04	2	MKS0330	10329	4	2	4	8	16	8	16
1581850800330	B04	2	MKS0331	10330	4	2	4	8	16	8	16
1581850800331	B04	2	MKS0332	10331	4	2	4	8	16	8	16
1581850800332	B04	2	MKS0333	10332	4	2	4	8	16	8	16
1581850800333	B04	2	MKS0334	10333	4	2	4	8	16	8	16
1581850800334	B04	2	MKS0335	10334	4	2	4	8	16	8	16
1581850800335	B04	2	MKS0336	10335	4	2	4	8	16	8	16
1581850800336	B04	2	MKS0337	10336	4	2	4	8	16	8	16
1581850800337	B04	2	MKS0338	10337	4	2	4	8	16	8	16
1581850800338	B04	2	MKS0339	10338	4	2	4	8	16	8	16
1581850800339	B04	2	MKS0340	10339	4	2	4	8	16	8	16
1581850800340	B04	2	MKS0341	10340	4	2	4	8	16	8	16
1581850800341	B04	2	MKS0342	10341	4	2	4	8	16	8	16
1581850800342	B04	2	MKS0343	10342	4	2	4	8	16	8	16
1581850800343	B04	2	MKS0344	10343	4	2	4	8	16	8	16
1581850800344	B04	2	MKS0345	10344	4	2	4	8	16	8	16
1581850800345	B04	2	MKS0346	10345	4	2	4	8	16	8	16
1581850800346	B04	2	MKS0347	10346	4	2	4	8	16	8	16
1581850800347	B04	2	MKS0348	10347	4	2	4	8	16	8	16
1581850800348	B04	2	MKS0349	10348	4	2	4	8	16	8	16
1581850800349	B04	2	MKS0350	10349	4	2	4	8	16	8	16
1581850800350	B04	2	MKS0351	10350	4	2	4	8	16	8	16
1581850800351	B04	2	MKS0352	10351	4	2	4	8	16	8	16
1581850800352	B04	2	MKS0353	10352	4	2	4	8	16	8	16
1581850800353	B04	2	MKS0354	10353	4	2	4	8	16	8	16
1581850800354	B04	2	MKS0355	10354	4	2	4	8	16	8	16
1581850800355	B04	2	MKS0356	10355	4	2	4	8	16	8	16
1581850800356	B04	2	MKS0357	10356	4	2	4	8	16	8	16
1581850800357	B04	2	MKS0358	10357	4	2	4	8	16	8	16
1581850800358	B04	2	MKS0359	10358	4	2	4	8	16	8	16
1581850800359	B04	2	MKS0360	10359	4	2	4	8	16	8	16
1581850800360	B04	2	MKS0361	10360	4	2	4	8	16	8	16
1581850800361	B04	2	MKS0362	10361	4	2	4	8	16	8	16
1581850800362	B04	2	MKS0363	10362	4	2	4	8	16	8	16
1581850800363	B04	2	MKS0364	10363	4	2	4	8	16	8	16
1581850800364	B04	2	MKS0365	10364	4	2	4	8	16	8	16
1581850800365	B04	2	MKS0366	10365	4	2	4	8	16	8	16
1581850800366	B04	2	MKS0367	10366	4	2	4	8	16	8	16
1581850800367	B04	2	MKS0368	10367	4	2	4	8	16	8	16
1581850800368	B04	2	MKS0369	10368	4	2	4	8	16	8	16
1581850800369	B04	2	MKS0370	10369	4	2	4	8	16	8	16
1581850800370	B04	2	MKS0371	10370	4	2	4	8	16	8	16
1581850800371	B04	2	MKS0372	10371	4	2	4	8	16	8	16
1581850800372	B04	2	MKS0373	10372	4	2	4	8	16	8	16
1581850800373	B04	2	MKS0374	10373	4	2	4	8	16	8	16
1581850800374	B04	2	MKS0375	10374	4	2	4	8	16	8	16
1581850800375	B04	2	MKS0376	10375	4	2	4	8	16	8	16
1581850800376	B04	2	MKS0377	10376	4	2	4	8	16	8	16
1581850800377	B04	2	MKS0378	10377	4	2	4	8	16	8	16
1581850800378	B04	2	MKS0379	10378	4	2	4	8	16	8	16
1581850800379	B04	2	MKS0380	10379	4	2	4	8	16	8	16
1581850800380	B04	2	MKS0381	10380	4	2	4	8	16	8	16
1581850800381	B04	2	MKS0382	10381	4	2	4	8	16	8	16
1581850800382	B04	2	MKS0383	10382	4	2	4	8	16	8	16
1581850800383	B04	2	MKS0384	10383	4	2	4	8	16	8	16
1581850800384	B04	2	MKS0385	10384	4	2	4	8	16	8	16
1581850800385	B04	2	MKS0386	10385	4	2	4	8	16	8	16
1581850800386	B04	2	MKS0387	10386	4	2	4	8	16	8	16
1581850800387	B04	2	MKS0388	10387	4	2	4	8	16	8	16
1581850800388	B04	2	MKS0389	10388	4	2	4	8	16	8	16
1581850800389	B04	2	MKS0390	10389	4	2	4	8	16	8	16
1581850800390	B04	2	MKS0391	10390	4	2	4	8	16	8	16
1581850800391	B04	2	MKS0392	10391	4	2	4	8	16	8	16
1581850800392	B04	2	MKS0393	10392	4	2	4	8	16	8	16
1581850800393	B04	2	MKS0394	10393	4	2	4	8	16	8	16
1581850800394	B04	2	MKS0395	10394	4	2	4	8	16	8	16
1581850800395	B04	2	MKS0396	10395	4	2	4	8	16	8	16
1581850800396	B04	2	MKS0397	10396	4	2	4	8	16	8	16
1581850800397	B04	2	MKS0398	10397	4	2	4	8	16	8	16
1581850800398	B04	2	MKS0399	10398	4	2	4	8	16	8	16
1581850800399	B04	2	MKS0400	10399	4	2	4	8	16	8	16

## Sheet: Makespan-Itr03
Timestamp [ms in epoch]	Batch ID	Iteration	Request ID	Task Load (Iteration Count for AES 256 encryption)	CPU Speed GHz [const]	CPU Requested [Min ]	CPU Requested [Max ]	Cores Requested [Min]	Cores Requested [Max]	Memory Requested (GB) [Min]	Memory Requested (GB) [Max]
1581811200000	B01	3	MKS0001	10000	4	2	4	8	16	8	16
1581811200001	B01	3	MKS0002	10001	4	2	4	8	16	8	16
1581811200002	B01	3	MKS0003	10002	4	2	4	8	16	8	16
1581811200003	B01	3	MKS0004	10003	4	2	4	8	16	8	16
1581811200004	B01	3	MKS0005	10004	4	2	4	8	16	8	16
1581811200005	B01	3	MKS0006	10005	4	2	4	8	16	8	16
1581811200006	B01	3	MKS0007	10006	4	2	4	8	16	8	16
1581811200007	B01	3	MKS0008	10007	4	2	4	8	16	8	16
1581811200008	B01	3	MKS0009	10008	4	2	4	8	16	8	16
1581811200009	B01	3	MKS0010	10009	4	2	4	8	16	8	16
1581811200010	B01	3	MKS0011	10010	4	2	4	8	16	8	16
1581811200011	B01	3	MKS0012	10011	4	2	4	8	16	8	16
1581811200012	B01	3	MKS0013	10012	4	2	4	8	16	8	16
1581811200013	B01	3	MKS0014	10013	4	2	4	8	16	8	16
1581811200014	B01	3	MKS0015	10014	4	2	4	8	16	8	16
1581811200015	B01	3	MKS0016	10015	4	2	4	8	16	8	16
1581811200016	B01	3	MKS0017	10016	4	2	4	8	16	8	16
1581811200017	B01	3	MKS0018	10017	4	2	4	8	16	8	16
1581811200018	B01	3	MKS0019	10018	4	2	4	8	16	8	16
1581811200019	B01	3	MKS0020	10019	4	2	4	8	16	8	16
1581811200020	B01	3	MKS0021	10020	4	2	4	8	16	8	16
1581811200021	B01	3	MKS0022	10021	4	2	4	8	16	8	16
1581811200022	B01	3	MKS0023	10022	4	2	4	8	16	8	16
1581811200023	B01	3	MKS0024	10023	4	2	4	8	16	8	16
1581811200024	B01	3	MKS0025	10024	4	2	4	8	16	8	16
1581811200025	B01	3	MKS0026	10025	4	2	4	8	16	8	16
1581811200026	B01	3	MKS0027	10026	4	2	4	8	16	8	16
1581811200027	B01	3	MKS0028	10027	4	2	4	8	16	8	16
1581811200028	B01	3	MKS0029	10028	4	2	4	8	16	8	16
1581811200029	B01	3	MKS0030	10029	4	2	4	8	16	8	16
1581811200030	B01	3	MKS0031	10030	4	2	4	8	16	8	16
1581811200031	B01	3	MKS0032	10031	4	2	4	8	16	8	16
1581811200032	B01	3	MKS0033	10032	4	2	4	8	16	8	16
1581811200033	B01	3	MKS0034	10033	4	2	4	8	16	8	16
1581811200034	B01	3	MKS0035	10034	4	2	4	8	16	8	16
1581811200035	B01	3	MKS0036	10035	4	2	4	8	16	8	16
1581811200036	B01	3	MKS0037	10036	4	2	4	8	16	8	16
1581811200037	B01	3	MKS0038	10037	4	2	4	8	16	8	16
1581811200038	B01	3	MKS0039	10038	4	2	4	8	16	8	16
1581811200039	B01	3	MKS0040	10039	4	2	4	8	16	8	16
1581811200040	B01	3	MKS0041	10040	4	2	4	8	16	8	16
1581811200041	B01	3	MKS0042	10041	4	2	4	8	16	8	16
1581811200042	B01	3	MKS0043	10042	4	2	4	8	16	8	16
1581811200043	B01	3	MKS0044	10043	4	2	4	8	16	8	16
1581811200044	B01	3	MKS0045	10044	4	2	4	8	16	8	16
1581811200045	B01	3	MKS0046	10045	4	2	4	8	16	8	16
1581811200046	B01	3	MKS0047	10046	4	2	4	8	16	8	16
1581811200047	B01	3	MKS0048	10047	4	2	4	8	16	8	16
1581811200048	B01	3	MKS0049	10048	4	2	4	8	16	8	16
1581811200049	B02	3	MKS0050	10049	4	2	4	8	16	8	16
1581811200050	B02	3	MKS0051	10050	4	2	4	8	16	8	16
1581811200051	B02	3	MKS0052	10051	4	2	4	8	16	8	16
1581811200052	B02	3	MKS0053	10052	4	2	4	8	16	8	16
1581811200053	B02	3	MKS0054	10053	4	2	4	8	16	8	16
1581811200054	B02	3	MKS0055	10054	4	2	4	8	16	8	16
1581811200055	B02	3	MKS0056	10055	4	2	4	8	16	8	16
1581811200056	B02	3	MKS0057	10056	4	2	4	8	16	8	16
1581811200057	B02	3	MKS0058	10057	4	2	4	8	16	8	16
1581811200058	B02	3	MKS0059	10058	4	2	4	8	16	8	16
1581811200059	B02	3	MKS0060	10059	4	2	4	8	16	8	16
1581811200060	B02	3	MKS0061	10060	4	2	4	8	16	8	16
1581811200061	B02	3	MKS0062	10061	4	2	4	8	16	8	16
1581811200062	B02	3	MKS0063	10062	4	2	4	8	16	8	16
1581811200063	B02	3	MKS0064	10063	4	2	4	8	16	8	16
1581811200064	B02	3	MKS0065	10064	4	2	4	8	16	8	16
1581811200065	B02	3	MKS0066	10065	4	2	4	8	16	8	16
1581811200066	B02	3	MKS0067	10066	4	2	4	8	16	8	16
1581811200067	B02	3	MKS0068	10067	4	2	4	8	16	8	16
1581811200068	B02	3	MKS0069	10068	4	2	4	8	16	8	16
1581811200069	B02	3	MKS0070	10069	4	2	4	8	16	8	16
1581811200070	B02	3	MKS0071	10070	4	2	4	8	16	8	16
1581811200071	B02	3	MKS0072	10071	4	2	4	8	16	8	16
1581811200072	B02	3	MKS0073	10072	4	2	4	8	16	8	16
1581811200073	B02	3	MKS0074	10073	4	2	4	8	16	8	16
1581811200074	B02	3	MKS0075	10074	4	2	4	8	16	8	16
1581811200075	B02	3	MKS0076	10075	4	2	4	8	16	8	16
1581811200076	B02	3	MKS0077	10076	4	2	4	8	16	8	16
1581811200077	B02	3	MKS0078	10077	4	2	4	8	16	8	16
1581811200078	B02	3	MKS0079	10078	4	2	4	8	16	8	16
1581811200079	B02	3	MKS0080	10079	4	2	4	8	16	8	16
1581811200080	B02	3	MKS0081	10080	4	2	4	8	16	8	16
1581811200081	B02	3	MKS0082	10081	4	2	4	8	16	8	16
1581811200082	B02	3	MKS0083	10082	4	2	4	8	16	8	16
1581811200083	B02	3	MKS0084	10083	4	2	4	8	16	8	16
1581811200084	B02	3	MKS0085	10084	4	2	4	8	16	8	16
1581811200085	B02	3	MKS0086	10085	4	2	4	8	16	8	16
1581811200086	B02	3	MKS0087	10086	4	2	4	8	16	8	16
1581811200087	B02	3	MKS0088	10087	4	2	4	8	16	8	16
1581811200088	B02	3	MKS0089	10088	4	2	4	8	16	8	16
1581811200089	B02	3	MKS0090	10089	4	2	4	8	16	8	16
1581811200090	B02	3	MKS0091	10090	4	2	4	8	16	8	16
1581811200091	B02	3	MKS0092	10091	4	2	4	8	16	8	16
1581811200092	B02	3	MKS0093	10092	4	2	4	8	16	8	16
1581811200093	B02	3	MKS0094	10093	4	2	4	8	16	8	16
1581811200094	B02	3	MKS0095	10094	4	2	4	8	16	8	16
1581811200095	B02	3	MKS0096	10095	4	2	4	8	16	8	16
1581811200096	B02	3	MKS0097	10096	4	2	4	8	16	8	16
1581811200097	B02	3	MKS0098	10097	4	2	4	8	16	8	16
1581811200098	B02	3	MKS0099	10098	4	2	4	8	16	8	16
1581811200099	B02	3	MKS0100	10099	4	2	4	8	16	8	16
1581811200100	B02	3	MKS0101	10100	4	2	4	8	16	8	16
1581811200101	B02	3	MKS0102	10101	4	2	4	8	16	8	16
1581811200102	B02	3	MKS0103	10102	4	2	4	8	16	8	16
1581811200103	B02	3	MKS0104	10103	4	2	4	8	16	8	16
1581811200104	B02	3	MKS0105	10104	4	2	4	8	16	8	16
1581811200105	B02	3	MKS0106	10105	4	2	4	8	16	8	16
1581811200106	B02	3	MKS0107	10106	4	2	4	8	16	8	16
1581811200107	B02	3	MKS0108	10107	4	2	4	8	16	8	16
1581811200108	B02	3	MKS0109	10108	4	2	4	8	16	8	16
1581811200109	B02	3	MKS0110	10109	4	2	4	8	16	8	16
1581811200110	B02	3	MKS0111	10110	4	2	4	8	16	8	16
1581811200111	B02	3	MKS0112	10111	4	2	4	8	16	8	16
1581811200112	B02	3	MKS0113	10112	4	2	4	8	16	8	16
1581811200113	B02	3	MKS0114	10113	4	2	4	8	16	8	16
1581811200114	B02	3	MKS0115	10114	4	2	4	8	16	8	16
1581811200115	B02	3	MKS0116	10115	4	2	4	8	16	8	16
1581811200116	B02	3	MKS0117	10116	4	2	4	8	16	8	16
1581811200117	B02	3	MKS0118	10117	4	2	4	8	16	8	16
1581811200118	B02	3	MKS0119	10118	4	2	4	8	16	8	16
1581811200119	B02	3	MKS0120	10119	4	2	4	8	16	8	16
1581811200120	B02	3	MKS0121	10120	4	2	4	8	16	8	16
1581811200121	B02	3	MKS0122	10121	4	2	4	8	16	8	16
1581811200122	B02	3	MKS0123	10122	4	2	4	8	16	8	16
1581811200123	B02	3	MKS0124	10123	4	2	4	8	16	8	16
1581811200124	B02	3	MKS0125	10124	4	2	4	8	16	8	16
1581811200125	B02	3	MKS0126	10125	4	2	4	8	16	8	16
1581811200126	B02	3	MKS0127	10126	4	2	4	8	16	8	16
1581811200127	B02	3	MKS0128	10127	4	2	4	8	16	8	16
1581811200128	B02	3	MKS0129	10128	4	2	4	8	16	8	16
1581811200129	B02	3	MKS0130	10129	4	2	4	8	16	8	16
1581811200130	B02	3	MKS0131	10130	4	2	4	8	16	8	16
1581811200131	B02	3	MKS0132	10131	4	2	4	8	16	8	16
1581811200132	B02	3	MKS0133	10132	4	2	4	8	16	8	16
1581811200133	B02	3	MKS0134	10133	4	2	4	8	16	8	16
1581811200134	B02	3	MKS0135	10134	4	2	4	8	16	8	16
1581811200135	B02	3	MKS0136	10135	4	2	4	8	16	8	16
1581811200136	B02	3	MKS0137	10136	4	2	4	8	16	8	16
1581811200137	B02	3	MKS0138	10137	4	2	4	8	16	8	16
1581811200138	B02	3	MKS0139	10138	4	2	4	8	16	8	16
1581811200139	B02	3	MKS0140	10139	4	2	4	8	16	8	16
1581811200140	B02	3	MKS0141	10140	4	2	4	8	16	8	16
1581811200141	B02	3	MKS0142	10141	4	2	4	8	16	8	16
1581811200142	B02	3	MKS0143	10142	4	2	4	8	16	8	16
1581811200143	B02	3	MKS0144	10143	4	2	4	8	16	8	16
1581811200144	B02	3	MKS0145	10144	4	2	4	8	16	8	16
1581811200145	B02	3	MKS0146	10145	4	2	4	8	16	8	16
1581811200146	B02	3	MKS0147	10146	4	2	4	8	16	8	16
1581811200147	B02	3	MKS0148	10147	4	2	4	8	16	8	16
1581811200148	B02	3	MKS0149	10148	4	2	4	8	16	8	16
1581811200149	B02	3	MKS0150	10149	4	2	4	8	16	8	16
1581811200150	B02	3	MKS0151	10150	4	2	4	8	16	8	16
1581811200151	B02	3	MKS0152	10151	4	2	4	8	16	8	16
1581811200152	B02	3	MKS0153	10152	4	2	4	8	16	8	16
1581811200153	B02	3	MKS0154	10153	4	2	4	8	16	8	16
1581811200154	B02	3	MKS0155	10154	4	2	4	8	16	8	16
1581811200155	B02	3	MKS0156	10155	4	2	4	8	16	8	16
1581811200156	B02	3	MKS0157	10156	4	2	4	8	16	8	16
1581811200157	B02	3	MKS0158	10157	4	2	4	8	16	8	16
1581811200158	B02	3	MKS0159	10158	4	2	4	8	16	8	16
1581811200159	B02	3	MKS0160	10159	4	2	4	8	16	8	16
1581811200160	B02	3	MKS0161	10160	4	2	4	8	16	8	16
1581811200161	B02	3	MKS0162	10161	4	2	4	8	16	8	16
1581811200162	B02	3	MKS0163	10162	4	2	4	8	16	8	16
1581811200163	B02	3	MKS0164	10163	4	2	4	8	16	8	16
1581811200164	B02	3	MKS0165	10164	4	2	4	8	16	8	16
1581811200165	B02	3	MKS0166	10165	4	2	4	8	16	8	16
1581811200166	B02	3	MKS0167	10166	4	2	4	8	16	8	16
1581811200167	B02	3	MKS0168	10167	4	2	4	8	16	8	16
1581811200168	B02	3	MKS0169	10168	4	2	4	8	16	8	16
1581811200169	B02	3	MKS0170	10169	4	2	4	8	16	8	16
1581811200170	B02	3	MKS0171	10170	4	2	4	8	16	8	16
1581811200171	B02	3	MKS0172	10171	4	2	4	8	16	8	16
1581811200172	B02	3	MKS0173	10172	4	2	4	8	16	8	16
1581811200173	B02	3	MKS0174	10173	4	2	4	8	16	8	16
1581811200174	B02	3	MKS0175	10174	4	2	4	8	16	8	16
1581811200175	B02	3	MKS0176	10175	4	2	4	8	16	8	16
1581811200176	B02	3	MKS0177	10176	4	2	4	8	16	8	16
1581811200177	B02	3	MKS0178	10177	4	2	4	8	16	8	16
1581811200178	B02	3	MKS0179	10178	4	2	4	8	16	8	16
1581811200179	B02	3	MKS0180	10179	4	2	4	8	16	8	16
1581811200180	B02	3	MKS0181	10180	4	2	4	8	16	8	16
1581811200181	B02	3	MKS0182	10181	4	2	4	8	16	8	16
1581811200182	B02	3	MKS0183	10182	4	2	4	8	16	8	16
1581811200183	B02	3	MKS0184	10183	4	2	4	8	16	8	16
1581811200184	B02	3	MKS0185	10184	4	2	4	8	16	8	16
1581811200185	B02	3	MKS0186	10185	4	2	4	8	16	8	16
1581811200186	B02	3	MKS0187	10186	4	2	4	8	16	8	16
1581811200187	B02	3	MKS0188	10187	4	2	4	8	16	8	16
1581811200188	B02	3	MKS0189	10188	4	2	4	8	16	8	16
1581811200189	B02	3	MKS0190	10189	4	2	4	8	16	8	16
1581811200190	B02	3	MKS0191	10190	4	2	4	8	16	8	16
1581811200191	B02	3	MKS0192	10191	4	2	4	8	16	8	16
1581811200192	B02	3	MKS0193	10192	4	2	4	8	16	8	16
1581811200193	B02	3	MKS0194	10193	4	2	4	8	16	8	16
1581811200194	B02	3	MKS0195	10194	4	2	4	8	16	8	16
1581811200195	B02	3	MKS0196	10195	4	2	4	8	16	8	16
1581811200196	B02	3	MKS0197	10196	4	2	4	8	16	8	16
1581811200197	B02	3	MKS0198	10197	4	2	4	8	16	8	16
1581811200198	B02	3	MKS0199	10198	4	2	4	8	16	8	16
1581811200199	B02	3	MKS0200	10199	4	2	4	8	16	8	16
1581811200200	B03	3	MKS0201	10200	4	2	4	8	16	8	16
1581811200201	B03	3	MKS0202	10201	4	2	4	8	16	8	16
1581811200202	B03	3	MKS0203	10202	4	2	4	8	16	8	16
1581811200203	B03	3	MKS0204	10203	4	2	4	8	16	8	16
1581811200204	B03	3	MKS0205	10204	4	2	4	8	16	8	16
1581811200205	B03	3	MKS0206	10205	4	2	4	8	16	8	16
1581811200206	B03	3	MKS0207	10206	4	2	4	8	16	8	16
1581811200207	B03	3	MKS0208	10207	4	2	4	8	16	8	16
1581811200208	B03	3	MKS0209	10208	4	2	4	8	16	8	16
1581811200209	B03	3	MKS0210	10209	4	2	4	8	16	8	16
1581811200210	B03	3	MKS0211	10210	4	2	4	8	16	8	16
1581811200211	B03	3	MKS0212	10211	4	2	4	8	16	8	16
1581811200212	B03	3	MKS0213	10212	4	2	4	8	16	8	16
1581811200213	B03	3	MKS0214	10213	4	2	4	8	16	8	16
1581811200214	B03	3	MKS0215	10214	4	2	4	8	16	8	16
1581811200215	B03	3	MKS0216	10215	4	2	4	8	16	8	16
1581811200216	B03	3	MKS0217	10216	4	2	4	8	16	8	16
1581811200217	B03	3	MKS0218	10217	4	2	4	8	16	8	16
1581811200218	B03	3	MKS0219	10218	4	2	4	8	16	8	16
1581811200219	B03	3	MKS0220	10219	4	2	4	8	16	8	16
1581811200220	B03	3	MKS0221	10220	4	2	4	8	16	8	16
1581811200221	B03	3	MKS0222	10221	4	2	4	8	16	8	16
1581811200222	B03	3	MKS0223	10222	4	2	4	8	16	8	16
1581811200223	B03	3	MKS0224	10223	4	2	4	8	16	8	16
1581811200224	B03	3	MKS0225	10224	4	2	4	8	16	8	16
1581811200225	B03	3	MKS0226	10225	4	2	4	8	16	8	16
1581811200226	B03	3	MKS0227	10226	4	2	4	8	16	8	16
1581811200227	B03	3	MKS0228	10227	4	2	4	8	16	8	16
1581811200228	B03	3	MKS0229	10228	4	2	4	8	16	8	16
1581811200229	B03	3	MKS0230	10229	4	2	4	8	16	8	16
1581811200230	B03	3	MKS0231	10230	4	2	4	8	16	8	16
1581811200231	B03	3	MKS0232	10231	4	2	4	8	16	8	16
1581811200232	B03	3	MKS0233	10232	4	2	4	8	16	8	16
1581811200233	B03	3	MKS0234	10233	4	2	4	8	16	8	16
1581811200234	B03	3	MKS0235	10234	4	2	4	8	16	8	16
1581811200235	B03	3	MKS0236	10235	4	2	4	8	16	8	16
1581811200236	B03	3	MKS0237	10236	4	2	4	8	16	8	16
1581811200237	B03	3	MKS0238	10237	4	2	4	8	16	8	16
1581811200238	B03	3	MKS0239	10238	4	2	4	8	16	8	16
1581811200239	B03	3	MKS0240	10239	4	2	4	8	16	8	16
1581811200240	B03	3	MKS0241	10240	4	2	4	8	16	8	16
1581811200241	B03	3	MKS0242	10241	4	2	4	8	16	8	16
1581811200242	B03	3	MKS0243	10242	4	2	4	8	16	8	16
1581811200243	B03	3	MKS0244	10243	4	2	4	8	16	8	16
1581811200244	B03	3	MKS0245	10244	4	2	4	8	16	8	16
1581811200245	B03	3	MKS0246	10245	4	2	4	8	16	8	16
1581811200246	B03	3	MKS0247	10246	4	2	4	8	16	8	16
1581811200247	B03	3	MKS0248	10247	4	2	4	8	16	8	16
1581811200248	B03	3	MKS0249	10248	4	2	4	8	16	8	16
1581811200249	B03	3	MKS0250	10249	4	2	4	8	16	8	16
1581811200250	B03	3	MKS0251	10250	4	2	4	8	16	8	16
1581811200251	B03	3	MKS0252	10251	4	2	4	8	16	8	16
1581811200252	B03	3	MKS0253	10252	4	2	4	8	16	8	16
1581811200253	B03	3	MKS0254	10253	4	2	4	8	16	8	16
1581811200254	B03	3	MKS0255	10254	4	2	4	8	16	8	16
1581811200255	B03	3	MKS0256	10255	4	2	4	8	16	8	16
1581811200256	B03	3	MKS0257	10256	4	2	4	8	16	8	16
1581811200257	B03	3	MKS0258	10257	4	2	4	8	16	8	16
1581811200258	B03	3	MKS0259	10258	4	2	4	8	16	8	16
1581811200259	B03	3	MKS0260	10259	4	2	4	8	16	8	16
1581811200260	B03	3	MKS0261	10260	4	2	4	8	16	8	16
1581811200261	B03	3	MKS0262	10261	4	2	4	8	16	8	16
1581811200262	B03	3	MKS0263	10262	4	2	4	8	16	8	16
1581811200263	B03	3	MKS0264	10263	4	2	4	8	16	8	16
1581811200264	B03	3	MKS0265	10264	4	2	4	8	16	8	16
1581811200265	B03	3	MKS0266	10265	4	2	4	8	16	8	16
1581811200266	B03	3	MKS0267	10266	4	2	4	8	16	8	16
1581811200267	B03	3	MKS0268	10267	4	2	4	8	16	8	16
1581811200268	B03	3	MKS0269	10268	4	2	4	8	16	8	16
1581811200269	B03	3	MKS0270	10269	4	2	4	8	16	8	16
1581811200270	B03	3	MKS0271	10270	4	2	4	8	16	8	16
1581811200271	B03	3	MKS0272	10271	4	2	4	8	16	8	16
1581811200272	B03	3	MKS0273	10272	4	2	4	8	16	8	16
1581811200273	B03	3	MKS0274	10273	4	2	4	8	16	8	16
1581811200274	B03	3	MKS0275	10274	4	2	4	8	16	8	16
1581811200275	B03	3	MKS0276	10275	4	2	4	8	16	8	16
1581811200276	B03	3	MKS0277	10276	4	2	4	8	16	8	16
1581811200277	B03	3	MKS0278	10277	4	2	4	8	16	8	16
1581811200278	B03	3	MKS0279	10278	4	2	4	8	16	8	16
1581811200279	B03	3	MKS0280	10279	4	2	4	8	16	8	16
1581811200280	B03	3	MKS0281	10280	4	2	4	8	16	8	16
1581811200281	B03	3	MKS0282	10281	4	2	4	8	16	8	16
1581811200282	B03	3	MKS0283	10282	4	2	4	8	16	8	16
1581811200283	B03	3	MKS0284	10283	4	2	4	8	16	8	16
1581811200284	B03	3	MKS0285	10284	4	2	4	8	16	8	16
1581811200285	B03	3	MKS0286	10285	4	2	4	8	16	8	16
1581811200286	B03	3	MKS0287	10286	4	2	4	8	16	8	16
1581811200287	B03	3	MKS0288	10287	4	2	4	8	16	8	16
1581811200288	B03	3	MKS0289	10288	4	2	4	8	16	8	16
1581811200289	B03	3	MKS0290	10289	4	2	4	8	16	8	16
1581811200290	B03	3	MKS0291	10290	4	2	4	8	16	8	16
1581811200291	B03	3	MKS0292	10291	4	2	4	8	16	8	16
1581811200292	B03	3	MKS0293	10292	4	2	4	8	16	8	16
1581811200293	B03	3	MKS0294	10293	4	2	4	8	16	8	16
1581811200294	B03	3	MKS0295	10294	4	2	4	8	16	8	16
1581811200295	B03	3	MKS0296	10295	4	2	4	8	16	8	16
1581811200296	B03	3	MKS0297	10296	4	2	4	8	16	8	16
1581811200297	B03	3	MKS0298	10297	4	2	4	8	16	8	16
1581811200298	B04	3	MKS0299	10298	4	2	4	8	16	8	16
1581811200299	B04	3	MKS0300	10299	4	2	4	8	16	8	16
1581811200300	B04	3	MKS0301	10300	4	2	4	8	16	8	16
1581811200301	B04	3	MKS0302	10301	4	2	4	8	16	8	16
1581811200302	B04	3	MKS0303	10302	4	2	4	8	16	8	16
1581811200303	B04	3	MKS0304	10303	4	2	4	8	16	8	16
1581811200304	B04	3	MKS0305	10304	4	2	4	8	16	8	16
1581811200305	B04	3	MKS0306	10305	4	2	4	8	16	8	16
1581811200306	B04	3	MKS0307	10306	4	2	4	8	16	8	16
1581811200307	B04	3	MKS0308	10307	4	2	4	8	16	8	16
1581811200308	B04	3	MKS0309	10308	4	2	4	8	16	8	16
1581811200309	B04	3	MKS0310	10309	4	2	4	8	16	8	16
1581811200310	B04	3	MKS0311	10310	4	2	4	8	16	8	16
1581811200311	B04	3	MKS0312	10311	4	2	4	8	16	8	16
1581811200312	B04	3	MKS0313	10312	4	2	4	8	16	8	16
1581811200313	B04	3	MKS0314	10313	4	2	4	8	16	8	16
1581811200314	B04	3	MKS0315	10314	4	2	4	8	16	8	16
1581811200315	B04	3	MKS0316	10315	4	2	4	8	16	8	16
1581811200316	B04	3	MKS0317	10316	4	2	4	8	16	8	16
1581811200317	B04	3	MKS0318	10317	4	2	4	8	16	8	16
1581811200318	B04	3	MKS0319	10318	4	2	4	8	16	8	16
1581811200319	B04	3	MKS0320	10319	4	2	4	8	16	8	16
1581811200320	B04	3	MKS0321	10320	4	2	4	8	16	8	16
1581811200321	B04	3	MKS0322	10321	4	2	4	8	16	8	16
1581811200322	B04	3	MKS0323	10322	4	2	4	8	16	8	16
1581811200323	B04	3	MKS0324	10323	4	2	4	8	16	8	16
1581811200324	B04	3	MKS0325	10324	4	2	4	8	16	8	16
1581811200325	B04	3	MKS0326	10325	4	2	4	8	16	8	16
1581811200326	B04	3	MKS0327	10326	4	2	4	8	16	8	16
1581811200327	B04	3	MKS0328	10327	4	2	4	8	16	8	16
1581811200328	B04	3	MKS0329	10328	4	2	4	8	16	8	16
1581811200329	B04	3	MKS0330	10329	4	2	4	8	16	8	16
1581811200330	B04	3	MKS0331	10330	4	2	4	8	16	8	16
1581811200331	B04	3	MKS0332	10331	4	2	4	8	16	8	16
1581811200332	B04	3	MKS0333	10332	4	2	4	8	16	8	16
1581811200333	B04	3	MKS0334	10333	4	2	4	8	16	8	16
1581811200334	B04	3	MKS0335	10334	4	2	4	8	16	8	16
1581811200335	B04	3	MKS0336	10335	4	2	4	8	16	8	16
1581811200336	B04	3	MKS0337	10336	4	2	4	8	16	8	16
1581811200337	B04	3	MKS0338	10337	4	2	4	8	16	8	16
1581811200338	B04	3	MKS0339	10338	4	2	4	8	16	8	16
1581811200339	B04	3	MKS0340	10339	4	2	4	8	16	8	16
1581811200340	B04	3	MKS0341	10340	4	2	4	8	16	8	16
1581811200341	B04	3	MKS0342	10341	4	2	4	8	16	8	16
1581811200342	B04	3	MKS0343	10342	4	2	4	8	16	8	16
1581811200343	B04	3	MKS0344	10343	4	2	4	8	16	8	16
1581811200344	B04	3	MKS0345	10344	4	2	4	8	16	8	16
1581811200345	B04	3	MKS0346	10345	4	2	4	8	16	8	16
1581811200346	B04	3	MKS0347	10346	4	2	4	8	16	8	16
1581811200347	B04	3	MKS0348	10347	4	2	4	8	16	8	16
1581811200348	B04	3	MKS0349	10348	4	2	4	8	16	8	16
1581811200349	B04	3	MKS0350	10349	4	2	4	8	16	8	16
1581811200350	B04	3	MKS0351	10350	4	2	4	8	16	8	16
1581811200351	B04	3	MKS0352	10351	4	2	4	8	16	8	16
1581811200352	B04	3	MKS0353	10352	4	2	4	8	16	8	16
1581811200353	B04	3	MKS0354	10353	4	2	4	8	16	8	16
1581811200354	B04	3	MKS0355	10354	4	2	4	8	16	8	16
1581811200355	B04	3	MKS0356	10355	4	2	4	8	16	8	16
1581811200356	B04	3	MKS0357	10356	4	2	4	8	16	8	16
1581811200357	B04	3	MKS0358	10357	4	2	4	8	16	8	16
1581811200358	B04	3	MKS0359	10358	4	2	4	8	16	8	16
1581811200359	B04	3	MKS0360	10359	4	2	4	8	16	8	16
1581811200360	B04	3	MKS0361	10360	4	2	4	8	16	8	16
1581811200361	B04	3	MKS0362	10361	4	2	4	8	16	8	16
1581811200362	B04	3	MKS0363	10362	4	2	4	8	16	8	16
1581811200363	B04	3	MKS0364	10363	4	2	4	8	16	8	16
1581811200364	B04	3	MKS0365	10364	4	2	4	8	16	8	16
1581811200365	B04	3	MKS0366	10365	4	2	4	8	16	8	16
1581811200366	B04	3	MKS0367	10366	4	2	4	8	16	8	16
1581811200367	B04	3	MKS0368	10367	4	2	4	8	16	8	16
1581811200368	B04	3	MKS0369	10368	4	2	4	8	16	8	16
1581811200369	B04	3	MKS0370	10369	4	2	4	8	16	8	16
1581811200370	B04	3	MKS0371	10370	4	2	4	8	16	8	16
1581811200371	B04	3	MKS0372	10371	4	2	4	8	16	8	16
1581811200372	B04	3	MKS0373	10372	4	2	4	8	16	8	16
1581811200373	B04	3	MKS0374	10373	4	2	4	8	16	8	16
1581811200374	B04	3	MKS0375	10374	4	2	4	8	16	8	16
1581811200375	B04	3	MKS0376	10375	4	2	4	8	16	8	16
1581811200376	B04	3	MKS0377	10376	4	2	4	8	16	8	16
1581811200377	B04	3	MKS0378	10377	4	2	4	8	16	8	16
1581811200378	B04	3	MKS0379	10378	4	2	4	8	16	8	16
1581811200379	B04	3	MKS0380	10379	4	2	4	8	16	8	16
1581811200380	B04	3	MKS0381	10380	4	2	4	8	16	8	16
1581811200381	B04	3	MKS0382	10381	4	2	4	8	16	8	16
1581811200382	B04	3	MKS0383	10382	4	2	4	8	16	8	16
1581811200383	B04	3	MKS0384	10383	4	2	4	8	16	8	16
1581811200384	B04	3	MKS0385	10384	4	2	4	8	16	8	16
1581811200385	B04	3	MKS0386	10385	4	2	4	8	16	8	16
1581811200386	B04	3	MKS0387	10386	4	2	4	8	16	8	16
1581811200387	B04	3	MKS0388	10387	4	2	4	8	16	8	16
1581811200388	B04	3	MKS0389	10388	4	2	4	8	16	8	16
1581811200389	B04	3	MKS0390	10389	4	2	4	8	16	8	16
1581811200390	B04	3	MKS0391	10390	4	2	4	8	16	8	16
1581811200391	B04	3	MKS0392	10391	4	2	4	8	16	8	16
1581811200392	B04	3	MKS0393	10392	4	2	4	8	16	8	16
1581811200393	B04	3	MKS0394	10393	4	2	4	8	16	8	16
1581811200394	B04	3	MKS0395	10394	4	2	4	8	16	8	16
1581811200395	B04	3	MKS0396	10395	4	2	4	8	16	8	16
1581811200396	B04	3	MKS0397	10396	4	2	4	8	16	8	16
1581811200397	B04	3	MKS0398	10397	4	2	4	8	16	8	16
1581811200398	B04	3	MKS0399	10398	4	2	4	8	16	8	16
1581811200399	B04	3	MKS0400	10399	4	2	4	8	16	8	16
1581811200400	B05	3	MKS0401	10400	4	2	4	8	16	8	16
1581811200401	B05	3	MKS0402	10401	4	2	4	8	16	8	16
1581811200402	B05	3	MKS0403	10402	4	2	4	8	16	8	16
1581811200403	B05	3	MKS0404	10403	4	2	4	8	16	8	16
1581811200404	B05	3	MKS0405	10404	4	2	4	8	16	8	16
1581811200405	B05	3	MKS0406	10405	4	2	4	8	16	8	16
1581811200406	B05	3	MKS0407	10406	4	2	4	8	16	8	16
1581811200407	B05	3	MKS0408	10407	4	2	4	8	16	8	16
1581811200408	B05	3	MKS0409	10408	4	2	4	8	16	8	16
1581811200409	B05	3	MKS0410	10409	4	2	4	8	16	8	16
1581811200410	B05	3	MKS0411	10410	4	2	4	8	16	8	16
1581811200411	B05	3	MKS0412	10411	4	2	4	8	16	8	16
1581811200412	B05	3	MKS0413	10412	4	2	4	8	16	8	16
1581811200413	B05	3	MKS0414	10413	4	2	4	8	16	8	16
1581811200414	B05	3	MKS0415	10414	4	2	4	8	16	8	16
1581811200415	B05	3	MKS0416	10415	4	2	4	8	16	8	16
1581811200416	B05	3	MKS0417	10416	4	2	4	8	16	8	16
1581811200417	B05	3	MKS0418	10417	4	2	4	8	16	8	16
1581811200418	B05	3	MKS0419	10418	4	2	4	8	16	8	16
1581811200419	B05	3	MKS0420	10419	4	2	4	8	16	8	16
1581811200420	B05	3	MKS0421	10420	4	2	4	8	16	8	16
1581811200421	B05	3	MKS0422	10421	4	2	4	8	16	8	16
1581811200422	B05	3	MKS0423	10422	4	2	4	8	16	8	16
1581811200423	B05	3	MKS0424	10423	4	2	4	8	16	8	16
1581811200424	B05	3	MKS0425	10424	4	2	4	8	16	8	16
1581811200425	B05	3	MKS0426	10425	4	2	4	8	16	8	16
1581811200426	B05	3	MKS0427	10426	4	2	4	8	16	8	16
1581811200427	B05	3	MKS0428	10427	4	2	4	8	16	8	16
1581811200428	B05	3	MKS0429	10428	4	2	4	8	16	8	16
1581811200429	B05	3	MKS0430	10429	4	2	4	8	16	8	16
1581811200430	B05	3	MKS0431	10430	4	2	4	8	16	8	16
1581811200431	B05	3	MKS0432	10431	4	2	4	8	16	8	16
1581811200432	B05	3	MKS0433	10432	4	2	4	8	16	8	16
1581811200433	B05	3	MKS0434	10433	4	2	4	8	16	8	16
1581811200434	B05	3	MKS0435	10434	4	2	4	8	16	8	16
1581811200435	B05	3	MKS0436	10435	4	2	4	8	16	8	16
1581811200436	B05	3	MKS0437	10436	4	2	4	8	16	8	16
1581811200437	B05	3	MKS0438	10437	4	2	4	8	16	8	16
1581811200438	B05	3	MKS0439	10438	4	2	4	8	16	8	16
1581811200439	B05	3	MKS0440	10439	4	2	4	8	16	8	16
1581811200440	B05	3	MKS0441	10440	4	2	4	8	16	8	16
1581811200441	B05	3	MKS0442	10441	4	2	4	8	16	8	16
1581811200442	B05	3	MKS0443	10442	4	2	4	8	16	8	16
1581811200443	B05	3	MKS0444	10443	4	2	4	8	16	8	16
1581811200444	B05	3	MKS0445	10444	4	2	4	8	16	8	16
1581811200445	B05	3	MKS0446	10445	4	2	4	8	16	8	16
1581811200446	B05	3	MKS0447	10446	4	2	4	8	16	8	16
1581811200447	B05	3	MKS0448	10447	4	2	4	8	16	8	16
1581811200448	B05	3	MKS0449	10448	4	2	4	8	16	8	16
1581811200449	B05	3	MKS0450	10449	4	2	4	8	16	8	16
1581811200450	B05	3	MKS0451	10450	4	2	4	8	16	8	16
1581811200451	B05	3	MKS0452	10451	4	2	4	8	16	8	16
1581811200452	B05	3	MKS0453	10452	4	2	4	8	16	8	16
1581811200453	B05	3	MKS0454	10453	4	2	4	8	16	8	16
1581811200454	B05	3	MKS0455	10454	4	2	4	8	16	8	16
1581811200455	B05	3	MKS0456	10455	4	2	4	8	16	8	16
1581811200456	B05	3	MKS0457	10456	4	2	4	8	16	8	16
1581811200457	B05	3	MKS0458	10457	4	2	4	8	16	8	16
1581811200458	B05	3	MKS0459	10458	4	2	4	8	16	8	16
1581811200459	B05	3	MKS0460	10459	4	2	4	8	16	8	16
1581811200460	B05	3	MKS0461	10460	4	2	4	8	16	8	16
1581811200461	B05	3	MKS0462	10461	4	2	4	8	16	8	16
1581811200462	B05	3	MKS0463	10462	4	2	4	8	16	8	16
1581811200463	B05	3	MKS0464	10463	4	2	4	8	16	8	16
1581811200464	B05	3	MKS0465	10464	4	2	4	8	16	8	16
1581811200465	B05	3	MKS0466	10465	4	2	4	8	16	8	16
1581811200466	B05	3	MKS0467	10466	4	2	4	8	16	8	16
1581811200467	B05	3	MKS0468	10467	4	2	4	8	16	8	16
1581811200468	B05	3	MKS0469	10468	4	2	4	8	16	8	16
1581811200469	B05	3	MKS0470	10469	4	2	4	8	16	8	16
1581811200470	B05	3	MKS0471	10470	4	2	4	8	16	8	16
1581811200471	B05	3	MKS0472	10471	4	2	4	8	16	8	16
1581811200472	B05	3	MKS0473	10472	4	2	4	8	16	8	16
1581811200473	B05	3	MKS0474	10473	4	2	4	8	16	8	16
1581811200474	B05	3	MKS0475	10474	4	2	4	8	16	8	16
1581811200475	B05	3	MKS0476	10475	4	2	4	8	16	8	16
1581811200476	B05	3	MKS0477	10476	4	2	4	8	16	8	16
1581811200477	B05	3	MKS0478	10477	4	2	4	8	16	8	16
1581811200478	B05	3	MKS0479	10478	4	2	4	8	16	8	16
1581811200479	B05	3	MKS0480	10479	4	2	4	8	16	8	16
1581811200480	B05	3	MKS0481	10480	4	2	4	8	16	8	16
1581811200481	B05	3	MKS0482	10481	4	2	4	8	16	8	16
1581811200482	B05	3	MKS0483	10482	4	2	4	8	16	8	16
1581811200483	B05	3	MKS0484	10483	4	2	4	8	16	8	16
1581811200484	B05	3	MKS0485	10484	4	2	4	8	16	8	16
1581811200485	B05	3	MKS0486	10485	4	2	4	8	16	8	16
1581811200486	B05	3	MKS0487	10486	4	2	4	8	16	8	16
1581811200487	B05	3	MKS0488	10487	4	2	4	8	16	8	16
1581811200488	B05	3	MKS0489	10488	4	2	4	8	16	8	16
1581811200489	B05	3	MKS0490	10489	4	2	4	8	16	8	16
1581811200490	B05	3	MKS0491	10490	4	2	4	8	16	8	16
1581811200491	B05	3	MKS0492	10491	4	2	4	8	16	8	16
1581811200492	B05	3	MKS0493	10492	4	2	4	8	16	8	16
1581811200493	B05	3	MKS0494	10493	4	2	4	8	16	8	16
1581811200494	B05	3	MKS0495	10494	4	2	4	8	16	8	16
1581811200495	B05	3	MKS0496	10495	4	2	4	8	16	8	16
1581811200496	B05	3	MKS0497	10496	4	2	4	8	16	8	16
1581811200497	B05	3	MKS0498	10497	4	2	4	8	16	8	16
1581811200498	B05	3	MKS0499	10498	4	2	4	8	16	8	16
1581811200499	B06	3	MKS0500	10499	4	2	4	8	16	8	16
1581811200500	B06	3	MKS0501	10500	4	2	4	8	16	8	16
1581811200501	B06	3	MKS0502	10501	4	2	4	8	16	8	16
1581811200502	B06	3	MKS0503	10502	4	2	4	8	16	8	16
1581811200503	B06	3	MKS0504	10503	4	2	4	8	16	8	16
1581811200504	B06	3	MKS0505	10504	4	2	4	8	16	8	16
1581811200505	B06	3	MKS0506	10505	4	2	4	8	16	8	16
1581811200506	B06	3	MKS0507	10506	4	2	4	8	16	8	16
1581811200507	B06	3	MKS0508	10507	4	2	4	8	16	8	16
1581811200508	B06	3	MKS0509	10508	4	2	4	8	16	8	16
1581811200509	B06	3	MKS0510	10509	4	2	4	8	16	8	16
1581811200510	B06	3	MKS0511	10510	4	2	4	8	16	8	16
1581811200511	B06	3	MKS0512	10511	4	2	4	8	16	8	16
1581811200512	B06	3	MKS0513	10512	4	2	4	8	16	8	16
1581811200513	B06	3	MKS0514	10513	4	2	4	8	16	8	16
1581811200514	B06	3	MKS0515	10514	4	2	4	8	16	8	16
1581811200515	B06	3	MKS0516	10515	4	2	4	8	16	8	16
1581811200516	B06	3	MKS0517	10516	4	2	4	8	16	8	16
1581811200517	B06	3	MKS0518	10517	4	2	4	8	16	8	16
1581811200518	B06	3	MKS0519	10518	4	2	4	8	16	8	16
1581811200519	B06	3	MKS0520	10519	4	2	4	8	16	8	16
1581811200520	B06	3	MKS0521	10520	4	2	4	8	16	8	16
1581811200521	B06	3	MKS0522	10521	4	2	4	8	16	8	16
1581811200522	B06	3	MKS0523	10522	4	2	4	8	16	8	16
1581811200523	B06	3	MKS0524	10523	4	2	4	8	16	8	16
1581811200524	B06	3	MKS0525	10524	4	2	4	8	16	8	16
1581811200525	B06	3	MKS0526	10525	4	2	4	8	16	8	16
1581811200526	B06	3	MKS0527	10526	4	2	4	8	16	8	16
1581811200527	B06	3	MKS0528	10527	4	2	4	8	16	8	16
1581811200528	B06	3	MKS0529	10528	4	2	4	8	16	8	16
1581811200529	B06	3	MKS0530	10529	4	2	4	8	16	8	16
1581811200530	B06	3	MKS0531	10530	4	2	4	8	16	8	16
1581811200531	B06	3	MKS0532	10531	4	2	4	8	16	8	16
1581811200532	B06	3	MKS0533	10532	4	2	4	8	16	8	16
1581811200533	B06	3	MKS0534	10533	4	2	4	8	16	8	16
1581811200534	B06	3	MKS0535	10534	4	2	4	8	16	8	16
1581811200535	B06	3	MKS0536	10535	4	2	4	8	16	8	16
1581811200536	B06	3	MKS0537	10536	4	2	4	8	16	8	16
1581811200537	B06	3	MKS0538	10537	4	2	4	8	16	8	16
1581811200538	B06	3	MKS0539	10538	4	2	4	8	16	8	16
1581811200539	B06	3	MKS0540	10539	4	2	4	8	16	8	16
1581811200540	B06	3	MKS0541	10540	4	2	4	8	16	8	16
1581811200541	B06	3	MKS0542	10541	4	2	4	8	16	8	16
1581811200542	B06	3	MKS0543	10542	4	2	4	8	16	8	16
1581811200543	B06	3	MKS0544	10543	4	2	4	8	16	8	16
1581811200544	B06	3	MKS0545	10544	4	2	4	8	16	8	16
1581811200545	B06	3	MKS0546	10545	4	2	4	8	16	8	16
1581811200546	B06	3	MKS0547	10546	4	2	4	8	16	8	16
1581811200547	B06	3	MKS0548	10547	4	2	4	8	16	8	16
1581811200548	B06	3	MKS0549	10548	4	2	4	8	16	8	16
1581811200549	B06	3	MKS0550	10549	4	2	4	8	16	8	16
1581811200550	B06	3	MKS0551	10550	4	2	4	8	16	8	16
1581811200551	B06	3	MKS0552	10551	4	2	4	8	16	8	16
1581811200552	B06	3	MKS0553	10552	4	2	4	8	16	8	16
1581811200553	B06	3	MKS0554	10553	4	2	4	8	16	8	16
1581811200554	B06	3	MKS0555	10554	4	2	4	8	16	8	16
1581811200555	B06	3	MKS0556	10555	4	2	4	8	16	8	16
1581811200556	B06	3	MKS0557	10556	4	2	4	8	16	8	16
1581811200557	B06	3	MKS0558	10557	4	2	4	8	16	8	16
1581811200558	B06	3	MKS0559	10558	4	2	4	8	16	8	16
1581811200559	B06	3	MKS0560	10559	4	2	4	8	16	8	16
1581811200560	B06	3	MKS0561	10560	4	2	4	8	16	8	16
1581811200561	B06	3	MKS0562	10561	4	2	4	8	16	8	16
1581811200562	B06	3	MKS0563	10562	4	2	4	8	16	8	16
1581811200563	B06	3	MKS0564	10563	4	2	4	8	16	8	16
1581811200564	B06	3	MKS0565	10564	4	2	4	8	16	8	16
1581811200565	B06	3	MKS0566	10565	4	2	4	8	16	8	16
1581811200566	B06	3	MKS0567	10566	4	2	4	8	16	8	16
1581811200567	B06	3	MKS0568	10567	4	2	4	8	16	8	16
1581811200568	B06	3	MKS0569	10568	4	2	4	8	16	8	16
1581811200569	B06	3	MKS0570	10569	4	2	4	8	16	8	16
1581811200570	B06	3	MKS0571	10570	4	2	4	8	16	8	16
1581811200571	B06	3	MKS0572	10571	4	2	4	8	16	8	16
1581811200572	B06	3	MKS0573	10572	4	2	4	8	16	8	16
1581811200573	B06	3	MKS0574	10573	4	2	4	8	16	8	16
1581811200574	B06	3	MKS0575	10574	4	2	4	8	16	8	16
1581811200575	B06	3	MKS0576	10575	4	2	4	8	16	8	16
1581811200576	B06	3	MKS0577	10576	4	2	4	8	16	8	16
1581811200577	B06	3	MKS0578	10577	4	2	4	8	16	8	16
1581811200578	B06	3	MKS0579	10578	4	2	4	8	16	8	16
1581811200579	B06	3	MKS0580	10579	4	2	4	8	16	8	16
1581811200580	B06	3	MKS0581	10580	4	2	4	8	16	8	16
1581811200581	B06	3	MKS0582	10581	4	2	4	8	16	8	16
1581811200582	B06	3	MKS0583	10582	4	2	4	8	16	8	16
1581811200583	B06	3	MKS0584	10583	4	2	4	8	16	8	16
1581811200584	B06	3	MKS0585	10584	4	2	4	8	16	8	16
1581811200585	B06	3	MKS0586	10585	4	2	4	8	16	8	16
1581811200586	B06	3	MKS0587	10586	4	2	4	8	16	8	16
1581811200587	B06	3	MKS0588	10587	4	2	4	8	16	8	16
1581811200588	B06	3	MKS0589	10588	4	2	4	8	16	8	16
1581811200589	B06	3	MKS0590	10589	4	2	4	8	16	8	16
1581811200590	B06	3	MKS0591	10590	4	2	4	8	16	8	16
1581811200591	B06	3	MKS0592	10591	4	2	4	8	16	8	16
1581811200592	B06	3	MKS0593	10592	4	2	4	8	16	8	16
1581811200593	B06	3	MKS0594	10593	4	2	4	8	16	8	16
1581811200594	B06	3	MKS0595	10594	4	2	4	8	16	8	16
1581811200595	B06	3	MKS0596	10595	4	2	4	8	16	8	16
1581811200596	B06	3	MKS0597	10596	4	2	4	8	16	8	16
1581811200597	B06	3	MKS0598	10597	4	2	4	8	16	8	16
1581811200598	B06	3	MKS0599	10598	4	2	4	8	16	8	16
1581811200599	B06	3	MKS0600	10599	4	2	4	8	16	8	16
1581811200600	B06	3	MKS0601	10600	4	2	4	8	16	8	16

## Sheet: Makespan-Itr04
Timestamp [ms in epoch]	Batch ID	Iteration	Request ID	Task Load (Iteration Count for AES 256 encryption)	CPU Speed GHz [const]	CPU Requested [Min ]	CPU Requested [Max ]	Cores Requested [Min]	Cores Requested [Max]	Memory Requested (GB) [Min]	Memory Requested (GB) [Max]
1581858000000	B01	4	MKS0001	10000	4	2	4	8	16	8	16
1581858000001	B01	4	MKS0002	10001	4	2	4	8	16	8	16
1581858000002	B01	4	MKS0003	10002	4	2	4	8	16	8	16
1581858000003	B01	4	MKS0004	10003	4	2	4	8	16	8	16
1581858000004	B01	4	MKS0005	10004	4	2	4	8	16	8	16
1581858000005	B01	4	MKS0006	10005	4	2	4	8	16	8	16
1581858000006	B01	4	MKS0007	10006	4	2	4	8	16	8	16
1581858000007	B01	4	MKS0008	10007	4	2	4	8	16	8	16
1581858000008	B01	4	MKS0009	10008	4	2	4	8	16	8	16
1581858000009	B01	4	MKS0010	10009	4	2	4	8	16	8	16
1581858000010	B01	4	MKS0011	10010	4	2	4	8	16	8	16
1581858000011	B01	4	MKS0012	10011	4	2	4	8	16	8	16
1581858000012	B01	4	MKS0013	10012	4	2	4	8	16	8	16
1581858000013	B01	4	MKS0014	10013	4	2	4	8	16	8	16
1581858000014	B01	4	MKS0015	10014	4	2	4	8	16	8	16
1581858000015	B01	4	MKS0016	10015	4	2	4	8	16	8	16
1581858000016	B01	4	MKS0017	10016	4	2	4	8	16	8	16
1581858000017	B01	4	MKS0018	10017	4	2	4	8	16	8	16
1581858000018	B01	4	MKS0019	10018	4	2	4	8	16	8	16
1581858000019	B01	4	MKS0020	10019	4	2	4	8	16	8	16
1581858000020	B01	4	MKS0021	10020	4	2	4	8	16	8	16
1581858000021	B01	4	MKS0022	10021	4	2	4	8	16	8	16
1581858000022	B01	4	MKS0023	10022	4	2	4	8	16	8	16
1581858000023	B01	4	MKS0024	10023	4	2	4	8	16	8	16
1581858000024	B01	4	MKS0025	10024	4	2	4	8	16	8	16
1581858000025	B01	4	MKS0026	10025	4	2	4	8	16	8	16
1581858000026	B01	4	MKS0027	10026	4	2	4	8	16	8	16
1581858000027	B01	4	MKS0028	10027	4	2	4	8	16	8	16
1581858000028	B01	4	MKS0029	10028	4	2	4	8	16	8	16
1581858000029	B01	4	MKS0030	10029	4	2	4	8	16	8	16
1581858000030	B01	4	MKS0031	10030	4	2	4	8	16	8	16
1581858000031	B01	4	MKS0032	10031	4	2	4	8	16	8	16
1581858000032	B01	4	MKS0033	10032	4	2	4	8	16	8	16
1581858000033	B01	4	MKS0034	10033	4	2	4	8	16	8	16
1581858000034	B01	4	MKS0035	10034	4	2	4	8	16	8	16
1581858000035	B01	4	MKS0036	10035	4	2	4	8	16	8	16
1581858000036	B01	4	MKS0037	10036	4	2	4	8	16	8	16
1581858000037	B01	4	MKS0038	10037	4	2	4	8	16	8	16
1581858000038	B01	4	MKS0039	10038	4	2	4	8	16	8	16
1581858000039	B01	4	MKS0040	10039	4	2	4	8	16	8	16
1581858000040	B01	4	MKS0041	10040	4	2	4	8	16	8	16
1581858000041	B01	4	MKS0042	10041	4	2	4	8	16	8	16
1581858000042	B01	4	MKS0043	10042	4	2	4	8	16	8	16
1581858000043	B01	4	MKS0044	10043	4	2	4	8	16	8	16
1581858000044	B01	4	MKS0045	10044	4	2	4	8	16	8	16
1581858000045	B01	4	MKS0046	10045	4	2	4	8	16	8	16
1581858000046	B01	4	MKS0047	10046	4	2	4	8	16	8	16
1581858000047	B01	4	MKS0048	10047	4	2	4	8	16	8	16
1581858000048	B01	4	MKS0049	10048	4	2	4	8	16	8	16
1581858000049	B02	4	MKS0050	10049	4	2	4	8	16	8	16
1581858000050	B02	4	MKS0051	10050	4	2	4	8	16	8	16
1581858000051	B02	4	MKS0052	10051	4	2	4	8	16	8	16
1581858000052	B02	4	MKS0053	10052	4	2	4	8	16	8	16
1581858000053	B02	4	MKS0054	10053	4	2	4	8	16	8	16
1581858000054	B02	4	MKS0055	10054	4	2	4	8	16	8	16
1581858000055	B02	4	MKS0056	10055	4	2	4	8	16	8	16
1581858000056	B02	4	MKS0057	10056	4	2	4	8	16	8	16
1581858000057	B02	4	MKS0058	10057	4	2	4	8	16	8	16
1581858000058	B02	4	MKS0059	10058	4	2	4	8	16	8	16
1581858000059	B02	4	MKS0060	10059	4	2	4	8	16	8	16
1581858000060	B02	4	MKS0061	10060	4	2	4	8	16	8	16
1581858000061	B02	4	MKS0062	10061	4	2	4	8	16	8	16
1581858000062	B02	4	MKS0063	10062	4	2	4	8	16	8	16
1581858000063	B02	4	MKS0064	10063	4	2	4	8	16	8	16
1581858000064	B02	4	MKS0065	10064	4	2	4	8	16	8	16
1581858000065	B02	4	MKS0066	10065	4	2	4	8	16	8	16
1581858000066	B02	4	MKS0067	10066	4	2	4	8	16	8	16
1581858000067	B02	4	MKS0068	10067	4	2	4	8	16	8	16
1581858000068	B02	4	MKS0069	10068	4	2	4	8	16	8	16
1581858000069	B02	4	MKS0070	10069	4	2	4	8	16	8	16
1581858000070	B02	4	MKS0071	10070	4	2	4	8	16	8	16
1581858000071	B02	4	MKS0072	10071	4	2	4	8	16	8	16
1581858000072	B02	4	MKS0073	10072	4	2	4	8	16	8	16
1581858000073	B02	4	MKS0074	10073	4	2	4	8	16	8	16
1581858000074	B02	4	MKS0075	10074	4	2	4	8	16	8	16
1581858000075	B02	4	MKS0076	10075	4	2	4	8	16	8	16
1581858000076	B02	4	MKS0077	10076	4	2	4	8	16	8	16
1581858000077	B02	4	MKS0078	10077	4	2	4	8	16	8	16
1581858000078	B02	4	MKS0079	10078	4	2	4	8	16	8	16
1581858000079	B02	4	MKS0080	10079	4	2	4	8	16	8	16
1581858000080	B02	4	MKS0081	10080	4	2	4	8	16	8	16
1581858000081	B02	4	MKS0082	10081	4	2	4	8	16	8	16
1581858000082	B02	4	MKS0083	10082	4	2	4	8	16	8	16
1581858000083	B02	4	MKS0084	10083	4	2	4	8	16	8	16
1581858000084	B02	4	MKS0085	10084	4	2	4	8	16	8	16
1581858000085	B02	4	MKS0086	10085	4	2	4	8	16	8	16
1581858000086	B02	4	MKS0087	10086	4	2	4	8	16	8	16
1581858000087	B02	4	MKS0088	10087	4	2	4	8	16	8	16
1581858000088	B02	4	MKS0089	10088	4	2	4	8	16	8	16
1581858000089	B02	4	MKS0090	10089	4	2	4	8	16	8	16
1581858000090	B02	4	MKS0091	10090	4	2	4	8	16	8	16
1581858000091	B02	4	MKS0092	10091	4	2	4	8	16	8	16
1581858000092	B02	4	MKS0093	10092	4	2	4	8	16	8	16
1581858000093	B02	4	MKS0094	10093	4	2	4	8	16	8	16
1581858000094	B02	4	MKS0095	10094	4	2	4	8	16	8	16
1581858000095	B02	4	MKS0096	10095	4	2	4	8	16	8	16
1581858000096	B02	4	MKS0097	10096	4	2	4	8	16	8	16
1581858000097	B02	4	MKS0098	10097	4	2	4	8	16	8	16
1581858000098	B02	4	MKS0099	10098	4	2	4	8	16	8	16
1581858000099	B02	4	MKS0100	10099	4	2	4	8	16	8	16
1581858000100	B02	4	MKS0101	10100	4	2	4	8	16	8	16
1581858000101	B02	4	MKS0102	10101	4	2	4	8	16	8	16
1581858000102	B02	4	MKS0103	10102	4	2	4	8	16	8	16
1581858000103	B02	4	MKS0104	10103	4	2	4	8	16	8	16
1581858000104	B02	4	MKS0105	10104	4	2	4	8	16	8	16
1581858000105	B02	4	MKS0106	10105	4	2	4	8	16	8	16
1581858000106	B02	4	MKS0107	10106	4	2	4	8	16	8	16
1581858000107	B02	4	MKS0108	10107	4	2	4	8	16	8	16
1581858000108	B02	4	MKS0109	10108	4	2	4	8	16	8	16
1581858000109	B02	4	MKS0110	10109	4	2	4	8	16	8	16
1581858000110	B02	4	MKS0111	10110	4	2	4	8	16	8	16
1581858000111	B02	4	MKS0112	10111	4	2	4	8	16	8	16
1581858000112	B02	4	MKS0113	10112	4	2	4	8	16	8	16
1581858000113	B02	4	MKS0114	10113	4	2	4	8	16	8	16
1581858000114	B02	4	MKS0115	10114	4	2	4	8	16	8	16
1581858000115	B02	4	MKS0116	10115	4	2	4	8	16	8	16
1581858000116	B02	4	MKS0117	10116	4	2	4	8	16	8	16
1581858000117	B02	4	MKS0118	10117	4	2	4	8	16	8	16
1581858000118	B02	4	MKS0119	10118	4	2	4	8	16	8	16
1581858000119	B02	4	MKS0120	10119	4	2	4	8	16	8	16
1581858000120	B02	4	MKS0121	10120	4	2	4	8	16	8	16
1581858000121	B02	4	MKS0122	10121	4	2	4	8	16	8	16
1581858000122	B02	4	MKS0123	10122	4	2	4	8	16	8	16
1581858000123	B02	4	MKS0124	10123	4	2	4	8	16	8	16
1581858000124	B02	4	MKS0125	10124	4	2	4	8	16	8	16
1581858000125	B02	4	MKS0126	10125	4	2	4	8	16	8	16
1581858000126	B02	4	MKS0127	10126	4	2	4	8	16	8	16
1581858000127	B02	4	MKS0128	10127	4	2	4	8	16	8	16
1581858000128	B02	4	MKS0129	10128	4	2	4	8	16	8	16
1581858000129	B02	4	MKS0130	10129	4	2	4	8	16	8	16
1581858000130	B02	4	MKS0131	10130	4	2	4	8	16	8	16
1581858000131	B02	4	MKS0132	10131	4	2	4	8	16	8	16
1581858000132	B02	4	MKS0133	10132	4	2	4	8	16	8	16
1581858000133	B02	4	MKS0134	10133	4	2	4	8	16	8	16
1581858000134	B02	4	MKS0135	10134	4	2	4	8	16	8	16
1581858000135	B02	4	MKS0136	10135	4	2	4	8	16	8	16
1581858000136	B02	4	MKS0137	10136	4	2	4	8	16	8	16
1581858000137	B02	4	MKS0138	10137	4	2	4	8	16	8	16
1581858000138	B02	4	MKS0139	10138	4	2	4	8	16	8	16
1581858000139	B02	4	MKS0140	10139	4	2	4	8	16	8	16
1581858000140	B02	4	MKS0141	10140	4	2	4	8	16	8	16
1581858000141	B02	4	MKS0142	10141	4	2	4	8	16	8	16
1581858000142	B02	4	MKS0143	10142	4	2	4	8	16	8	16
1581858000143	B02	4	MKS0144	10143	4	2	4	8	16	8	16
1581858000144	B02	4	MKS0145	10144	4	2	4	8	16	8	16
1581858000145	B02	4	MKS0146	10145	4	2	4	8	16	8	16
1581858000146	B02	4	MKS0147	10146	4	2	4	8	16	8	16
1581858000147	B02	4	MKS0148	10147	4	2	4	8	16	8	16
1581858000148	B02	4	MKS0149	10148	4	2	4	8	16	8	16
1581858000149	B02	4	MKS0150	10149	4	2	4	8	16	8	16
1581858000150	B02	4	MKS0151	10150	4	2	4	8	16	8	16
1581858000151	B02	4	MKS0152	10151	4	2	4	8	16	8	16
1581858000152	B02	4	MKS0153	10152	4	2	4	8	16	8	16
1581858000153	B02	4	MKS0154	10153	4	2	4	8	16	8	16
1581858000154	B02	4	MKS0155	10154	4	2	4	8	16	8	16
1581858000155	B02	4	MKS0156	10155	4	2	4	8	16	8	16
1581858000156	B02	4	MKS0157	10156	4	2	4	8	16	8	16
1581858000157	B02	4	MKS0158	10157	4	2	4	8	16	8	16
1581858000158	B02	4	MKS0159	10158	4	2	4	8	16	8	16
1581858000159	B02	4	MKS0160	10159	4	2	4	8	16	8	16
1581858000160	B02	4	MKS0161	10160	4	2	4	8	16	8	16
1581858000161	B02	4	MKS0162	10161	4	2	4	8	16	8	16
1581858000162	B02	4	MKS0163	10162	4	2	4	8	16	8	16
1581858000163	B02	4	MKS0164	10163	4	2	4	8	16	8	16
1581858000164	B02	4	MKS0165	10164	4	2	4	8	16	8	16
1581858000165	B02	4	MKS0166	10165	4	2	4	8	16	8	16
1581858000166	B02	4	MKS0167	10166	4	2	4	8	16	8	16
1581858000167	B02	4	MKS0168	10167	4	2	4	8	16	8	16
1581858000168	B02	4	MKS0169	10168	4	2	4	8	16	8	16
1581858000169	B02	4	MKS0170	10169	4	2	4	8	16	8	16
1581858000170	B02	4	MKS0171	10170	4	2	4	8	16	8	16
1581858000171	B02	4	MKS0172	10171	4	2	4	8	16	8	16
1581858000172	B02	4	MKS0173	10172	4	2	4	8	16	8	16
1581858000173	B02	4	MKS0174	10173	4	2	4	8	16	8	16
1581858000174	B02	4	MKS0175	10174	4	2	4	8	16	8	16
1581858000175	B02	4	MKS0176	10175	4	2	4	8	16	8	16
1581858000176	B02	4	MKS0177	10176	4	2	4	8	16	8	16
1581858000177	B02	4	MKS0178	10177	4	2	4	8	16	8	16
1581858000178	B02	4	MKS0179	10178	4	2	4	8	16	8	16
1581858000179	B02	4	MKS0180	10179	4	2	4	8	16	8	16
1581858000180	B02	4	MKS0181	10180	4	2	4	8	16	8	16
1581858000181	B02	4	MKS0182	10181	4	2	4	8	16	8	16
1581858000182	B02	4	MKS0183	10182	4	2	4	8	16	8	16
1581858000183	B02	4	MKS0184	10183	4	2	4	8	16	8	16
1581858000184	B02	4	MKS0185	10184	4	2	4	8	16	8	16
1581858000185	B02	4	MKS0186	10185	4	2	4	8	16	8	16
1581858000186	B02	4	MKS0187	10186	4	2	4	8	16	8	16
1581858000187	B02	4	MKS0188	10187	4	2	4	8	16	8	16
1581858000188	B02	4	MKS0189	10188	4	2	4	8	16	8	16
1581858000189	B02	4	MKS0190	10189	4	2	4	8	16	8	16
1581858000190	B02	4	MKS0191	10190	4	2	4	8	16	8	16
1581858000191	B02	4	MKS0192	10191	4	2	4	8	16	8	16
1581858000192	B02	4	MKS0193	10192	4	2	4	8	16	8	16
1581858000193	B02	4	MKS0194	10193	4	2	4	8	16	8	16
1581858000194	B02	4	MKS0195	10194	4	2	4	8	16	8	16
1581858000195	B02	4	MKS0196	10195	4	2	4	8	16	8	16
1581858000196	B02	4	MKS0197	10196	4	2	4	8	16	8	16
1581858000197	B02	4	MKS0198	10197	4	2	4	8	16	8	16
1581858000198	B02	4	MKS0199	10198	4	2	4	8	16	8	16
1581858000199	B02	4	MKS0200	10199	4	2	4	8	16	8	16
1581858000200	B03	4	MKS0201	10200	4	2	4	8	16	8	16
1581858000201	B03	4	MKS0202	10201	4	2	4	8	16	8	16
1581858000202	B03	4	MKS0203	10202	4	2	4	8	16	8	16
1581858000203	B03	4	MKS0204	10203	4	2	4	8	16	8	16
1581858000204	B03	4	MKS0205	10204	4	2	4	8	16	8	16
1581858000205	B03	4	MKS0206	10205	4	2	4	8	16	8	16
1581858000206	B03	4	MKS0207	10206	4	2	4	8	16	8	16
1581858000207	B03	4	MKS0208	10207	4	2	4	8	16	8	16
1581858000208	B03	4	MKS0209	10208	4	2	4	8	16	8	16
1581858000209	B03	4	MKS0210	10209	4	2	4	8	16	8	16
1581858000210	B03	4	MKS0211	10210	4	2	4	8	16	8	16
1581858000211	B03	4	MKS0212	10211	4	2	4	8	16	8	16
1581858000212	B03	4	MKS0213	10212	4	2	4	8	16	8	16
1581858000213	B03	4	MKS0214	10213	4	2	4	8	16	8	16
1581858000214	B03	4	MKS0215	10214	4	2	4	8	16	8	16
1581858000215	B03	4	MKS0216	10215	4	2	4	8	16	8	16
1581858000216	B03	4	MKS0217	10216	4	2	4	8	16	8	16
1581858000217	B03	4	MKS0218	10217	4	2	4	8	16	8	16
1581858000218	B03	4	MKS0219	10218	4	2	4	8	16	8	16
1581858000219	B03	4	MKS0220	10219	4	2	4	8	16	8	16
1581858000220	B03	4	MKS0221	10220	4	2	4	8	16	8	16
1581858000221	B03	4	MKS0222	10221	4	2	4	8	16	8	16
1581858000222	B03	4	MKS0223	10222	4	2	4	8	16	8	16
1581858000223	B03	4	MKS0224	10223	4	2	4	8	16	8	16
1581858000224	B03	4	MKS0225	10224	4	2	4	8	16	8	16
1581858000225	B03	4	MKS0226	10225	4	2	4	8	16	8	16
1581858000226	B03	4	MKS0227	10226	4	2	4	8	16	8	16
1581858000227	B03	4	MKS0228	10227	4	2	4	8	16	8	16
1581858000228	B03	4	MKS0229	10228	4	2	4	8	16	8	16
1581858000229	B03	4	MKS0230	10229	4	2	4	8	16	8	16
1581858000230	B03	4	MKS0231	10230	4	2	4	8	16	8	16
1581858000231	B03	4	MKS0232	10231	4	2	4	8	16	8	16
1581858000232	B03	4	MKS0233	10232	4	2	4	8	16	8	16
1581858000233	B03	4	MKS0234	10233	4	2	4	8	16	8	16
1581858000234	B03	4	MKS0235	10234	4	2	4	8	16	8	16
1581858000235	B03	4	MKS0236	10235	4	2	4	8	16	8	16
1581858000236	B03	4	MKS0237	10236	4	2	4	8	16	8	16
1581858000237	B03	4	MKS0238	10237	4	2	4	8	16	8	16
1581858000238	B03	4	MKS0239	10238	4	2	4	8	16	8	16
1581858000239	B03	4	MKS0240	10239	4	2	4	8	16	8	16
1581858000240	B03	4	MKS0241	10240	4	2	4	8	16	8	16
1581858000241	B03	4	MKS0242	10241	4	2	4	8	16	8	16
1581858000242	B03	4	MKS0243	10242	4	2	4	8	16	8	16
1581858000243	B03	4	MKS0244	10243	4	2	4	8	16	8	16
1581858000244	B03	4	MKS0245	10244	4	2	4	8	16	8	16
1581858000245	B03	4	MKS0246	10245	4	2	4	8	16	8	16
1581858000246	B03	4	MKS0247	10246	4	2	4	8	16	8	16
1581858000247	B03	4	MKS0248	10247	4	2	4	8	16	8	16
1581858000248	B03	4	MKS0249	10248	4	2	4	8	16	8	16
1581858000249	B03	4	MKS0250	10249	4	2	4	8	16	8	16
1581858000250	B03	4	MKS0251	10250	4	2	4	8	16	8	16
1581858000251	B03	4	MKS0252	10251	4	2	4	8	16	8	16
1581858000252	B03	4	MKS0253	10252	4	2	4	8	16	8	16
1581858000253	B03	4	MKS0254	10253	4	2	4	8	16	8	16
1581858000254	B03	4	MKS0255	10254	4	2	4	8	16	8	16
1581858000255	B03	4	MKS0256	10255	4	2	4	8	16	8	16
1581858000256	B03	4	MKS0257	10256	4	2	4	8	16	8	16
1581858000257	B03	4	MKS0258	10257	4	2	4	8	16	8	16
1581858000258	B03	4	MKS0259	10258	4	2	4	8	16	8	16
1581858000259	B03	4	MKS0260	10259	4	2	4	8	16	8	16
1581858000260	B03	4	MKS0261	10260	4	2	4	8	16	8	16
1581858000261	B03	4	MKS0262	10261	4	2	4	8	16	8	16
1581858000262	B03	4	MKS0263	10262	4	2	4	8	16	8	16
1581858000263	B03	4	MKS0264	10263	4	2	4	8	16	8	16
1581858000264	B03	4	MKS0265	10264	4	2	4	8	16	8	16
1581858000265	B03	4	MKS0266	10265	4	2	4	8	16	8	16
1581858000266	B03	4	MKS0267	10266	4	2	4	8	16	8	16
1581858000267	B03	4	MKS0268	10267	4	2	4	8	16	8	16
1581858000268	B03	4	MKS0269	10268	4	2	4	8	16	8	16
1581858000269	B03	4	MKS0270	10269	4	2	4	8	16	8	16
1581858000270	B03	4	MKS0271	10270	4	2	4	8	16	8	16
1581858000271	B03	4	MKS0272	10271	4	2	4	8	16	8	16
1581858000272	B03	4	MKS0273	10272	4	2	4	8	16	8	16
1581858000273	B03	4	MKS0274	10273	4	2	4	8	16	8	16
1581858000274	B03	4	MKS0275	10274	4	2	4	8	16	8	16
1581858000275	B03	4	MKS0276	10275	4	2	4	8	16	8	16
1581858000276	B03	4	MKS0277	10276	4	2	4	8	16	8	16
1581858000277	B03	4	MKS0278	10277	4	2	4	8	16	8	16
1581858000278	B03	4	MKS0279	10278	4	2	4	8	16	8	16
1581858000279	B03	4	MKS0280	10279	4	2	4	8	16	8	16
1581858000280	B03	4	MKS0281	10280	4	2	4	8	16	8	16
1581858000281	B03	4	MKS0282	10281	4	2	4	8	16	8	16
1581858000282	B03	4	MKS0283	10282	4	2	4	8	16	8	16
1581858000283	B03	4	MKS0284	10283	4	2	4	8	16	8	16
1581858000284	B03	4	MKS0285	10284	4	2	4	8	16	8	16
1581858000285	B03	4	MKS0286	10285	4	2	4	8	16	8	16
1581858000286	B03	4	MKS0287	10286	4	2	4	8	16	8	16
1581858000287	B03	4	MKS0288	10287	4	2	4	8	16	8	16
1581858000288	B03	4	MKS0289	10288	4	2	4	8	16	8	16
1581858000289	B03	4	MKS0290	10289	4	2	4	8	16	8	16
1581858000290	B03	4	MKS0291	10290	4	2	4	8	16	8	16
1581858000291	B03	4	MKS0292	10291	4	2	4	8	16	8	16
1581858000292	B03	4	MKS0293	10292	4	2	4	8	16	8	16
1581858000293	B03	4	MKS0294	10293	4	2	4	8	16	8	16
1581858000294	B03	4	MKS0295	10294	4	2	4	8	16	8	16
1581858000295	B03	4	MKS0296	10295	4	2	4	8	16	8	16
1581858000296	B03	4	MKS0297	10296	4	2	4	8	16	8	16
1581858000297	B03	4	MKS0298	10297	4	2	4	8	16	8	16
1581858000298	B04	4	MKS0299	10298	4	2	4	8	16	8	16
1581858000299	B04	4	MKS0300	10299	4	2	4	8	16	8	16
1581858000300	B04	4	MKS0301	10300	4	2	4	8	16	8	16
1581858000301	B04	4	MKS0302	10301	4	2	4	8	16	8	16
1581858000302	B04	4	MKS0303	10302	4	2	4	8	16	8	16
1581858000303	B04	4	MKS0304	10303	4	2	4	8	16	8	16
1581858000304	B04	4	MKS0305	10304	4	2	4	8	16	8	16
1581858000305	B04	4	MKS0306	10305	4	2	4	8	16	8	16
1581858000306	B04	4	MKS0307	10306	4	2	4	8	16	8	16
1581858000307	B04	4	MKS0308	10307	4	2	4	8	16	8	16
1581858000308	B04	4	MKS0309	10308	4	2	4	8	16	8	16
1581858000309	B04	4	MKS0310	10309	4	2	4	8	16	8	16
1581858000310	B04	4	MKS0311	10310	4	2	4	8	16	8	16
1581858000311	B04	4	MKS0312	10311	4	2	4	8	16	8	16
1581858000312	B04	4	MKS0313	10312	4	2	4	8	16	8	16
1581858000313	B04	4	MKS0314	10313	4	2	4	8	16	8	16
1581858000314	B04	4	MKS0315	10314	4	2	4	8	16	8	16
1581858000315	B04	4	MKS0316	10315	4	2	4	8	16	8	16
1581858000316	B04	4	MKS0317	10316	4	2	4	8	16	8	16
1581858000317	B04	4	MKS0318	10317	4	2	4	8	16	8	16
1581858000318	B04	4	MKS0319	10318	4	2	4	8	16	8	16
1581858000319	B04	4	MKS0320	10319	4	2	4	8	16	8	16
1581858000320	B04	4	MKS0321	10320	4	2	4	8	16	8	16
1581858000321	B04	4	MKS0322	10321	4	2	4	8	16	8	16
1581858000322	B04	4	MKS0323	10322	4	2	4	8	16	8	16
1581858000323	B04	4	MKS0324	10323	4	2	4	8	16	8	16
1581858000324	B04	4	MKS0325	10324	4	2	4	8	16	8	16
1581858000325	B04	4	MKS0326	10325	4	2	4	8	16	8	16
1581858000326	B04	4	MKS0327	10326	4	2	4	8	16	8	16
1581858000327	B04	4	MKS0328	10327	4	2	4	8	16	8	16
1581858000328	B04	4	MKS0329	10328	4	2	4	8	16	8	16
1581858000329	B04	4	MKS0330	10329	4	2	4	8	16	8	16
1581858000330	B04	4	MKS0331	10330	4	2	4	8	16	8	16
1581858000331	B04	4	MKS0332	10331	4	2	4	8	16	8	16
1581858000332	B04	4	MKS0333	10332	4	2	4	8	16	8	16
1581858000333	B04	4	MKS0334	10333	4	2	4	8	16	8	16
1581858000334	B04	4	MKS0335	10334	4	2	4	8	16	8	16
1581858000335	B04	4	MKS0336	10335	4	2	4	8	16	8	16
1581858000336	B04	4	MKS0337	10336	4	2	4	8	16	8	16
1581858000337	B04	4	MKS0338	10337	4	2	4	8	16	8	16
1581858000338	B04	4	MKS0339	10338	4	2	4	8	16	8	16
1581858000339	B04	4	MKS0340	10339	4	2	4	8	16	8	16
1581858000340	B04	4	MKS0341	10340	4	2	4	8	16	8	16
1581858000341	B04	4	MKS0342	10341	4	2	4	8	16	8	16
1581858000342	B04	4	MKS0343	10342	4	2	4	8	16	8	16
1581858000343	B04	4	MKS0344	10343	4	2	4	8	16	8	16
1581858000344	B04	4	MKS0345	10344	4	2	4	8	16	8	16
1581858000345	B04	4	MKS0346	10345	4	2	4	8	16	8	16
1581858000346	B04	4	MKS0347	10346	4	2	4	8	16	8	16
1581858000347	B04	4	MKS0348	10347	4	2	4	8	16	8	16
1581858000348	B04	4	MKS0349	10348	4	2	4	8	16	8	16
1581858000349	B04	4	MKS0350	10349	4	2	4	8	16	8	16
1581858000350	B04	4	MKS0351	10350	4	2	4	8	16	8	16
1581858000351	B04	4	MKS0352	10351	4	2	4	8	16	8	16
1581858000352	B04	4	MKS0353	10352	4	2	4	8	16	8	16
1581858000353	B04	4	MKS0354	10353	4	2	4	8	16	8	16
1581858000354	B04	4	MKS0355	10354	4	2	4	8	16	8	16
1581858000355	B04	4	MKS0356	10355	4	2	4	8	16	8	16
1581858000356	B04	4	MKS0357	10356	4	2	4	8	16	8	16
1581858000357	B04	4	MKS0358	10357	4	2	4	8	16	8	16
1581858000358	B04	4	MKS0359	10358	4	2	4	8	16	8	16
1581858000359	B04	4	MKS0360	10359	4	2	4	8	16	8	16
1581858000360	B04	4	MKS0361	10360	4	2	4	8	16	8	16
1581858000361	B04	4	MKS0362	10361	4	2	4	8	16	8	16
1581858000362	B04	4	MKS0363	10362	4	2	4	8	16	8	16
1581858000363	B04	4	MKS0364	10363	4	2	4	8	16	8	16
1581858000364	B04	4	MKS0365	10364	4	2	4	8	16	8	16
1581858000365	B04	4	MKS0366	10365	4	2	4	8	16	8	16
1581858000366	B04	4	MKS0367	10366	4	2	4	8	16	8	16
1581858000367	B04	4	MKS0368	10367	4	2	4	8	16	8	16
1581858000368	B04	4	MKS0369	10368	4	2	4	8	16	8	16
1581858000369	B04	4	MKS0370	10369	4	2	4	8	16	8	16
1581858000370	B04	4	MKS0371	10370	4	2	4	8	16	8	16
1581858000371	B04	4	MKS0372	10371	4	2	4	8	16	8	16
1581858000372	B04	4	MKS0373	10372	4	2	4	8	16	8	16
1581858000373	B04	4	MKS0374	10373	4	2	4	8	16	8	16
1581858000374	B04	4	MKS0375	10374	4	2	4	8	16	8	16
1581858000375	B04	4	MKS0376	10375	4	2	4	8	16	8	16
1581858000376	B04	4	MKS0377	10376	4	2	4	8	16	8	16
1581858000377	B04	4	MKS0378	10377	4	2	4	8	16	8	16
1581858000378	B04	4	MKS0379	10378	4	2	4	8	16	8	16
1581858000379	B04	4	MKS0380	10379	4	2	4	8	16	8	16
1581858000380	B04	4	MKS0381	10380	4	2	4	8	16	8	16
1581858000381	B04	4	MKS0382	10381	4	2	4	8	16	8	16
1581858000382	B04	4	MKS0383	10382	4	2	4	8	16	8	16
1581858000383	B04	4	MKS0384	10383	4	2	4	8	16	8	16
1581858000384	B04	4	MKS0385	10384	4	2	4	8	16	8	16
1581858000385	B04	4	MKS0386	10385	4	2	4	8	16	8	16
1581858000386	B04	4	MKS0387	10386	4	2	4	8	16	8	16
1581858000387	B04	4	MKS0388	10387	4	2	4	8	16	8	16
1581858000388	B04	4	MKS0389	10388	4	2	4	8	16	8	16
1581858000389	B04	4	MKS0390	10389	4	2	4	8	16	8	16
1581858000390	B04	4	MKS0391	10390	4	2	4	8	16	8	16
1581858000391	B04	4	MKS0392	10391	4	2	4	8	16	8	16
1581858000392	B04	4	MKS0393	10392	4	2	4	8	16	8	16
1581858000393	B04	4	MKS0394	10393	4	2	4	8	16	8	16
1581858000394	B04	4	MKS0395	10394	4	2	4	8	16	8	16
1581858000395	B04	4	MKS0396	10395	4	2	4	8	16	8	16
1581858000396	B04	4	MKS0397	10396	4	2	4	8	16	8	16
1581858000397	B04	4	MKS0398	10397	4	2	4	8	16	8	16
1581858000398	B04	4	MKS0399	10398	4	2	4	8	16	8	16
1581858000399	B04	4	MKS0400	10399	4	2	4	8	16	8	16
1581858000400	B05	4	MKS0401	10400	4	2	4	8	16	8	16
1581858000401	B05	4	MKS0402	10401	4	2	4	8	16	8	16
1581858000402	B05	4	MKS0403	10402	4	2	4	8	16	8	16
1581858000403	B05	4	MKS0404	10403	4	2	4	8	16	8	16
1581858000404	B05	4	MKS0405	10404	4	2	4	8	16	8	16
1581858000405	B05	4	MKS0406	10405	4	2	4	8	16	8	16
1581858000406	B05	4	MKS0407	10406	4	2	4	8	16	8	16
1581858000407	B05	4	MKS0408	10407	4	2	4	8	16	8	16
1581858000408	B05	4	MKS0409	10408	4	2	4	8	16	8	16
1581858000409	B05	4	MKS0410	10409	4	2	4	8	16	8	16
1581858000410	B05	4	MKS0411	10410	4	2	4	8	16	8	16
1581858000411	B05	4	MKS0412	10411	4	2	4	8	16	8	16
1581858000412	B05	4	MKS0413	10412	4	2	4	8	16	8	16
1581858000413	B05	4	MKS0414	10413	4	2	4	8	16	8	16
1581858000414	B05	4	MKS0415	10414	4	2	4	8	16	8	16
1581858000415	B05	4	MKS0416	10415	4	2	4	8	16	8	16
1581858000416	B05	4	MKS0417	10416	4	2	4	8	16	8	16
1581858000417	B05	4	MKS0418	10417	4	2	4	8	16	8	16
1581858000418	B05	4	MKS0419	10418	4	2	4	8	16	8	16
1581858000419	B05	4	MKS0420	10419	4	2	4	8	16	8	16
1581858000420	B05	4	MKS0421	10420	4	2	4	8	16	8	16
1581858000421	B05	4	MKS0422	10421	4	2	4	8	16	8	16
1581858000422	B05	4	MKS0423	10422	4	2	4	8	16	8	16
1581858000423	B05	4	MKS0424	10423	4	2	4	8	16	8	16
1581858000424	B05	4	MKS0425	10424	4	2	4	8	16	8	16
1581858000425	B05	4	MKS0426	10425	4	2	4	8	16	8	16
1581858000426	B05	4	MKS0427	10426	4	2	4	8	16	8	16
1581858000427	B05	4	MKS0428	10427	4	2	4	8	16	8	16
1581858000428	B05	4	MKS0429	10428	4	2	4	8	16	8	16
1581858000429	B05	4	MKS0430	10429	4	2	4	8	16	8	16
1581858000430	B05	4	MKS0431	10430	4	2	4	8	16	8	16
1581858000431	B05	4	MKS0432	10431	4	2	4	8	16	8	16
1581858000432	B05	4	MKS0433	10432	4	2	4	8	16	8	16
1581858000433	B05	4	MKS0434	10433	4	2	4	8	16	8	16
1581858000434	B05	4	MKS0435	10434	4	2	4	8	16	8	16
1581858000435	B05	4	MKS0436	10435	4	2	4	8	16	8	16
1581858000436	B05	4	MKS0437	10436	4	2	4	8	16	8	16
1581858000437	B05	4	MKS0438	10437	4	2	4	8	16	8	16
1581858000438	B05	4	MKS0439	10438	4	2	4	8	16	8	16
1581858000439	B05	4	MKS0440	10439	4	2	4	8	16	8	16
1581858000440	B05	4	MKS0441	10440	4	2	4	8	16	8	16
1581858000441	B05	4	MKS0442	10441	4	2	4	8	16	8	16
1581858000442	B05	4	MKS0443	10442	4	2	4	8	16	8	16
1581858000443	B05	4	MKS0444	10443	4	2	4	8	16	8	16
1581858000444	B05	4	MKS0445	10444	4	2	4	8	16	8	16
1581858000445	B05	4	MKS0446	10445	4	2	4	8	16	8	16
1581858000446	B05	4	MKS0447	10446	4	2	4	8	16	8	16
1581858000447	B05	4	MKS0448	10447	4	2	4	8	16	8	16
1581858000448	B05	4	MKS0449	10448	4	2	4	8	16	8	16
1581858000449	B05	4	MKS0450	10449	4	2	4	8	16	8	16
1581858000450	B05	4	MKS0451	10450	4	2	4	8	16	8	16
1581858000451	B05	4	MKS0452	10451	4	2	4	8	16	8	16
1581858000452	B05	4	MKS0453	10452	4	2	4	8	16	8	16
1581858000453	B05	4	MKS0454	10453	4	2	4	8	16	8	16
1581858000454	B05	4	MKS0455	10454	4	2	4	8	16	8	16
1581858000455	B05	4	MKS0456	10455	4	2	4	8	16	8	16
1581858000456	B05	4	MKS0457	10456	4	2	4	8	16	8	16
1581858000457	B05	4	MKS0458	10457	4	2	4	8	16	8	16
1581858000458	B05	4	MKS0459	10458	4	2	4	8	16	8	16
1581858000459	B05	4	MKS0460	10459	4	2	4	8	16	8	16
1581858000460	B05	4	MKS0461	10460	4	2	4	8	16	8	16
1581858000461	B05	4	MKS0462	10461	4	2	4	8	16	8	16
1581858000462	B05	4	MKS0463	10462	4	2	4	8	16	8	16
1581858000463	B05	4	MKS0464	10463	4	2	4	8	16	8	16
1581858000464	B05	4	MKS0465	10464	4	2	4	8	16	8	16
1581858000465	B05	4	MKS0466	10465	4	2	4	8	16	8	16
1581858000466	B05	4	MKS0467	10466	4	2	4	8	16	8	16
1581858000467	B05	4	MKS0468	10467	4	2	4	8	16	8	16
1581858000468	B05	4	MKS0469	10468	4	2	4	8	16	8	16
1581858000469	B05	4	MKS0470	10469	4	2	4	8	16	8	16
1581858000470	B05	4	MKS0471	10470	4	2	4	8	16	8	16
1581858000471	B05	4	MKS0472	10471	4	2	4	8	16	8	16
1581858000472	B05	4	MKS0473	10472	4	2	4	8	16	8	16
1581858000473	B05	4	MKS0474	10473	4	2	4	8	16	8	16
1581858000474	B05	4	MKS0475	10474	4	2	4	8	16	8	16
1581858000475	B05	4	MKS0476	10475	4	2	4	8	16	8	16
1581858000476	B05	4	MKS0477	10476	4	2	4	8	16	8	16
1581858000477	B05	4	MKS0478	10477	4	2	4	8	16	8	16
1581858000478	B05	4	MKS0479	10478	4	2	4	8	16	8	16
1581858000479	B05	4	MKS0480	10479	4	2	4	8	16	8	16
1581858000480	B05	4	MKS0481	10480	4	2	4	8	16	8	16
1581858000481	B05	4	MKS0482	10481	4	2	4	8	16	8	16
1581858000482	B05	4	MKS0483	10482	4	2	4	8	16	8	16
1581858000483	B05	4	MKS0484	10483	4	2	4	8	16	8	16
1581858000484	B05	4	MKS0485	10484	4	2	4	8	16	8	16
1581858000485	B05	4	MKS0486	10485	4	2	4	8	16	8	16
1581858000486	B05	4	MKS0487	10486	4	2	4	8	16	8	16
1581858000487	B05	4	MKS0488	10487	4	2	4	8	16	8	16
1581858000488	B05	4	MKS0489	10488	4	2	4	8	16	8	16
1581858000489	B05	4	MKS0490	10489	4	2	4	8	16	8	16
1581858000490	B05	4	MKS0491	10490	4	2	4	8	16	8	16
1581858000491	B05	4	MKS0492	10491	4	2	4	8	16	8	16
1581858000492	B05	4	MKS0493	10492	4	2	4	8	16	8	16
1581858000493	B05	4	MKS0494	10493	4	2	4	8	16	8	16
1581858000494	B05	4	MKS0495	10494	4	2	4	8	16	8	16
1581858000495	B05	4	MKS0496	10495	4	2	4	8	16	8	16
1581858000496	B05	4	MKS0497	10496	4	2	4	8	16	8	16
1581858000497	B05	4	MKS0498	10497	4	2	4	8	16	8	16
1581858000498	B05	4	MKS0499	10498	4	2	4	8	16	8	16
1581858000499	B06	4	MKS0500	10499	4	2	4	8	16	8	16
1581858000500	B06	4	MKS0501	10500	4	2	4	8	16	8	16
1581858000501	B06	4	MKS0502	10501	4	2	4	8	16	8	16
1581858000502	B06	4	MKS0503	10502	4	2	4	8	16	8	16
1581858000503	B06	4	MKS0504	10503	4	2	4	8	16	8	16
1581858000504	B06	4	MKS0505	10504	4	2	4	8	16	8	16
1581858000505	B06	4	MKS0506	10505	4	2	4	8	16	8	16
1581858000506	B06	4	MKS0507	10506	4	2	4	8	16	8	16
1581858000507	B06	4	MKS0508	10507	4	2	4	8	16	8	16
1581858000508	B06	4	MKS0509	10508	4	2	4	8	16	8	16
1581858000509	B06	4	MKS0510	10509	4	2	4	8	16	8	16
1581858000510	B06	4	MKS0511	10510	4	2	4	8	16	8	16
1581858000511	B06	4	MKS0512	10511	4	2	4	8	16	8	16
1581858000512	B06	4	MKS0513	10512	4	2	4	8	16	8	16
1581858000513	B06	4	MKS0514	10513	4	2	4	8	16	8	16
1581858000514	B06	4	MKS0515	10514	4	2	4	8	16	8	16
1581858000515	B06	4	MKS0516	10515	4	2	4	8	16	8	16
1581858000516	B06	4	MKS0517	10516	4	2	4	8	16	8	16
1581858000517	B06	4	MKS0518	10517	4	2	4	8	16	8	16
1581858000518	B06	4	MKS0519	10518	4	2	4	8	16	8	16
1581858000519	B06	4	MKS0520	10519	4	2	4	8	16	8	16
1581858000520	B06	4	MKS0521	10520	4	2	4	8	16	8	16
1581858000521	B06	4	MKS0522	10521	4	2	4	8	16	8	16
1581858000522	B06	4	MKS0523	10522	4	2	4	8	16	8	16
1581858000523	B06	4	MKS0524	10523	4	2	4	8	16	8	16
1581858000524	B06	4	MKS0525	10524	4	2	4	8	16	8	16
1581858000525	B06	4	MKS0526	10525	4	2	4	8	16	8	16
1581858000526	B06	4	MKS0527	10526	4	2	4	8	16	8	16
1581858000527	B06	4	MKS0528	10527	4	2	4	8	16	8	16
1581858000528	B06	4	MKS0529	10528	4	2	4	8	16	8	16
1581858000529	B06	4	MKS0530	10529	4	2	4	8	16	8	16
1581858000530	B06	4	MKS0531	10530	4	2	4	8	16	8	16
1581858000531	B06	4	MKS0532	10531	4	2	4	8	16	8	16
1581858000532	B06	4	MKS0533	10532	4	2	4	8	16	8	16
1581858000533	B06	4	MKS0534	10533	4	2	4	8	16	8	16
1581858000534	B06	4	MKS0535	10534	4	2	4	8	16	8	16
1581858000535	B06	4	MKS0536	10535	4	2	4	8	16	8	16
1581858000536	B06	4	MKS0537	10536	4	2	4	8	16	8	16
1581858000537	B06	4	MKS0538	10537	4	2	4	8	16	8	16
1581858000538	B06	4	MKS0539	10538	4	2	4	8	16	8	16
1581858000539	B06	4	MKS0540	10539	4	2	4	8	16	8	16
1581858000540	B06	4	MKS0541	10540	4	2	4	8	16	8	16
1581858000541	B06	4	MKS0542	10541	4	2	4	8	16	8	16
1581858000542	B06	4	MKS0543	10542	4	2	4	8	16	8	16
1581858000543	B06	4	MKS0544	10543	4	2	4	8	16	8	16
1581858000544	B06	4	MKS0545	10544	4	2	4	8	16	8	16
1581858000545	B06	4	MKS0546	10545	4	2	4	8	16	8	16
1581858000546	B06	4	MKS0547	10546	4	2	4	8	16	8	16
1581858000547	B06	4	MKS0548	10547	4	2	4	8	16	8	16
1581858000548	B06	4	MKS0549	10548	4	2	4	8	16	8	16
1581858000549	B06	4	MKS0550	10549	4	2	4	8	16	8	16
1581858000550	B06	4	MKS0551	10550	4	2	4	8	16	8	16
1581858000551	B06	4	MKS0552	10551	4	2	4	8	16	8	16
1581858000552	B06	4	MKS0553	10552	4	2	4	8	16	8	16
1581858000553	B06	4	MKS0554	10553	4	2	4	8	16	8	16
1581858000554	B06	4	MKS0555	10554	4	2	4	8	16	8	16
1581858000555	B06	4	MKS0556	10555	4	2	4	8	16	8	16
1581858000556	B06	4	MKS0557	10556	4	2	4	8	16	8	16
1581858000557	B06	4	MKS0558	10557	4	2	4	8	16	8	16
1581858000558	B06	4	MKS0559	10558	4	2	4	8	16	8	16
1581858000559	B06	4	MKS0560	10559	4	2	4	8	16	8	16
1581858000560	B06	4	MKS0561	10560	4	2	4	8	16	8	16
1581858000561	B06	4	MKS0562	10561	4	2	4	8	16	8	16
1581858000562	B06	4	MKS0563	10562	4	2	4	8	16	8	16
1581858000563	B06	4	MKS0564	10563	4	2	4	8	16	8	16
1581858000564	B06	4	MKS0565	10564	4	2	4	8	16	8	16
1581858000565	B06	4	MKS0566	10565	4	2	4	8	16	8	16
1581858000566	B06	4	MKS0567	10566	4	2	4	8	16	8	16
1581858000567	B06	4	MKS0568	10567	4	2	4	8	16	8	16
1581858000568	B06	4	MKS0569	10568	4	2	4	8	16	8	16
1581858000569	B06	4	MKS0570	10569	4	2	4	8	16	8	16
1581858000570	B06	4	MKS0571	10570	4	2	4	8	16	8	16
1581858000571	B06	4	MKS0572	10571	4	2	4	8	16	8	16
1581858000572	B06	4	MKS0573	10572	4	2	4	8	16	8	16
1581858000573	B06	4	MKS0574	10573	4	2	4	8	16	8	16
1581858000574	B06	4	MKS0575	10574	4	2	4	8	16	8	16
1581858000575	B06	4	MKS0576	10575	4	2	4	8	16	8	16
1581858000576	B06	4	MKS0577	10576	4	2	4	8	16	8	16
1581858000577	B06	4	MKS0578	10577	4	2	4	8	16	8	16
1581858000578	B06	4	MKS0579	10578	4	2	4	8	16	8	16
1581858000579	B06	4	MKS0580	10579	4	2	4	8	16	8	16
1581858000580	B06	4	MKS0581	10580	4	2	4	8	16	8	16
1581858000581	B06	4	MKS0582	10581	4	2	4	8	16	8	16
1581858000582	B06	4	MKS0583	10582	4	2	4	8	16	8	16
1581858000583	B06	4	MKS0584	10583	4	2	4	8	16	8	16
1581858000584	B06	4	MKS0585	10584	4	2	4	8	16	8	16
1581858000585	B06	4	MKS0586	10585	4	2	4	8	16	8	16
1581858000586	B06	4	MKS0587	10586	4	2	4	8	16	8	16
1581858000587	B06	4	MKS0588	10587	4	2	4	8	16	8	16
1581858000588	B06	4	MKS0589	10588	4	2	4	8	16	8	16
1581858000589	B06	4	MKS0590	10589	4	2	4	8	16	8	16
1581858000590	B06	4	MKS0591	10590	4	2	4	8	16	8	16
1581858000591	B06	4	MKS0592	10591	4	2	4	8	16	8	16
1581858000592	B06	4	MKS0593	10592	4	2	4	8	16	8	16
1581858000593	B06	4	MKS0594	10593	4	2	4	8	16	8	16
1581858000594	B06	4	MKS0595	10594	4	2	4	8	16	8	16
1581858000595	B06	4	MKS0596	10595	4	2	4	8	16	8	16
1581858000596	B06	4	MKS0597	10596	4	2	4	8	16	8	16
1581858000597	B06	4	MKS0598	10597	4	2	4	8	16	8	16
1581858000598	B06	4	MKS0599	10598	4	2	4	8	16	8	16
1581858000599	B06	4	MKS0600	10599	4	2	4	8	16	8	16
1581858000600	B06	4	MKS0601	10600	4	2	4	8	16	8	16
1581858000601	B01	4	MKS0602	10601	4	2	4	8	16	8	16
1581858000602	B01	4	MKS0603	10602	4	2	4	8	16	8	16
1581858000603	B01	4	MKS0604	10603	4	2	4	8	16	8	16
1581858000604	B01	4	MKS0605	10604	4	2	4	8	16	8	16
1581858000605	B01	4	MKS0606	10605	4	2	4	8	16	8	16
1581858000606	B01	4	MKS0607	10606	4	2	4	8	16	8	16
1581858000607	B01	4	MKS0608	10607	4	2	4	8	16	8	16
1581858000608	B01	4	MKS0609	10608	4	2	4	8	16	8	16
1581858000609	B01	4	MKS0610	10609	4	2	4	8	16	8	16
1581858000610	B01	4	MKS0611	10610	4	2	4	8	16	8	16
1581858000611	B01	4	MKS0612	10611	4	2	4	8	16	8	16
1581858000612	B01	4	MKS0613	10612	4	2	4	8	16	8	16
1581858000613	B01	4	MKS0614	10613	4	2	4	8	16	8	16
1581858000614	B01	4	MKS0615	10614	4	2	4	8	16	8	16
1581858000615	B01	4	MKS0616	10615	4	2	4	8	16	8	16
1581858000616	B01	4	MKS0617	10616	4	2	4	8	16	8	16
1581858000617	B01	4	MKS0618	10617	4	2	4	8	16	8	16
1581858000618	B01	4	MKS0619	10618	4	2	4	8	16	8	16
1581858000619	B01	4	MKS0620	10619	4	2	4	8	16	8	16
1581858000620	B01	4	MKS0621	10620	4	2	4	8	16	8	16
1581858000621	B01	4	MKS0622	10621	4	2	4	8	16	8	16
1581858000622	B01	4	MKS0623	10622	4	2	4	8	16	8	16
1581858000623	B01	4	MKS0624	10623	4	2	4	8	16	8	16
1581858000624	B01	4	MKS0625	10624	4	2	4	8	16	8	16
1581858000625	B01	4	MKS0626	10625	4	2	4	8	16	8	16
1581858000626	B01	4	MKS0627	10626	4	2	4	8	16	8	16
1581858000627	B01	4	MKS0628	10627	4	2	4	8	16	8	16
1581858000628	B01	4	MKS0629	10628	4	2	4	8	16	8	16
1581858000629	B01	4	MKS0630	10629	4	2	4	8	16	8	16
1581858000630	B01	4	MKS0631	10630	4	2	4	8	16	8	16
1581858000631	B01	4	MKS0632	10631	4	2	4	8	16	8	16
1581858000632	B01	4	MKS0633	10632	4	2	4	8	16	8	16
1581858000633	B01	4	MKS0634	10633	4	2	4	8	16	8	16
1581858000634	B01	4	MKS0635	10634	4	2	4	8	16	8	16
1581858000635	B01	4	MKS0636	10635	4	2	4	8	16	8	16
1581858000636	B01	4	MKS0637	10636	4	2	4	8	16	8	16
1581858000637	B01	4	MKS0638	10637	4	2	4	8	16	8	16
1581858000638	B01	4	MKS0639	10638	4	2	4	8	16	8	16
1581858000639	B01	4	MKS0640	10639	4	2	4	8	16	8	16
1581858000640	B01	4	MKS0641	10640	4	2	4	8	16	8	16
1581858000641	B01	4	MKS0642	10641	4	2	4	8	16	8	16
1581858000642	B01	4	MKS0643	10642	4	2	4	8	16	8	16
1581858000643	B01	4	MKS0644	10643	4	2	4	8	16	8	16
1581858000644	B01	4	MKS0645	10644	4	2	4	8	16	8	16
1581858000645	B01	4	MKS0646	10645	4	2	4	8	16	8	16
1581858000646	B01	4	MKS0647	10646	4	2	4	8	16	8	16
1581858000647	B01	4	MKS0648	10647	4	2	4	8	16	8	16
1581858000648	B01	4	MKS0649	10648	4	2	4	8	16	8	16
1581858000649	B01	4	MKS0650	10649	4	2	4	8	16	8	16
1581858000650	B02	4	MKS0651	10650	4	2	4	8	16	8	16
1581858000651	B07	4	MKS0652	10651	4	2	4	8	16	8	16
1581858000652	B07	4	MKS0653	10652	4	2	4	8	16	8	16
1581858000653	B07	4	MKS0654	10653	4	2	4	8	16	8	16
1581858000654	B07	4	MKS0655	10654	4	2	4	8	16	8	16
1581858000655	B07	4	MKS0656	10655	4	2	4	8	16	8	16
1581858000656	B07	4	MKS0657	10656	4	2	4	8	16	8	16
1581858000657	B07	4	MKS0658	10657	4	2	4	8	16	8	16
1581858000658	B07	4	MKS0659	10658	4	2	4	8	16	8	16
1581858000659	B07	4	MKS0660	10659	4	2	4	8	16	8	16
1581858000660	B07	4	MKS0661	10660	4	2	4	8	16	8	16
1581858000661	B07	4	MKS0662	10661	4	2	4	8	16	8	16
1581858000662	B07	4	MKS0663	10662	4	2	4	8	16	8	16
1581858000663	B07	4	MKS0664	10663	4	2	4	8	16	8	16
1581858000664	B07	4	MKS0665	10664	4	2	4	8	16	8	16
1581858000665	B07	4	MKS0666	10665	4	2	4	8	16	8	16
1581858000666	B07	4	MKS0667	10666	4	2	4	8	16	8	16
1581858000667	B07	4	MKS0668	10667	4	2	4	8	16	8	16
1581858000668	B07	4	MKS0669	10668	4	2	4	8	16	8	16
1581858000669	B07	4	MKS0670	10669	4	2	4	8	16	8	16
1581858000670	B07	4	MKS0671	10670	4	2	4	8	16	8	16
1581858000671	B07	4	MKS0672	10671	4	2	4	8	16	8	16
1581858000672	B07	4	MKS0673	10672	4	2	4	8	16	8	16
1581858000673	B07	4	MKS0674	10673	4	2	4	8	16	8	16
1581858000674	B07	4	MKS0675	10674	4	2	4	8	16	8	16
1581858000675	B07	4	MKS0676	10675	4	2	4	8	16	8	16
1581858000676	B07	4	MKS0677	10676	4	2	4	8	16	8	16
1581858000677	B07	4	MKS0678	10677	4	2	4	8	16	8	16
1581858000678	B07	4	MKS0679	10678	4	2	4	8	16	8	16
1581858000679	B07	4	MKS0680	10679	4	2	4	8	16	8	16
1581858000680	B07	4	MKS0681	10680	4	2	4	8	16	8	16
1581858000681	B07	4	MKS0682	10681	4	2	4	8	16	8	16
1581858000682	B07	4	MKS0683	10682	4	2	4	8	16	8	16
1581858000683	B07	4	MKS0684	10683	4	2	4	8	16	8	16
1581858000684	B07	4	MKS0685	10684	4	2	4	8	16	8	16
1581858000685	B07	4	MKS0686	10685	4	2	4	8	16	8	16
1581858000686	B07	4	MKS0687	10686	4	2	4	8	16	8	16
1581858000687	B07	4	MKS0688	10687	4	2	4	8	16	8	16
1581858000688	B07	4	MKS0689	10688	4	2	4	8	16	8	16
1581858000689	B07	4	MKS0690	10689	4	2	4	8	16	8	16
1581858000690	B07	4	MKS0691	10690	4	2	4	8	16	8	16
1581858000691	B07	4	MKS0692	10691	4	2	4	8	16	8	16
1581858000692	B07	4	MKS0693	10692	4	2	4	8	16	8	16
1581858000693	B07	4	MKS0694	10693	4	2	4	8	16	8	16
1581858000694	B07	4	MKS0695	10694	4	2	4	8	16	8	16
1581858000695	B07	4	MKS0696	10695	4	2	4	8	16	8	16
1581858000696	B07	4	MKS0697	10696	4	2	4	8	16	8	16
1581858000697	B07	4	MKS0698	10697	4	2	4	8	16	8	16
1581858000698	B07	4	MKS0699	10698	4	2	4	8	16	8	16
1581858000699	B08	4	MKS0700	10699	4	2	4	8	16	8	16
1581858000700	B08	4	MKS0701	10700	4	2	4	8	16	8	16
1581858000701	B08	4	MKS0702	10701	4	2	4	8	16	8	16
1581858000702	B08	4	MKS0703	10702	4	2	4	8	16	8	16
1581858000703	B08	4	MKS0704	10703	4	2	4	8	16	8	16
1581858000704	B08	4	MKS0705	10704	4	2	4	8	16	8	16
1581858000705	B08	4	MKS0706	10705	4	2	4	8	16	8	16
1581858000706	B08	4	MKS0707	10706	4	2	4	8	16	8	16
1581858000707	B08	4	MKS0708	10707	4	2	4	8	16	8	16
1581858000708	B08	4	MKS0709	10708	4	2	4	8	16	8	16
1581858000709	B08	4	MKS0710	10709	4	2	4	8	16	8	16
1581858000710	B08	4	MKS0711	10710	4	2	4	8	16	8	16
1581858000711	B08	4	MKS0712	10711	4	2	4	8	16	8	16
1581858000712	B08	4	MKS0713	10712	4	2	4	8	16	8	16
1581858000713	B08	4	MKS0714	10713	4	2	4	8	16	8	16
1581858000714	B08	4	MKS0715	10714	4	2	4	8	16	8	16
1581858000715	B08	4	MKS0716	10715	4	2	4	8	16	8	16
1581858000716	B08	4	MKS0717	10716	4	2	4	8	16	8	16
1581858000717	B08	4	MKS0718	10717	4	2	4	8	16	8	16
1581858000718	B08	4	MKS0719	10718	4	2	4	8	16	8	16
1581858000719	B08	4	MKS0720	10719	4	2	4	8	16	8	16
1581858000720	B08	4	MKS0721	10720	4	2	4	8	16	8	16
1581858000721	B08	4	MKS0722	10721	4	2	4	8	16	8	16
1581858000722	B08	4	MKS0723	10722	4	2	4	8	16	8	16
1581858000723	B08	4	MKS0724	10723	4	2	4	8	16	8	16
1581858000724	B08	4	MKS0725	10724	4	2	4	8	16	8	16
1581858000725	B08	4	MKS0726	10725	4	2	4	8	16	8	16
1581858000726	B08	4	MKS0727	10726	4	2	4	8	16	8	16
1581858000727	B08	4	MKS0728	10727	4	2	4	8	16	8	16
1581858000728	B08	4	MKS0729	10728	4	2	4	8	16	8	16
1581858000729	B08	4	MKS0730	10729	4	2	4	8	16	8	16
1581858000730	B08	4	MKS0731	10730	4	2	4	8	16	8	16
1581858000731	B08	4	MKS0732	10731	4	2	4	8	16	8	16
1581858000732	B08	4	MKS0733	10732	4	2	4	8	16	8	16
1581858000733	B08	4	MKS0734	10733	4	2	4	8	16	8	16
1581858000734	B08	4	MKS0735	10734	4	2	4	8	16	8	16
1581858000735	B08	4	MKS0736	10735	4	2	4	8	16	8	16
1581858000736	B08	4	MKS0737	10736	4	2	4	8	16	8	16
1581858000737	B08	4	MKS0738	10737	4	2	4	8	16	8	16
1581858000738	B08	4	MKS0739	10738	4	2	4	8	16	8	16
1581858000739	B08	4	MKS0740	10739	4	2	4	8	16	8	16
1581858000740	B08	4	MKS0741	10740	4	2	4	8	16	8	16
1581858000741	B08	4	MKS0742	10741	4	2	4	8	16	8	16
1581858000742	B08	4	MKS0743	10742	4	2	4	8	16	8	16
1581858000743	B08	4	MKS0744	10743	4	2	4	8	16	8	16
1581858000744	B08	4	MKS0745	10744	4	2	4	8	16	8	16
1581858000745	B08	4	MKS0746	10745	4	2	4	8	16	8	16
1581858000746	B08	4	MKS0747	10746	4	2	4	8	16	8	16
1581858000747	B08	4	MKS0748	10747	4	2	4	8	16	8	16
1581858000748	B08	4	MKS0749	10748	4	2	4	8	16	8	16
1581858000749	B08	4	MKS0750	10749	4	2	4	8	16	8	16
1581858000750	B08	4	MKS0751	10750	4	2	4	8	16	8	16
1581858000751	B08	4	MKS0752	10751	4	2	4	8	16	8	16
1581858000752	B08	4	MKS0753	10752	4	2	4	8	16	8	16
1581858000753	B08	4	MKS0754	10753	4	2	4	8	16	8	16
1581858000754	B08	4	MKS0755	10754	4	2	4	8	16	8	16
1581858000755	B08	4	MKS0756	10755	4	2	4	8	16	8	16
1581858000756	B08	4	MKS0757	10756	4	2	4	8	16	8	16
1581858000757	B08	4	MKS0758	10757	4	2	4	8	16	8	16
1581858000758	B08	4	MKS0759	10758	4	2	4	8	16	8	16
1581858000759	B08	4	MKS0760	10759	4	2	4	8	16	8	16
1581858000760	B08	4	MKS0761	10760	4	2	4	8	16	8	16
1581858000761	B08	4	MKS0762	10761	4	2	4	8	16	8	16
1581858000762	B08	4	MKS0763	10762	4	2	4	8	16	8	16
1581858000763	B08	4	MKS0764	10763	4	2	4	8	16	8	16
1581858000764	B08	4	MKS0765	10764	4	2	4	8	16	8	16
1581858000765	B08	4	MKS0766	10765	4	2	4	8	16	8	16
1581858000766	B08	4	MKS0767	10766	4	2	4	8	16	8	16
1581858000767	B08	4	MKS0768	10767	4	2	4	8	16	8	16
1581858000768	B08	4	MKS0769	10768	4	2	4	8	16	8	16
1581858000769	B08	4	MKS0770	10769	4	2	4	8	16	8	16
1581858000770	B08	4	MKS0771	10770	4	2	4	8	16	8	16
1581858000771	B08	4	MKS0772	10771	4	2	4	8	16	8	16
1581858000772	B08	4	MKS0773	10772	4	2	4	8	16	8	16
1581858000773	B08	4	MKS0774	10773	4	2	4	8	16	8	16
1581858000774	B08	4	MKS0775	10774	4	2	4	8	16	8	16
1581858000775	B08	4	MKS0776	10775	4	2	4	8	16	8	16
1581858000776	B08	4	MKS0777	10776	4	2	4	8	16	8	16
1581858000777	B08	4	MKS0778	10777	4	2	4	8	16	8	16
1581858000778	B08	4	MKS0779	10778	4	2	4	8	16	8	16
1581858000779	B08	4	MKS0780	10779	4	2	4	8	16	8	16
1581858000780	B08	4	MKS0781	10780	4	2	4	8	16	8	16
1581858000781	B08	4	MKS0782	10781	4	2	4	8	16	8	16
1581858000782	B08	4	MKS0783	10782	4	2	4	8	16	8	16
1581858000783	B08	4	MKS0784	10783	4	2	4	8	16	8	16
1581858000784	B08	4	MKS0785	10784	4	2	4	8	16	8	16
1581858000785	B08	4	MKS0786	10785	4	2	4	8	16	8	16
1581858000786	B08	4	MKS0787	10786	4	2	4	8	16	8	16
1581858000787	B08	4	MKS0788	10787	4	2	4	8	16	8	16
1581858000788	B08	4	MKS0789	10788	4	2	4	8	16	8	16
1581858000789	B08	4	MKS0790	10789	4	2	4	8	16	8	16
1581858000790	B08	4	MKS0791	10790	4	2	4	8	16	8	16
1581858000791	B08	4	MKS0792	10791	4	2	4	8	16	8	16
1581858000792	B08	4	MKS0793	10792	4	2	4	8	16	8	16
1581858000793	B08	4	MKS0794	10793	4	2	4	8	16	8	16
1581858000794	B08	4	MKS0795	10794	4	2	4	8	16	8	16
1581858000795	B08	4	MKS0796	10795	4	2	4	8	16	8	16
1581858000796	B08	4	MKS0797	10796	4	2	4	8	16	8	16
1581858000797	B08	4	MKS0798	10797	4	2	4	8	16	8	16
1581858000798	B08	4	MKS0799	10798	4	2	4	8	16	8	16
1581858000799	B08	4	MKS0800	10799	4	2	4	8	16	8	16

## Sheet: Makespan-Itr05
Timestamp [ms in epoch]	Batch ID	Iteration	Request ID	Task Load (Iteration Count for AES 256 encryption)	CPU Speed GHz [const]	CPU Requested [Min ]	CPU Requested [Max ]	Cores Requested [Min]	Cores Requested [Max]	Memory Requested (GB) [Min]	Memory Requested (GB) [Max]
1581861600000	B01	5	MKS0001	10000	4	2	4	8	16	8	16
1581861600001	B01	5	MKS0002	10001	4	2	4	8	16	8	16
1581861600002	B01	5	MKS0003	10002	4	2	4	8	16	8	16
1581861600003	B01	5	MKS0004	10003	4	2	4	8	16	8	16
1581861600004	B01	5	MKS0005	10004	4	2	4	8	16	8	16
1581861600005	B01	5	MKS0006	10005	4	2	4	8	16	8	16
1581861600006	B01	5	MKS0007	10006	4	2	4	8	16	8	16
1581861600007	B01	5	MKS0008	10007	4	2	4	8	16	8	16
1581861600008	B01	5	MKS0009	10008	4	2	4	8	16	8	16
1581861600009	B01	5	MKS0010	10009	4	2	4	8	16	8	16
1581861600010	B01	5	MKS0011	10010	4	2	4	8	16	8	16
1581861600011	B01	5	MKS0012	10011	4	2	4	8	16	8	16
1581861600012	B01	5	MKS0013	10012	4	2	4	8	16	8	16
1581861600013	B01	5	MKS0014	10013	4	2	4	8	16	8	16
1581861600014	B01	5	MKS0015	10014	4	2	4	8	16	8	16
1581861600015	B01	5	MKS0016	10015	4	2	4	8	16	8	16
1581861600016	B01	5	MKS0017	10016	4	2	4	8	16	8	16
1581861600017	B01	5	MKS0018	10017	4	2	4	8	16	8	16
1581861600018	B01	5	MKS0019	10018	4	2	4	8	16	8	16
1581861600019	B01	5	MKS0020	10019	4	2	4	8	16	8	16
1581861600020	B01	5	MKS0021	10020	4	2	4	8	16	8	16
1581861600021	B01	5	MKS0022	10021	4	2	4	8	16	8	16
1581861600022	B01	5	MKS0023	10022	4	2	4	8	16	8	16
1581861600023	B01	5	MKS0024	10023	4	2	4	8	16	8	16
1581861600024	B01	5	MKS0025	10024	4	2	4	8	16	8	16
1581861600025	B01	5	MKS0026	10025	4	2	4	8	16	8	16
1581861600026	B01	5	MKS0027	10026	4	2	4	8	16	8	16
1581861600027	B01	5	MKS0028	10027	4	2	4	8	16	8	16
1581861600028	B01	5	MKS0029	10028	4	2	4	8	16	8	16
1581861600029	B01	5	MKS0030	10029	4	2	4	8	16	8	16
1581861600030	B01	5	MKS0031	10030	4	2	4	8	16	8	16
1581861600031	B01	5	MKS0032	10031	4	2	4	8	16	8	16
1581861600032	B01	5	MKS0033	10032	4	2	4	8	16	8	16
1581861600033	B01	5	MKS0034	10033	4	2	4	8	16	8	16
1581861600034	B01	5	MKS0035	10034	4	2	4	8	16	8	16
1581861600035	B01	5	MKS0036	10035	4	2	4	8	16	8	16
1581861600036	B01	5	MKS0037	10036	4	2	4	8	16	8	16
1581861600037	B01	5	MKS0038	10037	4	2	4	8	16	8	16
1581861600038	B01	5	MKS0039	10038	4	2	4	8	16	8	16
1581861600039	B01	5	MKS0040	10039	4	2	4	8	16	8	16
1581861600040	B01	5	MKS0041	10040	4	2	4	8	16	8	16
1581861600041	B01	5	MKS0042	10041	4	2	4	8	16	8	16
1581861600042	B01	5	MKS0043	10042	4	2	4	8	16	8	16
1581861600043	B01	5	MKS0044	10043	4	2	4	8	16	8	16
1581861600044	B01	5	MKS0045	10044	4	2	4	8	16	8	16
1581861600045	B01	5	MKS0046	10045	4	2	4	8	16	8	16
1581861600046	B01	5	MKS0047	10046	4	2	4	8	16	8	16
1581861600047	B01	5	MKS0048	10047	4	2	4	8	16	8	16
1581861600048	B01	5	MKS0049	10048	4	2	4	8	16	8	16
1581861600049	B02	5	MKS0050	10049	4	2	4	8	16	8	16
1581861600050	B02	5	MKS0051	10050	4	2	4	8	16	8	16
1581861600051	B02	5	MKS0052	10051	4	2	4	8	16	8	16
1581861600052	B02	5	MKS0053	10052	4	2	4	8	16	8	16
1581861600053	B02	5	MKS0054	10053	4	2	4	8	16	8	16
1581861600054	B02	5	MKS0055	10054	4	2	4	8	16	8	16
1581861600055	B02	5	MKS0056	10055	4	2	4	8	16	8	16
1581861600056	B02	5	MKS0057	10056	4	2	4	8	16	8	16
1581861600057	B02	5	MKS0058	10057	4	2	4	8	16	8	16
1581861600058	B02	5	MKS0059	10058	4	2	4	8	16	8	16
1581861600059	B02	5	MKS0060	10059	4	2	4	8	16	8	16
1581861600060	B02	5	MKS0061	10060	4	2	4	8	16	8	16
1581861600061	B02	5	MKS0062	10061	4	2	4	8	16	8	16
1581861600062	B02	5	MKS0063	10062	4	2	4	8	16	8	16
1581861600063	B02	5	MKS0064	10063	4	2	4	8	16	8	16
1581861600064	B02	5	MKS0065	10064	4	2	4	8	16	8	16
1581861600065	B02	5	MKS0066	10065	4	2	4	8	16	8	16
1581861600066	B02	5	MKS0067	10066	4	2	4	8	16	8	16
1581861600067	B02	5	MKS0068	10067	4	2	4	8	16	8	16
1581861600068	B02	5	MKS0069	10068	4	2	4	8	16	8	16
1581861600069	B02	5	MKS0070	10069	4	2	4	8	16	8	16
1581861600070	B02	5	MKS0071	10070	4	2	4	8	16	8	16
1581861600071	B02	5	MKS0072	10071	4	2	4	8	16	8	16
1581861600072	B02	5	MKS0073	10072	4	2	4	8	16	8	16
1581861600073	B02	5	MKS0074	10073	4	2	4	8	16	8	16
1581861600074	B02	5	MKS0075	10074	4	2	4	8	16	8	16
1581861600075	B02	5	MKS0076	10075	4	2	4	8	16	8	16
1581861600076	B02	5	MKS0077	10076	4	2	4	8	16	8	16
1581861600077	B02	5	MKS0078	10077	4	2	4	8	16	8	16
1581861600078	B02	5	MKS0079	10078	4	2	4	8	16	8	16
1581861600079	B02	5	MKS0080	10079	4	2	4	8	16	8	16
1581861600080	B02	5	MKS0081	10080	4	2	4	8	16	8	16
1581861600081	B02	5	MKS0082	10081	4	2	4	8	16	8	16
1581861600082	B02	5	MKS0083	10082	4	2	4	8	16	8	16
1581861600083	B02	5	MKS0084	10083	4	2	4	8	16	8	16
1581861600084	B02	5	MKS0085	10084	4	2	4	8	16	8	16
1581861600085	B02	5	MKS0086	10085	4	2	4	8	16	8	16
1581861600086	B02	5	MKS0087	10086	4	2	4	8	16	8	16
1581861600087	B02	5	MKS0088	10087	4	2	4	8	16	8	16
1581861600088	B02	5	MKS0089	10088	4	2	4	8	16	8	16
1581861600089	B02	5	MKS0090	10089	4	2	4	8	16	8	16
1581861600090	B02	5	MKS0091	10090	4	2	4	8	16	8	16
1581861600091	B02	5	MKS0092	10091	4	2	4	8	16	8	16
1581861600092	B02	5	MKS0093	10092	4	2	4	8	16	8	16
1581861600093	B02	5	MKS0094	10093	4	2	4	8	16	8	16
1581861600094	B02	5	MKS0095	10094	4	2	4	8	16	8	16
1581861600095	B02	5	MKS0096	10095	4	2	4	8	16	8	16
1581861600096	B02	5	MKS0097	10096	4	2	4	8	16	8	16
1581861600097	B02	5	MKS0098	10097	4	2	4	8	16	8	16
1581861600098	B02	5	MKS0099	10098	4	2	4	8	16	8	16
1581861600099	B02	5	MKS0100	10099	4	2	4	8	16	8	16
1581861600100	B02	5	MKS0101	10100	4	2	4	8	16	8	16
1581861600101	B02	5	MKS0102	10101	4	2	4	8	16	8	16
1581861600102	B02	5	MKS0103	10102	4	2	4	8	16	8	16
1581861600103	B02	5	MKS0104	10103	4	2	4	8	16	8	16
1581861600104	B02	5	MKS0105	10104	4	2	4	8	16	8	16
1581861600105	B02	5	MKS0106	10105	4	2	4	8	16	8	16
1581861600106	B02	5	MKS0107	10106	4	2	4	8	16	8	16
1581861600107	B02	5	MKS0108	10107	4	2	4	8	16	8	16
1581861600108	B02	5	MKS0109	10108	4	2	4	8	16	8	16
1581861600109	B02	5	MKS0110	10109	4	2	4	8	16	8	16
1581861600110	B02	5	MKS0111	10110	4	2	4	8	16	8	16
1581861600111	B02	5	MKS0112	10111	4	2	4	8	16	8	16
1581861600112	B02	5	MKS0113	10112	4	2	4	8	16	8	16
1581861600113	B02	5	MKS0114	10113	4	2	4	8	16	8	16
1581861600114	B02	5	MKS0115	10114	4	2	4	8	16	8	16
1581861600115	B02	5	MKS0116	10115	4	2	4	8	16	8	16
1581861600116	B02	5	MKS0117	10116	4	2	4	8	16	8	16
1581861600117	B02	5	MKS0118	10117	4	2	4	8	16	8	16
1581861600118	B02	5	MKS0119	10118	4	2	4	8	16	8	16
1581861600119	B02	5	MKS0120	10119	4	2	4	8	16	8	16
1581861600120	B02	5	MKS0121	10120	4	2	4	8	16	8	16
1581861600121	B02	5	MKS0122	10121	4	2	4	8	16	8	16
1581861600122	B02	5	MKS0123	10122	4	2	4	8	16	8	16
1581861600123	B02	5	MKS0124	10123	4	2	4	8	16	8	16
1581861600124	B02	5	MKS0125	10124	4	2	4	8	16	8	16
1581861600125	B02	5	MKS0126	10125	4	2	4	8	16	8	16
1581861600126	B02	5	MKS0127	10126	4	2	4	8	16	8	16
1581861600127	B02	5	MKS0128	10127	4	2	4	8	16	8	16
1581861600128	B02	5	MKS0129	10128	4	2	4	8	16	8	16
1581861600129	B02	5	MKS0130	10129	4	2	4	8	16	8	16
1581861600130	B02	5	MKS0131	10130	4	2	4	8	16	8	16
1581861600131	B02	5	MKS0132	10131	4	2	4	8	16	8	16
1581861600132	B02	5	MKS0133	10132	4	2	4	8	16	8	16
1581861600133	B02	5	MKS0134	10133	4	2	4	8	16	8	16
1581861600134	B02	5	MKS0135	10134	4	2	4	8	16	8	16
1581861600135	B02	5	MKS0136	10135	4	2	4	8	16	8	16
1581861600136	B02	5	MKS0137	10136	4	2	4	8	16	8	16
1581861600137	B02	5	MKS0138	10137	4	2	4	8	16	8	16
1581861600138	B02	5	MKS0139	10138	4	2	4	8	16	8	16
1581861600139	B02	5	MKS0140	10139	4	2	4	8	16	8	16
1581861600140	B02	5	MKS0141	10140	4	2	4	8	16	8	16
1581861600141	B02	5	MKS0142	10141	4	2	4	8	16	8	16
1581861600142	B02	5	MKS0143	10142	4	2	4	8	16	8	16
1581861600143	B02	5	MKS0144	10143	4	2	4	8	16	8	16
1581861600144	B02	5	MKS0145	10144	4	2	4	8	16	8	16
1581861600145	B02	5	MKS0146	10145	4	2	4	8	16	8	16
1581861600146	B02	5	MKS0147	10146	4	2	4	8	16	8	16
1581861600147	B02	5	MKS0148	10147	4	2	4	8	16	8	16
1581861600148	B02	5	MKS0149	10148	4	2	4	8	16	8	16
1581861600149	B02	5	MKS0150	10149	4	2	4	8	16	8	16
1581861600150	B02	5	MKS0151	10150	4	2	4	8	16	8	16
1581861600151	B02	5	MKS0152	10151	4	2	4	8	16	8	16
1581861600152	B02	5	MKS0153	10152	4	2	4	8	16	8	16
1581861600153	B02	5	MKS0154	10153	4	2	4	8	16	8	16
1581861600154	B02	5	MKS0155	10154	4	2	4	8	16	8	16
1581861600155	B02	5	MKS0156	10155	4	2	4	8	16	8	16
1581861600156	B02	5	MKS0157	10156	4	2	4	8	16	8	16
1581861600157	B02	5	MKS0158	10157	4	2	4	8	16	8	16
1581861600158	B02	5	MKS0159	10158	4	2	4	8	16	8	16
1581861600159	B02	5	MKS0160	10159	4	2	4	8	16	8	16
1581861600160	B02	5	MKS0161	10160	4	2	4	8	16	8	16
1581861600161	B02	5	MKS0162	10161	4	2	4	8	16	8	16
1581861600162	B02	5	MKS0163	10162	4	2	4	8	16	8	16
1581861600163	B02	5	MKS0164	10163	4	2	4	8	16	8	16
1581861600164	B02	5	MKS0165	10164	4	2	4	8	16	8	16
1581861600165	B02	5	MKS0166	10165	4	2	4	8	16	8	16
1581861600166	B02	5	MKS0167	10166	4	2	4	8	16	8	16
1581861600167	B02	5	MKS0168	10167	4	2	4	8	16	8	16
1581861600168	B02	5	MKS0169	10168	4	2	4	8	16	8	16
1581861600169	B02	5	MKS0170	10169	4	2	4	8	16	8	16
1581861600170	B02	5	MKS0171	10170	4	2	4	8	16	8	16
1581861600171	B02	5	MKS0172	10171	4	2	4	8	16	8	16
1581861600172	B02	5	MKS0173	10172	4	2	4	8	16	8	16
1581861600173	B02	5	MKS0174	10173	4	2	4	8	16	8	16
1581861600174	B02	5	MKS0175	10174	4	2	4	8	16	8	16
1581861600175	B02	5	MKS0176	10175	4	2	4	8	16	8	16
1581861600176	B02	5	MKS0177	10176	4	2	4	8	16	8	16
1581861600177	B02	5	MKS0178	10177	4	2	4	8	16	8	16
1581861600178	B02	5	MKS0179	10178	4	2	4	8	16	8	16
1581861600179	B02	5	MKS0180	10179	4	2	4	8	16	8	16
1581861600180	B02	5	MKS0181	10180	4	2	4	8	16	8	16
1581861600181	B02	5	MKS0182	10181	4	2	4	8	16	8	16
1581861600182	B02	5	MKS0183	10182	4	2	4	8	16	8	16
1581861600183	B02	5	MKS0184	10183	4	2	4	8	16	8	16
1581861600184	B02	5	MKS0185	10184	4	2	4	8	16	8	16
1581861600185	B02	5	MKS0186	10185	4	2	4	8	16	8	16
1581861600186	B02	5	MKS0187	10186	4	2	4	8	16	8	16
1581861600187	B02	5	MKS0188	10187	4	2	4	8	16	8	16
1581861600188	B02	5	MKS0189	10188	4	2	4	8	16	8	16
1581861600189	B02	5	MKS0190	10189	4	2	4	8	16	8	16
1581861600190	B02	5	MKS0191	10190	4	2	4	8	16	8	16
1581861600191	B02	5	MKS0192	10191	4	2	4	8	16	8	16
1581861600192	B02	5	MKS0193	10192	4	2	4	8	16	8	16
1581861600193	B02	5	MKS0194	10193	4	2	4	8	16	8	16
1581861600194	B02	5	MKS0195	10194	4	2	4	8	16	8	16
1581861600195	B02	5	MKS0196	10195	4	2	4	8	16	8	16
1581861600196	B02	5	MKS0197	10196	4	2	4	8	16	8	16
1581861600197	B02	5	MKS0198	10197	4	2	4	8	16	8	16
1581861600198	B02	5	MKS0199	10198	4	2	4	8	16	8	16
1581861600199	B02	5	MKS0200	10199	4	2	4	8	16	8	16
1581861600200	B03	5	MKS0201	10200	4	2	4	8	16	8	16
1581861600201	B03	5	MKS0202	10201	4	2	4	8	16	8	16
1581861600202	B03	5	MKS0203	10202	4	2	4	8	16	8	16
1581861600203	B03	5	MKS0204	10203	4	2	4	8	16	8	16
1581861600204	B03	5	MKS0205	10204	4	2	4	8	16	8	16
1581861600205	B03	5	MKS0206	10205	4	2	4	8	16	8	16
1581861600206	B03	5	MKS0207	10206	4	2	4	8	16	8	16
1581861600207	B03	5	MKS0208	10207	4	2	4	8	16	8	16
1581861600208	B03	5	MKS0209	10208	4	2	4	8	16	8	16
1581861600209	B03	5	MKS0210	10209	4	2	4	8	16	8	16
1581861600210	B03	5	MKS0211	10210	4	2	4	8	16	8	16
1581861600211	B03	5	MKS0212	10211	4	2	4	8	16	8	16
1581861600212	B03	5	MKS0213	10212	4	2	4	8	16	8	16
1581861600213	B03	5	MKS0214	10213	4	2	4	8	16	8	16
1581861600214	B03	5	MKS0215	10214	4	2	4	8	16	8	16
1581861600215	B03	5	MKS0216	10215	4	2	4	8	16	8	16
1581861600216	B03	5	MKS0217	10216	4	2	4	8	16	8	16
1581861600217	B03	5	MKS0218	10217	4	2	4	8	16	8	16
1581861600218	B03	5	MKS0219	10218	4	2	4	8	16	8	16
1581861600219	B03	5	MKS0220	10219	4	2	4	8	16	8	16
1581861600220	B03	5	MKS0221	10220	4	2	4	8	16	8	16
1581861600221	B03	5	MKS0222	10221	4	2	4	8	16	8	16
1581861600222	B03	5	MKS0223	10222	4	2	4	8	16	8	16
1581861600223	B03	5	MKS0224	10223	4	2	4	8	16	8	16
1581861600224	B03	5	MKS0225	10224	4	2	4	8	16	8	16
1581861600225	B03	5	MKS0226	10225	4	2	4	8	16	8	16
1581861600226	B03	5	MKS0227	10226	4	2	4	8	16	8	16
1581861600227	B03	5	MKS0228	10227	4	2	4	8	16	8	16
1581861600228	B03	5	MKS0229	10228	4	2	4	8	16	8	16
1581861600229	B03	5	MKS0230	10229	4	2	4	8	16	8	16
1581861600230	B03	5	MKS0231	10230	4	2	4	8	16	8	16
1581861600231	B03	5	MKS0232	10231	4	2	4	8	16	8	16
1581861600232	B03	5	MKS0233	10232	4	2	4	8	16	8	16
1581861600233	B03	5	MKS0234	10233	4	2	4	8	16	8	16
1581861600234	B03	5	MKS0235	10234	4	2	4	8	16	8	16
1581861600235	B03	5	MKS0236	10235	4	2	4	8	16	8	16
1581861600236	B03	5	MKS0237	10236	4	2	4	8	16	8	16
1581861600237	B03	5	MKS0238	10237	4	2	4	8	16	8	16
1581861600238	B03	5	MKS0239	10238	4	2	4	8	16	8	16
1581861600239	B03	5	MKS0240	10239	4	2	4	8	16	8	16
1581861600240	B03	5	MKS0241	10240	4	2	4	8	16	8	16
1581861600241	B03	5	MKS0242	10241	4	2	4	8	16	8	16
1581861600242	B03	5	MKS0243	10242	4	2	4	8	16	8	16
1581861600243	B03	5	MKS0244	10243	4	2	4	8	16	8	16
1581861600244	B03	5	MKS0245	10244	4	2	4	8	16	8	16
1581861600245	B03	5	MKS0246	10245	4	2	4	8	16	8	16
1581861600246	B03	5	MKS0247	10246	4	2	4	8	16	8	16
1581861600247	B03	5	MKS0248	10247	4	2	4	8	16	8	16
1581861600248	B03	5	MKS0249	10248	4	2	4	8	16	8	16
1581861600249	B03	5	MKS0250	10249	4	2	4	8	16	8	16
1581861600250	B03	5	MKS0251	10250	4	2	4	8	16	8	16
1581861600251	B03	5	MKS0252	10251	4	2	4	8	16	8	16
1581861600252	B03	5	MKS0253	10252	4	2	4	8	16	8	16
1581861600253	B03	5	MKS0254	10253	4	2	4	8	16	8	16
1581861600254	B03	5	MKS0255	10254	4	2	4	8	16	8	16
1581861600255	B03	5	MKS0256	10255	4	2	4	8	16	8	16
1581861600256	B03	5	MKS0257	10256	4	2	4	8	16	8	16
1581861600257	B03	5	MKS0258	10257	4	2	4	8	16	8	16
1581861600258	B03	5	MKS0259	10258	4	2	4	8	16	8	16
1581861600259	B03	5	MKS0260	10259	4	2	4	8	16	8	16
1581861600260	B03	5	MKS0261	10260	4	2	4	8	16	8	16
1581861600261	B03	5	MKS0262	10261	4	2	4	8	16	8	16
1581861600262	B03	5	MKS0263	10262	4	2	4	8	16	8	16
1581861600263	B03	5	MKS0264	10263	4	2	4	8	16	8	16
1581861600264	B03	5	MKS0265	10264	4	2	4	8	16	8	16
1581861600265	B03	5	MKS0266	10265	4	2	4	8	16	8	16
1581861600266	B03	5	MKS0267	10266	4	2	4	8	16	8	16
1581861600267	B03	5	MKS0268	10267	4	2	4	8	16	8	16
1581861600268	B03	5	MKS0269	10268	4	2	4	8	16	8	16
1581861600269	B03	5	MKS0270	10269	4	2	4	8	16	8	16
1581861600270	B03	5	MKS0271	10270	4	2	4	8	16	8	16
1581861600271	B03	5	MKS0272	10271	4	2	4	8	16	8	16
1581861600272	B03	5	MKS0273	10272	4	2	4	8	16	8	16
1581861600273	B03	5	MKS0274	10273	4	2	4	8	16	8	16
1581861600274	B03	5	MKS0275	10274	4	2	4	8	16	8	16
1581861600275	B03	5	MKS0276	10275	4	2	4	8	16	8	16
1581861600276	B03	5	MKS0277	10276	4	2	4	8	16	8	16
1581861600277	B03	5	MKS0278	10277	4	2	4	8	16	8	16
1581861600278	B03	5	MKS0279	10278	4	2	4	8	16	8	16
1581861600279	B03	5	MKS0280	10279	4	2	4	8	16	8	16
1581861600280	B03	5	MKS0281	10280	4	2	4	8	16	8	16
1581861600281	B03	5	MKS0282	10281	4	2	4	8	16	8	16
1581861600282	B03	5	MKS0283	10282	4	2	4	8	16	8	16
1581861600283	B03	5	MKS0284	10283	4	2	4	8	16	8	16
1581861600284	B03	5	MKS0285	10284	4	2	4	8	16	8	16
1581861600285	B03	5	MKS0286	10285	4	2	4	8	16	8	16
1581861600286	B03	5	MKS0287	10286	4	2	4	8	16	8	16
1581861600287	B03	5	MKS0288	10287	4	2	4	8	16	8	16
1581861600288	B03	5	MKS0289	10288	4	2	4	8	16	8	16
1581861600289	B03	5	MKS0290	10289	4	2	4	8	16	8	16
1581861600290	B03	5	MKS0291	10290	4	2	4	8	16	8	16
1581861600291	B03	5	MKS0292	10291	4	2	4	8	16	8	16
1581861600292	B03	5	MKS0293	10292	4	2	4	8	16	8	16
1581861600293	B03	5	MKS0294	10293	4	2	4	8	16	8	16
1581861600294	B03	5	MKS0295	10294	4	2	4	8	16	8	16
1581861600295	B03	5	MKS0296	10295	4	2	4	8	16	8	16
1581861600296	B03	5	MKS0297	10296	4	2	4	8	16	8	16
1581861600297	B03	5	MKS0298	10297	4	2	4	8	16	8	16
1581861600298	B04	5	MKS0299	10298	4	2	4	8	16	8	16
1581861600299	B04	5	MKS0300	10299	4	2	4	8	16	8	16
1581861600300	B04	5	MKS0301	10300	4	2	4	8	16	8	16
1581861600301	B04	5	MKS0302	10301	4	2	4	8	16	8	16
1581861600302	B04	5	MKS0303	10302	4	2	4	8	16	8	16
1581861600303	B04	5	MKS0304	10303	4	2	4	8	16	8	16
1581861600304	B04	5	MKS0305	10304	4	2	4	8	16	8	16
1581861600305	B04	5	MKS0306	10305	4	2	4	8	16	8	16
1581861600306	B04	5	MKS0307	10306	4	2	4	8	16	8	16
1581861600307	B04	5	MKS0308	10307	4	2	4	8	16	8	16
1581861600308	B04	5	MKS0309	10308	4	2	4	8	16	8	16
1581861600309	B04	5	MKS0310	10309	4	2	4	8	16	8	16
1581861600310	B04	5	MKS0311	10310	4	2	4	8	16	8	16
1581861600311	B04	5	MKS0312	10311	4	2	4	8	16	8	16
1581861600312	B04	5	MKS0313	10312	4	2	4	8	16	8	16
1581861600313	B04	5	MKS0314	10313	4	2	4	8	16	8	16
1581861600314	B04	5	MKS0315	10314	4	2	4	8	16	8	16
1581861600315	B04	5	MKS0316	10315	4	2	4	8	16	8	16
1581861600316	B04	5	MKS0317	10316	4	2	4	8	16	8	16
1581861600317	B04	5	MKS0318	10317	4	2	4	8	16	8	16
1581861600318	B04	5	MKS0319	10318	4	2	4	8	16	8	16
1581861600319	B04	5	MKS0320	10319	4	2	4	8	16	8	16
1581861600320	B04	5	MKS0321	10320	4	2	4	8	16	8	16
1581861600321	B04	5	MKS0322	10321	4	2	4	8	16	8	16
1581861600322	B04	5	MKS0323	10322	4	2	4	8	16	8	16
1581861600323	B04	5	MKS0324	10323	4	2	4	8	16	8	16
1581861600324	B04	5	MKS0325	10324	4	2	4	8	16	8	16
1581861600325	B04	5	MKS0326	10325	4	2	4	8	16	8	16
1581861600326	B04	5	MKS0327	10326	4	2	4	8	16	8	16
1581861600327	B04	5	MKS0328	10327	4	2	4	8	16	8	16
1581861600328	B04	5	MKS0329	10328	4	2	4	8	16	8	16
1581861600329	B04	5	MKS0330	10329	4	2	4	8	16	8	16
1581861600330	B04	5	MKS0331	10330	4	2	4	8	16	8	16
1581861600331	B04	5	MKS0332	10331	4	2	4	8	16	8	16
1581861600332	B04	5	MKS0333	10332	4	2	4	8	16	8	16
1581861600333	B04	5	MKS0334	10333	4	2	4	8	16	8	16
1581861600334	B04	5	MKS0335	10334	4	2	4	8	16	8	16
1581861600335	B04	5	MKS0336	10335	4	2	4	8	16	8	16
1581861600336	B04	5	MKS0337	10336	4	2	4	8	16	8	16
1581861600337	B04	5	MKS0338	10337	4	2	4	8	16	8	16
1581861600338	B04	5	MKS0339	10338	4	2	4	8	16	8	16
1581861600339	B04	5	MKS0340	10339	4	2	4	8	16	8	16
1581861600340	B04	5	MKS0341	10340	4	2	4	8	16	8	16
1581861600341	B04	5	MKS0342	10341	4	2	4	8	16	8	16
1581861600342	B04	5	MKS0343	10342	4	2	4	8	16	8	16
1581861600343	B04	5	MKS0344	10343	4	2	4	8	16	8	16
1581861600344	B04	5	MKS0345	10344	4	2	4	8	16	8	16
1581861600345	B04	5	MKS0346	10345	4	2	4	8	16	8	16
1581861600346	B04	5	MKS0347	10346	4	2	4	8	16	8	16
1581861600347	B04	5	MKS0348	10347	4	2	4	8	16	8	16
1581861600348	B04	5	MKS0349	10348	4	2	4	8	16	8	16
1581861600349	B04	5	MKS0350	10349	4	2	4	8	16	8	16
1581861600350	B04	5	MKS0351	10350	4	2	4	8	16	8	16
1581861600351	B04	5	MKS0352	10351	4	2	4	8	16	8	16
1581861600352	B04	5	MKS0353	10352	4	2	4	8	16	8	16
1581861600353	B04	5	MKS0354	10353	4	2	4	8	16	8	16
1581861600354	B04	5	MKS0355	10354	4	2	4	8	16	8	16
1581861600355	B04	5	MKS0356	10355	4	2	4	8	16	8	16
1581861600356	B04	5	MKS0357	10356	4	2	4	8	16	8	16
1581861600357	B04	5	MKS0358	10357	4	2	4	8	16	8	16
1581861600358	B04	5	MKS0359	10358	4	2	4	8	16	8	16
1581861600359	B04	5	MKS0360	10359	4	2	4	8	16	8	16
1581861600360	B04	5	MKS0361	10360	4	2	4	8	16	8	16
1581861600361	B04	5	MKS0362	10361	4	2	4	8	16	8	16
1581861600362	B04	5	MKS0363	10362	4	2	4	8	16	8	16
1581861600363	B04	5	MKS0364	10363	4	2	4	8	16	8	16
1581861600364	B04	5	MKS0365	10364	4	2	4	8	16	8	16
1581861600365	B04	5	MKS0366	10365	4	2	4	8	16	8	16
1581861600366	B04	5	MKS0367	10366	4	2	4	8	16	8	16
1581861600367	B04	5	MKS0368	10367	4	2	4	8	16	8	16
1581861600368	B04	5	MKS0369	10368	4	2	4	8	16	8	16
1581861600369	B04	5	MKS0370	10369	4	2	4	8	16	8	16
1581861600370	B04	5	MKS0371	10370	4	2	4	8	16	8	16
1581861600371	B04	5	MKS0372	10371	4	2	4	8	16	8	16
1581861600372	B04	5	MKS0373	10372	4	2	4	8	16	8	16
1581861600373	B04	5	MKS0374	10373	4	2	4	8	16	8	16
1581861600374	B04	5	MKS0375	10374	4	2	4	8	16	8	16
1581861600375	B04	5	MKS0376	10375	4	2	4	8	16	8	16
1581861600376	B04	5	MKS0377	10376	4	2	4	8	16	8	16
1581861600377	B04	5	MKS0378	10377	4	2	4	8	16	8	16
1581861600378	B04	5	MKS0379	10378	4	2	4	8	16	8	16
1581861600379	B04	5	MKS0380	10379	4	2	4	8	16	8	16
1581861600380	B04	5	MKS0381	10380	4	2	4	8	16	8	16
1581861600381	B04	5	MKS0382	10381	4	2	4	8	16	8	16
1581861600382	B04	5	MKS0383	10382	4	2	4	8	16	8	16
1581861600383	B04	5	MKS0384	10383	4	2	4	8	16	8	16
1581861600384	B04	5	MKS0385	10384	4	2	4	8	16	8	16
1581861600385	B04	5	MKS0386	10385	4	2	4	8	16	8	16
1581861600386	B04	5	MKS0387	10386	4	2	4	8	16	8	16
1581861600387	B04	5	MKS0388	10387	4	2	4	8	16	8	16
1581861600388	B04	5	MKS0389	10388	4	2	4	8	16	8	16
1581861600389	B04	5	MKS0390	10389	4	2	4	8	16	8	16
1581861600390	B04	5	MKS0391	10390	4	2	4	8	16	8	16
1581861600391	B04	5	MKS0392	10391	4	2	4	8	16	8	16
1581861600392	B04	5	MKS0393	10392	4	2	4	8	16	8	16
1581861600393	B04	5	MKS0394	10393	4	2	4	8	16	8	16
1581861600394	B04	5	MKS0395	10394	4	2	4	8	16	8	16
1581861600395	B04	5	MKS0396	10395	4	2	4	8	16	8	16
1581861600396	B04	5	MKS0397	10396	4	2	4	8	16	8	16
1581861600397	B04	5	MKS0398	10397	4	2	4	8	16	8	16
1581861600398	B04	5	MKS0399	10398	4	2	4	8	16	8	16
1581861600399	B04	5	MKS0400	10399	4	2	4	8	16	8	16
1581861600400	B05	5	MKS0401	10400	4	2	4	8	16	8	16
1581861600401	B05	5	MKS0402	10401	4	2	4	8	16	8	16
1581861600402	B05	5	MKS0403	10402	4	2	4	8	16	8	16
1581861600403	B05	5	MKS0404	10403	4	2	4	8	16	8	16
1581861600404	B05	5	MKS0405	10404	4	2	4	8	16	8	16
1581861600405	B05	5	MKS0406	10405	4	2	4	8	16	8	16
1581861600406	B05	5	MKS0407	10406	4	2	4	8	16	8	16
1581861600407	B05	5	MKS0408	10407	4	2	4	8	16	8	16
1581861600408	B05	5	MKS0409	10408	4	2	4	8	16	8	16
1581861600409	B05	5	MKS0410	10409	4	2	4	8	16	8	16
1581861600410	B05	5	MKS0411	10410	4	2	4	8	16	8	16
1581861600411	B05	5	MKS0412	10411	4	2	4	8	16	8	16
1581861600412	B05	5	MKS0413	10412	4	2	4	8	16	8	16
1581861600413	B05	5	MKS0414	10413	4	2	4	8	16	8	16
1581861600414	B05	5	MKS0415	10414	4	2	4	8	16	8	16
1581861600415	B05	5	MKS0416	10415	4	2	4	8	16	8	16
1581861600416	B05	5	MKS0417	10416	4	2	4	8	16	8	16
1581861600417	B05	5	MKS0418	10417	4	2	4	8	16	8	16
1581861600418	B05	5	MKS0419	10418	4	2	4	8	16	8	16
1581861600419	B05	5	MKS0420	10419	4	2	4	8	16	8	16
1581861600420	B05	5	MKS0421	10420	4	2	4	8	16	8	16
1581861600421	B05	5	MKS0422	10421	4	2	4	8	16	8	16
1581861600422	B05	5	MKS0423	10422	4	2	4	8	16	8	16
1581861600423	B05	5	MKS0424	10423	4	2	4	8	16	8	16
1581861600424	B05	5	MKS0425	10424	4	2	4	8	16	8	16
1581861600425	B05	5	MKS0426	10425	4	2	4	8	16	8	16
1581861600426	B05	5	MKS0427	10426	4	2	4	8	16	8	16
1581861600427	B05	5	MKS0428	10427	4	2	4	8	16	8	16
1581861600428	B05	5	MKS0429	10428	4	2	4	8	16	8	16
1581861600429	B05	5	MKS0430	10429	4	2	4	8	16	8	16
1581861600430	B05	5	MKS0431	10430	4	2	4	8	16	8	16
1581861600431	B05	5	MKS0432	10431	4	2	4	8	16	8	16
1581861600432	B05	5	MKS0433	10432	4	2	4	8	16	8	16
1581861600433	B05	5	MKS0434	10433	4	2	4	8	16	8	16
1581861600434	B05	5	MKS0435	10434	4	2	4	8	16	8	16
1581861600435	B05	5	MKS0436	10435	4	2	4	8	16	8	16
1581861600436	B05	5	MKS0437	10436	4	2	4	8	16	8	16
1581861600437	B05	5	MKS0438	10437	4	2	4	8	16	8	16
1581861600438	B05	5	MKS0439	10438	4	2	4	8	16	8	16
1581861600439	B05	5	MKS0440	10439	4	2	4	8	16	8	16
1581861600440	B05	5	MKS0441	10440	4	2	4	8	16	8	16
1581861600441	B05	5	MKS0442	10441	4	2	4	8	16	8	16
1581861600442	B05	5	MKS0443	10442	4	2	4	8	16	8	16
1581861600443	B05	5	MKS0444	10443	4	2	4	8	16	8	16
1581861600444	B05	5	MKS0445	10444	4	2	4	8	16	8	16
1581861600445	B05	5	MKS0446	10445	4	2	4	8	16	8	16
1581861600446	B05	5	MKS0447	10446	4	2	4	8	16	8	16
1581861600447	B05	5	MKS0448	10447	4	2	4	8	16	8	16
1581861600448	B05	5	MKS0449	10448	4	2	4	8	16	8	16
1581861600449	B05	5	MKS0450	10449	4	2	4	8	16	8	16
1581861600450	B05	5	MKS0451	10450	4	2	4	8	16	8	16
1581861600451	B05	5	MKS0452	10451	4	2	4	8	16	8	16
1581861600452	B05	5	MKS0453	10452	4	2	4	8	16	8	16
1581861600453	B05	5	MKS0454	10453	4	2	4	8	16	8	16
1581861600454	B05	5	MKS0455	10454	4	2	4	8	16	8	16
1581861600455	B05	5	MKS0456	10455	4	2	4	8	16	8	16
1581861600456	B05	5	MKS0457	10456	4	2	4	8	16	8	16
1581861600457	B05	5	MKS0458	10457	4	2	4	8	16	8	16
1581861600458	B05	5	MKS0459	10458	4	2	4	8	16	8	16
1581861600459	B05	5	MKS0460	10459	4	2	4	8	16	8	16
1581861600460	B05	5	MKS0461	10460	4	2	4	8	16	8	16
1581861600461	B05	5	MKS0462	10461	4	2	4	8	16	8	16
1581861600462	B05	5	MKS0463	10462	4	2	4	8	16	8	16
1581861600463	B05	5	MKS0464	10463	4	2	4	8	16	8	16
1581861600464	B05	5	MKS0465	10464	4	2	4	8	16	8	16
1581861600465	B05	5	MKS0466	10465	4	2	4	8	16	8	16
1581861600466	B05	5	MKS0467	10466	4	2	4	8	16	8	16
1581861600467	B05	5	MKS0468	10467	4	2	4	8	16	8	16
1581861600468	B05	5	MKS0469	10468	4	2	4	8	16	8	16
1581861600469	B05	5	MKS0470	10469	4	2	4	8	16	8	16
1581861600470	B05	5	MKS0471	10470	4	2	4	8	16	8	16
1581861600471	B05	5	MKS0472	10471	4	2	4	8	16	8	16
1581861600472	B05	5	MKS0473	10472	4	2	4	8	16	8	16
1581861600473	B05	5	MKS0474	10473	4	2	4	8	16	8	16
1581861600474	B05	5	MKS0475	10474	4	2	4	8	16	8	16
1581861600475	B05	5	MKS0476	10475	4	2	4	8	16	8	16
1581861600476	B05	5	MKS0477	10476	4	2	4	8	16	8	16
1581861600477	B05	5	MKS0478	10477	4	2	4	8	16	8	16
1581861600478	B05	5	MKS0479	10478	4	2	4	8	16	8	16
1581861600479	B05	5	MKS0480	10479	4	2	4	8	16	8	16
1581861600480	B05	5	MKS0481	10480	4	2	4	8	16	8	16
1581861600481	B05	5	MKS0482	10481	4	2	4	8	16	8	16
1581861600482	B05	5	MKS0483	10482	4	2	4	8	16	8	16
1581861600483	B05	5	MKS0484	10483	4	2	4	8	16	8	16
1581861600484	B05	5	MKS0485	10484	4	2	4	8	16	8	16
1581861600485	B05	5	MKS0486	10485	4	2	4	8	16	8	16
1581861600486	B05	5	MKS0487	10486	4	2	4	8	16	8	16
1581861600487	B05	5	MKS0488	10487	4	2	4	8	16	8	16
1581861600488	B05	5	MKS0489	10488	4	2	4	8	16	8	16
1581861600489	B05	5	MKS0490	10489	4	2	4	8	16	8	16
1581861600490	B05	5	MKS0491	10490	4	2	4	8	16	8	16
1581861600491	B05	5	MKS0492	10491	4	2	4	8	16	8	16
1581861600492	B05	5	MKS0493	10492	4	2	4	8	16	8	16
1581861600493	B05	5	MKS0494	10493	4	2	4	8	16	8	16
1581861600494	B05	5	MKS0495	10494	4	2	4	8	16	8	16
1581861600495	B05	5	MKS0496	10495	4	2	4	8	16	8	16
1581861600496	B05	5	MKS0497	10496	4	2	4	8	16	8	16
1581861600497	B05	5	MKS0498	10497	4	2	4	8	16	8	16
1581861600498	B05	5	MKS0499	10498	4	2	4	8	16	8	16
1581861600499	B06	5	MKS0500	10499	4	2	4	8	16	8	16
1581861600500	B06	5	MKS0501	10500	4	2	4	8	16	8	16
1581861600501	B06	5	MKS0502	10501	4	2	4	8	16	8	16
1581861600502	B06	5	MKS0503	10502	4	2	4	8	16	8	16
1581861600503	B06	5	MKS0504	10503	4	2	4	8	16	8	16
1581861600504	B06	5	MKS0505	10504	4	2	4	8	16	8	16
1581861600505	B06	5	MKS0506	10505	4	2	4	8	16	8	16
1581861600506	B06	5	MKS0507	10506	4	2	4	8	16	8	16
1581861600507	B06	5	MKS0508	10507	4	2	4	8	16	8	16
1581861600508	B06	5	MKS0509	10508	4	2	4	8	16	8	16
1581861600509	B06	5	MKS0510	10509	4	2	4	8	16	8	16
1581861600510	B06	5	MKS0511	10510	4	2	4	8	16	8	16
1581861600511	B06	5	MKS0512	10511	4	2	4	8	16	8	16
1581861600512	B06	5	MKS0513	10512	4	2	4	8	16	8	16
1581861600513	B06	5	MKS0514	10513	4	2	4	8	16	8	16
1581861600514	B06	5	MKS0515	10514	4	2	4	8	16	8	16
1581861600515	B06	5	MKS0516	10515	4	2	4	8	16	8	16
1581861600516	B06	5	MKS0517	10516	4	2	4	8	16	8	16
1581861600517	B06	5	MKS0518	10517	4	2	4	8	16	8	16
1581861600518	B06	5	MKS0519	10518	4	2	4	8	16	8	16
1581861600519	B06	5	MKS0520	10519	4	2	4	8	16	8	16
1581861600520	B06	5	MKS0521	10520	4	2	4	8	16	8	16
1581861600521	B06	5	MKS0522	10521	4	2	4	8	16	8	16
1581861600522	B06	5	MKS0523	10522	4	2	4	8	16	8	16
1581861600523	B06	5	MKS0524	10523	4	2	4	8	16	8	16
1581861600524	B06	5	MKS0525	10524	4	2	4	8	16	8	16
1581861600525	B06	5	MKS0526	10525	4	2	4	8	16	8	16
1581861600526	B06	5	MKS0527	10526	4	2	4	8	16	8	16
1581861600527	B06	5	MKS0528	10527	4	2	4	8	16	8	16
1581861600528	B06	5	MKS0529	10528	4	2	4	8	16	8	16
1581861600529	B06	5	MKS0530	10529	4	2	4	8	16	8	16
1581861600530	B06	5	MKS0531	10530	4	2	4	8	16	8	16
1581861600531	B06	5	MKS0532	10531	4	2	4	8	16	8	16
1581861600532	B06	5	MKS0533	10532	4	2	4	8	16	8	16
1581861600533	B06	5	MKS0534	10533	4	2	4	8	16	8	16
1581861600534	B06	5	MKS0535	10534	4	2	4	8	16	8	16
1581861600535	B06	5	MKS0536	10535	4	2	4	8	16	8	16
1581861600536	B06	5	MKS0537	10536	4	2	4	8	16	8	16
1581861600537	B06	5	MKS0538	10537	4	2	4	8	16	8	16
1581861600538	B06	5	MKS0539	10538	4	2	4	8	16	8	16
1581861600539	B06	5	MKS0540	10539	4	2	4	8	16	8	16
1581861600540	B06	5	MKS0541	10540	4	2	4	8	16	8	16
1581861600541	B06	5	MKS0542	10541	4	2	4	8	16	8	16
1581861600542	B06	5	MKS0543	10542	4	2	4	8	16	8	16
1581861600543	B06	5	MKS0544	10543	4	2	4	8	16	8	16
1581861600544	B06	5	MKS0545	10544	4	2	4	8	16	8	16
1581861600545	B06	5	MKS0546	10545	4	2	4	8	16	8	16
1581861600546	B06	5	MKS0547	10546	4	2	4	8	16	8	16
1581861600547	B06	5	MKS0548	10547	4	2	4	8	16	8	16
1581861600548	B06	5	MKS0549	10548	4	2	4	8	16	8	16
1581861600549	B06	5	MKS0550	10549	4	2	4	8	16	8	16
1581861600550	B06	5	MKS0551	10550	4	2	4	8	16	8	16
1581861600551	B06	5	MKS0552	10551	4	2	4	8	16	8	16
1581861600552	B06	5	MKS0553	10552	4	2	4	8	16	8	16
1581861600553	B06	5	MKS0554	10553	4	2	4	8	16	8	16
1581861600554	B06	5	MKS0555	10554	4	2	4	8	16	8	16
1581861600555	B06	5	MKS0556	10555	4	2	4	8	16	8	16
1581861600556	B06	5	MKS0557	10556	4	2	4	8	16	8	16
1581861600557	B06	5	MKS0558	10557	4	2	4	8	16	8	16
1581861600558	B06	5	MKS0559	10558	4	2	4	8	16	8	16
1581861600559	B06	5	MKS0560	10559	4	2	4	8	16	8	16
1581861600560	B06	5	MKS0561	10560	4	2	4	8	16	8	16
1581861600561	B06	5	MKS0562	10561	4	2	4	8	16	8	16
1581861600562	B06	5	MKS0563	10562	4	2	4	8	16	8	16
1581861600563	B06	5	MKS0564	10563	4	2	4	8	16	8	16
1581861600564	B06	5	MKS0565	10564	4	2	4	8	16	8	16
1581861600565	B06	5	MKS0566	10565	4	2	4	8	16	8	16
1581861600566	B06	5	MKS0567	10566	4	2	4	8	16	8	16
1581861600567	B06	5	MKS0568	10567	4	2	4	8	16	8	16
1581861600568	B06	5	MKS0569	10568	4	2	4	8	16	8	16
1581861600569	B06	5	MKS0570	10569	4	2	4	8	16	8	16
1581861600570	B06	5	MKS0571	10570	4	2	4	8	16	8	16
1581861600571	B06	5	MKS0572	10571	4	2	4	8	16	8	16
1581861600572	B06	5	MKS0573	10572	4	2	4	8	16	8	16
1581861600573	B06	5	MKS0574	10573	4	2	4	8	16	8	16
1581861600574	B06	5	MKS0575	10574	4	2	4	8	16	8	16
1581861600575	B06	5	MKS0576	10575	4	2	4	8	16	8	16
1581861600576	B06	5	MKS0577	10576	4	2	4	8	16	8	16
1581861600577	B06	5	MKS0578	10577	4	2	4	8	16	8	16
1581861600578	B06	5	MKS0579	10578	4	2	4	8	16	8	16
1581861600579	B06	5	MKS0580	10579	4	2	4	8	16	8	16
1581861600580	B06	5	MKS0581	10580	4	2	4	8	16	8	16
1581861600581	B06	5	MKS0582	10581	4	2	4	8	16	8	16
1581861600582	B06	5	MKS0583	10582	4	2	4	8	16	8	16
1581861600583	B06	5	MKS0584	10583	4	2	4	8	16	8	16
1581861600584	B06	5	MKS0585	10584	4	2	4	8	16	8	16
1581861600585	B06	5	MKS0586	10585	4	2	4	8	16	8	16
1581861600586	B06	5	MKS0587	10586	4	2	4	8	16	8	16
1581861600587	B06	5	MKS0588	10587	4	2	4	8	16	8	16
1581861600588	B06	5	MKS0589	10588	4	2	4	8	16	8	16
1581861600589	B06	5	MKS0590	10589	4	2	4	8	16	8	16
1581861600590	B06	5	MKS0591	10590	4	2	4	8	16	8	16
1581861600591	B06	5	MKS0592	10591	4	2	4	8	16	8	16
1581861600592	B06	5	MKS0593	10592	4	2	4	8	16	8	16
1581861600593	B06	5	MKS0594	10593	4	2	4	8	16	8	16
1581861600594	B06	5	MKS0595	10594	4	2	4	8	16	8	16
1581861600595	B06	5	MKS0596	10595	4	2	4	8	16	8	16
1581861600596	B06	5	MKS0597	10596	4	2	4	8	16	8	16
1581861600597	B06	5	MKS0598	10597	4	2	4	8	16	8	16
1581861600598	B06	5	MKS0599	10598	4	2	4	8	16	8	16
1581861600599	B06	5	MKS0600	10599	4	2	4	8	16	8	16
1581861600600	B06	5	MKS0601	10600	4	2	4	8	16	8	16
1581861600601	B01	5	MKS0602	10601	4	2	4	8	16	8	16
1581861600602	B01	5	MKS0603	10602	4	2	4	8	16	8	16
1581861600603	B01	5	MKS0604	10603	4	2	4	8	16	8	16
1581861600604	B01	5	MKS0605	10604	4	2	4	8	16	8	16
1581861600605	B01	5	MKS0606	10605	4	2	4	8	16	8	16
1581861600606	B01	5	MKS0607	10606	4	2	4	8	16	8	16
1581861600607	B01	5	MKS0608	10607	4	2	4	8	16	8	16
1581861600608	B01	5	MKS0609	10608	4	2	4	8	16	8	16
1581861600609	B01	5	MKS0610	10609	4	2	4	8	16	8	16
1581861600610	B01	5	MKS0611	10610	4	2	4	8	16	8	16
1581861600611	B01	5	MKS0612	10611	4	2	4	8	16	8	16
1581861600612	B01	5	MKS0613	10612	4	2	4	8	16	8	16
1581861600613	B01	5	MKS0614	10613	4	2	4	8	16	8	16
1581861600614	B01	5	MKS0615	10614	4	2	4	8	16	8	16
1581861600615	B01	5	MKS0616	10615	4	2	4	8	16	8	16
1581861600616	B01	5	MKS0617	10616	4	2	4	8	16	8	16
1581861600617	B01	5	MKS0618	10617	4	2	4	8	16	8	16
1581861600618	B01	5	MKS0619	10618	4	2	4	8	16	8	16
1581861600619	B01	5	MKS0620	10619	4	2	4	8	16	8	16
1581861600620	B01	5	MKS0621	10620	4	2	4	8	16	8	16
1581861600621	B01	5	MKS0622	10621	4	2	4	8	16	8	16
1581861600622	B01	5	MKS0623	10622	4	2	4	8	16	8	16
1581861600623	B01	5	MKS0624	10623	4	2	4	8	16	8	16
1581861600624	B01	5	MKS0625	10624	4	2	4	8	16	8	16
1581861600625	B01	5	MKS0626	10625	4	2	4	8	16	8	16
1581861600626	B01	5	MKS0627	10626	4	2	4	8	16	8	16
1581861600627	B01	5	MKS0628	10627	4	2	4	8	16	8	16
1581861600628	B01	5	MKS0629	10628	4	2	4	8	16	8	16
1581861600629	B01	5	MKS0630	10629	4	2	4	8	16	8	16
1581861600630	B01	5	MKS0631	10630	4	2	4	8	16	8	16
1581861600631	B01	5	MKS0632	10631	4	2	4	8	16	8	16
1581861600632	B01	5	MKS0633	10632	4	2	4	8	16	8	16
1581861600633	B01	5	MKS0634	10633	4	2	4	8	16	8	16
1581861600634	B01	5	MKS0635	10634	4	2	4	8	16	8	16
1581861600635	B01	5	MKS0636	10635	4	2	4	8	16	8	16
1581861600636	B01	5	MKS0637	10636	4	2	4	8	16	8	16
1581861600637	B01	5	MKS0638	10637	4	2	4	8	16	8	16
1581861600638	B01	5	MKS0639	10638	4	2	4	8	16	8	16
1581861600639	B01	5	MKS0640	10639	4	2	4	8	16	8	16
1581861600640	B01	5	MKS0641	10640	4	2	4	8	16	8	16
1581861600641	B01	5	MKS0642	10641	4	2	4	8	16	8	16
1581861600642	B01	5	MKS0643	10642	4	2	4	8	16	8	16
1581861600643	B01	5	MKS0644	10643	4	2	4	8	16	8	16
1581861600644	B01	5	MKS0645	10644	4	2	4	8	16	8	16
1581861600645	B01	5	MKS0646	10645	4	2	4	8	16	8	16
1581861600646	B01	5	MKS0647	10646	4	2	4	8	16	8	16
1581861600647	B01	5	MKS0648	10647	4	2	4	8	16	8	16
1581861600648	B01	5	MKS0649	10648	4	2	4	8	16	8	16
1581861600649	B01	5	MKS0650	10649	4	2	4	8	16	8	16
1581861600650	B02	5	MKS0651	10650	4	2	4	8	16	8	16
1581861600651	B07	5	MKS0652	10651	4	2	4	8	16	8	16
1581861600652	B07	5	MKS0653	10652	4	2	4	8	16	8	16
1581861600653	B07	5	MKS0654	10653	4	2	4	8	16	8	16
1581861600654	B07	5	MKS0655	10654	4	2	4	8	16	8	16
1581861600655	B07	5	MKS0656	10655	4	2	4	8	16	8	16
1581861600656	B07	5	MKS0657	10656	4	2	4	8	16	8	16
1581861600657	B07	5	MKS0658	10657	4	2	4	8	16	8	16
1581861600658	B07	5	MKS0659	10658	4	2	4	8	16	8	16
1581861600659	B07	5	MKS0660	10659	4	2	4	8	16	8	16
1581861600660	B07	5	MKS0661	10660	4	2	4	8	16	8	16
1581861600661	B07	5	MKS0662	10661	4	2	4	8	16	8	16
1581861600662	B07	5	MKS0663	10662	4	2	4	8	16	8	16
1581861600663	B07	5	MKS0664	10663	4	2	4	8	16	8	16
1581861600664	B07	5	MKS0665	10664	4	2	4	8	16	8	16
1581861600665	B07	5	MKS0666	10665	4	2	4	8	16	8	16
1581861600666	B07	5	MKS0667	10666	4	2	4	8	16	8	16
1581861600667	B07	5	MKS0668	10667	4	2	4	8	16	8	16
1581861600668	B07	5	MKS0669	10668	4	2	4	8	16	8	16
1581861600669	B07	5	MKS0670	10669	4	2	4	8	16	8	16
1581861600670	B07	5	MKS0671	10670	4	2	4	8	16	8	16
1581861600671	B07	5	MKS0672	10671	4	2	4	8	16	8	16
1581861600672	B07	5	MKS0673	10672	4	2	4	8	16	8	16
1581861600673	B07	5	MKS0674	10673	4	2	4	8	16	8	16
1581861600674	B07	5	MKS0675	10674	4	2	4	8	16	8	16
1581861600675	B07	5	MKS0676	10675	4	2	4	8	16	8	16
1581861600676	B07	5	MKS0677	10676	4	2	4	8	16	8	16
1581861600677	B07	5	MKS0678	10677	4	2	4	8	16	8	16
1581861600678	B07	5	MKS0679	10678	4	2	4	8	16	8	16
1581861600679	B07	5	MKS0680	10679	4	2	4	8	16	8	16
1581861600680	B07	5	MKS0681	10680	4	2	4	8	16	8	16
1581861600681	B07	5	MKS0682	10681	4	2	4	8	16	8	16
1581861600682	B07	5	MKS0683	10682	4	2	4	8	16	8	16
1581861600683	B07	5	MKS0684	10683	4	2	4	8	16	8	16
1581861600684	B07	5	MKS0685	10684	4	2	4	8	16	8	16
1581861600685	B07	5	MKS0686	10685	4	2	4	8	16	8	16
1581861600686	B07	5	MKS0687	10686	4	2	4	8	16	8	16
1581861600687	B07	5	MKS0688	10687	4	2	4	8	16	8	16
1581861600688	B07	5	MKS0689	10688	4	2	4	8	16	8	16
1581861600689	B07	5	MKS0690	10689	4	2	4	8	16	8	16
1581861600690	B07	5	MKS0691	10690	4	2	4	8	16	8	16
1581861600691	B07	5	MKS0692	10691	4	2	4	8	16	8	16
1581861600692	B07	5	MKS0693	10692	4	2	4	8	16	8	16
1581861600693	B07	5	MKS0694	10693	4	2	4	8	16	8	16
1581861600694	B07	5	MKS0695	10694	4	2	4	8	16	8	16
1581861600695	B07	5	MKS0696	10695	4	2	4	8	16	8	16
1581861600696	B07	5	MKS0697	10696	4	2	4	8	16	8	16
1581861600697	B07	5	MKS0698	10697	4	2	4	8	16	8	16
1581861600698	B07	5	MKS0699	10698	4	2	4	8	16	8	16
1581861600699	B08	5	MKS0700	10699	4	2	4	8	16	8	16
1581861600700	B08	5	MKS0701	10700	4	2	4	8	16	8	16
1581861600701	B08	5	MKS0702	10701	4	2	4	8	16	8	16
1581861600702	B08	5	MKS0703	10702	4	2	4	8	16	8	16
1581861600703	B08	5	MKS0704	10703	4	2	4	8	16	8	16
1581861600704	B08	5	MKS0705	10704	4	2	4	8	16	8	16
1581861600705	B08	5	MKS0706	10705	4	2	4	8	16	8	16
1581861600706	B08	5	MKS0707	10706	4	2	4	8	16	8	16
1581861600707	B08	5	MKS0708	10707	4	2	4	8	16	8	16
1581861600708	B08	5	MKS0709	10708	4	2	4	8	16	8	16
1581861600709	B08	5	MKS0710	10709	4	2	4	8	16	8	16
1581861600710	B08	5	MKS0711	10710	4	2	4	8	16	8	16
1581861600711	B08	5	MKS0712	10711	4	2	4	8	16	8	16
1581861600712	B08	5	MKS0713	10712	4	2	4	8	16	8	16
1581861600713	B08	5	MKS0714	10713	4	2	4	8	16	8	16
1581861600714	B08	5	MKS0715	10714	4	2	4	8	16	8	16
1581861600715	B08	5	MKS0716	10715	4	2	4	8	16	8	16
1581861600716	B08	5	MKS0717	10716	4	2	4	8	16	8	16
1581861600717	B08	5	MKS0718	10717	4	2	4	8	16	8	16
1581861600718	B08	5	MKS0719	10718	4	2	4	8	16	8	16
1581861600719	B08	5	MKS0720	10719	4	2	4	8	16	8	16
1581861600720	B08	5	MKS0721	10720	4	2	4	8	16	8	16
1581861600721	B08	5	MKS0722	10721	4	2	4	8	16	8	16
1581861600722	B08	5	MKS0723	10722	4	2	4	8	16	8	16
1581861600723	B08	5	MKS0724	10723	4	2	4	8	16	8	16
1581861600724	B08	5	MKS0725	10724	4	2	4	8	16	8	16
1581861600725	B08	5	MKS0726	10725	4	2	4	8	16	8	16
1581861600726	B08	5	MKS0727	10726	4	2	4	8	16	8	16
1581861600727	B08	5	MKS0728	10727	4	2	4	8	16	8	16
1581861600728	B08	5	MKS0729	10728	4	2	4	8	16	8	16
1581861600729	B08	5	MKS0730	10729	4	2	4	8	16	8	16
1581861600730	B08	5	MKS0731	10730	4	2	4	8	16	8	16
1581861600731	B08	5	MKS0732	10731	4	2	4	8	16	8	16
1581861600732	B08	5	MKS0733	10732	4	2	4	8	16	8	16
1581861600733	B08	5	MKS0734	10733	4	2	4	8	16	8	16
1581861600734	B08	5	MKS0735	10734	4	2	4	8	16	8	16
1581861600735	B08	5	MKS0736	10735	4	2	4	8	16	8	16
1581861600736	B08	5	MKS0737	10736	4	2	4	8	16	8	16
1581861600737	B08	5	MKS0738	10737	4	2	4	8	16	8	16
1581861600738	B08	5	MKS0739	10738	4	2	4	8	16	8	16
1581861600739	B08	5	MKS0740	10739	4	2	4	8	16	8	16
1581861600740	B08	5	MKS0741	10740	4	2	4	8	16	8	16
1581861600741	B08	5	MKS0742	10741	4	2	4	8	16	8	16
1581861600742	B08	5	MKS0743	10742	4	2	4	8	16	8	16
1581861600743	B08	5	MKS0744	10743	4	2	4	8	16	8	16
1581861600744	B08	5	MKS0745	10744	4	2	4	8	16	8	16
1581861600745	B08	5	MKS0746	10745	4	2	4	8	16	8	16
1581861600746	B08	5	MKS0747	10746	4	2	4	8	16	8	16
1581861600747	B08	5	MKS0748	10747	4	2	4	8	16	8	16
1581861600748	B08	5	MKS0749	10748	4	2	4	8	16	8	16
1581861600749	B08	5	MKS0750	10749	4	2	4	8	16	8	16
1581861600750	B08	5	MKS0751	10750	4	2	4	8	16	8	16
1581861600751	B08	5	MKS0752	10751	4	2	4	8	16	8	16
1581861600752	B08	5	MKS0753	10752	4	2	4	8	16	8	16
1581861600753	B08	5	MKS0754	10753	4	2	4	8	16	8	16
1581861600754	B08	5	MKS0755	10754	4	2	4	8	16	8	16
1581861600755	B08	5	MKS0756	10755	4	2	4	8	16	8	16
1581861600756	B08	5	MKS0757	10756	4	2	4	8	16	8	16
1581861600757	B08	5	MKS0758	10757	4	2	4	8	16	8	16
1581861600758	B08	5	MKS0759	10758	4	2	4	8	16	8	16
1581861600759	B08	5	MKS0760	10759	4	2	4	8	16	8	16
1581861600760	B08	5	MKS0761	10760	4	2	4	8	16	8	16
1581861600761	B08	5	MKS0762	10761	4	2	4	8	16	8	16
1581861600762	B08	5	MKS0763	10762	4	2	4	8	16	8	16
1581861600763	B08	5	MKS0764	10763	4	2	4	8	16	8	16
1581861600764	B08	5	MKS0765	10764	4	2	4	8	16	8	16
1581861600765	B08	5	MKS0766	10765	4	2	4	8	16	8	16
1581861600766	B08	5	MKS0767	10766	4	2	4	8	16	8	16
1581861600767	B08	5	MKS0768	10767	4	2	4	8	16	8	16
1581861600768	B08	5	MKS0769	10768	4	2	4	8	16	8	16
1581861600769	B08	5	MKS0770	10769	4	2	4	8	16	8	16
1581861600770	B08	5	MKS0771	10770	4	2	4	8	16	8	16
1581861600771	B08	5	MKS0772	10771	4	2	4	8	16	8	16
1581861600772	B08	5	MKS0773	10772	4	2	4	8	16	8	16
1581861600773	B08	5	MKS0774	10773	4	2	4	8	16	8	16
1581861600774	B08	5	MKS0775	10774	4	2	4	8	16	8	16
1581861600775	B08	5	MKS0776	10775	4	2	4	8	16	8	16
1581861600776	B08	5	MKS0777	10776	4	2	4	8	16	8	16
1581861600777	B08	5	MKS0778	10777	4	2	4	8	16	8	16
1581861600778	B08	5	MKS0779	10778	4	2	4	8	16	8	16
1581861600779	B08	5	MKS0780	10779	4	2	4	8	16	8	16
1581861600780	B08	5	MKS0781	10780	4	2	4	8	16	8	16
1581861600781	B08	5	MKS0782	10781	4	2	4	8	16	8	16
1581861600782	B08	5	MKS0783	10782	4	2	4	8	16	8	16
1581861600783	B08	5	MKS0784	10783	4	2	4	8	16	8	16
1581861600784	B08	5	MKS0785	10784	4	2	4	8	16	8	16
1581861600785	B08	5	MKS0786	10785	4	2	4	8	16	8	16
1581861600786	B08	5	MKS0787	10786	4	2	4	8	16	8	16
1581861600787	B08	5	MKS0788	10787	4	2	4	8	16	8	16
1581861600788	B08	5	MKS0789	10788	4	2	4	8	16	8	16
1581861600789	B08	5	MKS0790	10789	4	2	4	8	16	8	16
1581861600790	B08	5	MKS0791	10790	4	2	4	8	16	8	16
1581861600791	B08	5	MKS0792	10791	4	2	4	8	16	8	16
1581861600792	B08	5	MKS0793	10792	4	2	4	8	16	8	16
1581861600793	B08	5	MKS0794	10793	4	2	4	8	16	8	16
1581861600794	B08	5	MKS0795	10794	4	2	4	8	16	8	16
1581861600795	B08	5	MKS0796	10795	4	2	4	8	16	8	16
1581861600796	B08	5	MKS0797	10796	4	2	4	8	16	8	16
1581861600797	B08	5	MKS0798	10797	4	2	4	8	16	8	16
1581861600798	B08	5	MKS0799	10798	4	2	4	8	16	8	16
1581861600799	B08	5	MKS0800	10799	4	2	4	8	16	8	16
1581861600800	B09	5	MKS0801	10800	4	2	4	8	16	8	16
1581861600801	B09	5	MKS0802	10801	4	2	4	8	16	8	16
1581861600802	B09	5	MKS0803	10802	4	2	4	8	16	8	16
1581861600803	B09	5	MKS0804	10803	4	2	4	8	16	8	16
1581861600804	B09	5	MKS0805	10804	4	2	4	8	16	8	16
1581861600805	B09	5	MKS0806	10805	4	2	4	8	16	8	16
1581861600806	B09	5	MKS0807	10806	4	2	4	8	16	8	16
1581861600807	B09	5	MKS0808	10807	4	2	4	8	16	8	16
1581861600808	B09	5	MKS0809	10808	4	2	4	8	16	8	16
1581861600809	B09	5	MKS0810	10809	4	2	4	8	16	8	16
1581861600810	B09	5	MKS0811	10810	4	2	4	8	16	8	16
1581861600811	B09	5	MKS0812	10811	4	2	4	8	16	8	16
1581861600812	B09	5	MKS0813	10812	4	2	4	8	16	8	16
1581861600813	B09	5	MKS0814	10813	4	2	4	8	16	8	16
1581861600814	B09	5	MKS0815	10814	4	2	4	8	16	8	16
1581861600815	B09	5	MKS0816	10815	4	2	4	8	16	8	16
1581861600816	B09	5	MKS0817	10816	4	2	4	8	16	8	16
1581861600817	B09	5	MKS0818	10817	4	2	4	8	16	8	16
1581861600818	B09	5	MKS0819	10818	4	2	4	8	16	8	16
1581861600819	B09	5	MKS0820	10819	4	2	4	8	16	8	16
1581861600820	B09	5	MKS0821	10820	4	2	4	8	16	8	16
1581861600821	B09	5	MKS0822	10821	4	2	4	8	16	8	16
1581861600822	B09	5	MKS0823	10822	4	2	4	8	16	8	16
1581861600823	B09	5	MKS0824	10823	4	2	4	8	16	8	16
1581861600824	B09	5	MKS0825	10824	4	2	4	8	16	8	16
1581861600825	B09	5	MKS0826	10825	4	2	4	8	16	8	16
1581861600826	B09	5	MKS0827	10826	4	2	4	8	16	8	16
1581861600827	B09	5	MKS0828	10827	4	2	4	8	16	8	16
1581861600828	B09	5	MKS0829	10828	4	2	4	8	16	8	16
1581861600829	B09	5	MKS0830	10829	4	2	4	8	16	8	16
1581861600830	B09	5	MKS0831	10830	4	2	4	8	16	8	16
1581861600831	B09	5	MKS0832	10831	4	2	4	8	16	8	16
1581861600832	B09	5	MKS0833	10832	4	2	4	8	16	8	16
1581861600833	B09	5	MKS0834	10833	4	2	4	8	16	8	16
1581861600834	B09	5	MKS0835	10834	4	2	4	8	16	8	16
1581861600835	B09	5	MKS0836	10835	4	2	4	8	16	8	16
1581861600836	B09	5	MKS0837	10836	4	2	4	8	16	8	16
1581861600837	B09	5	MKS0838	10837	4	2	4	8	16	8	16
1581861600838	B09	5	MKS0839	10838	4	2	4	8	16	8	16
1581861600839	B09	5	MKS0840	10839	4	2	4	8	16	8	16
1581861600840	B09	5	MKS0841	10840	4	2	4	8	16	8	16
1581861600841	B09	5	MKS0842	10841	4	2	4	8	16	8	16
1581861600842	B09	5	MKS0843	10842	4	2	4	8	16	8	16
1581861600843	B09	5	MKS0844	10843	4	2	4	8	16	8	16
1581861600844	B09	5	MKS0845	10844	4	2	4	8	16	8	16
1581861600845	B09	5	MKS0846	10845	4	2	4	8	16	8	16
1581861600846	B09	5	MKS0847	10846	4	2	4	8	16	8	16
1581861600847	B09	5	MKS0848	10847	4	2	4	8	16	8	16
1581861600848	B09	5	MKS0849	10848	4	2	4	8	16	8	16
1581861600849	B09	5	MKS0850	10849	4	2	4	8	16	8	16
1581861600850	B09	5	MKS0851	10850	4	2	4	8	16	8	16
1581861600851	B09	5	MKS0852	10851	4	2	4	8	16	8	16
1581861600852	B09	5	MKS0853	10852	4	2	4	8	16	8	16
1581861600853	B09	5	MKS0854	10853	4	2	4	8	16	8	16
1581861600854	B09	5	MKS0855	10854	4	2	4	8	16	8	16
1581861600855	B09	5	MKS0856	10855	4	2	4	8	16	8	16
1581861600856	B09	5	MKS0857	10856	4	2	4	8	16	8	16
1581861600857	B09	5	MKS0858	10857	4	2	4	8	16	8	16
1581861600858	B09	5	MKS0859	10858	4	2	4	8	16	8	16
1581861600859	B09	5	MKS0860	10859	4	2	4	8	16	8	16
1581861600860	B09	5	MKS0861	10860	4	2	4	8	16	8	16
1581861600861	B09	5	MKS0862	10861	4	2	4	8	16	8	16
1581861600862	B09	5	MKS0863	10862	4	2	4	8	16	8	16
1581861600863	B09	5	MKS0864	10863	4	2	4	8	16	8	16
1581861600864	B09	5	MKS0865	10864	4	2	4	8	16	8	16
1581861600865	B09	5	MKS0866	10865	4	2	4	8	16	8	16
1581861600866	B09	5	MKS0867	10866	4	2	4	8	16	8	16
1581861600867	B09	5	MKS0868	10867	4	2	4	8	16	8	16
1581861600868	B09	5	MKS0869	10868	4	2	4	8	16	8	16
1581861600869	B09	5	MKS0870	10869	4	2	4	8	16	8	16
1581861600870	B09	5	MKS0871	10870	4	2	4	8	16	8	16
1581861600871	B09	5	MKS0872	10871	4	2	4	8	16	8	16
1581861600872	B09	5	MKS0873	10872	4	2	4	8	16	8	16
1581861600873	B09	5	MKS0874	10873	4	2	4	8	16	8	16
1581861600874	B09	5	MKS0875	10874	4	2	4	8	16	8	16
1581861600875	B09	5	MKS0876	10875	4	2	4	8	16	8	16
1581861600876	B09	5	MKS0877	10876	4	2	4	8	16	8	16
1581861600877	B09	5	MKS0878	10877	4	2	4	8	16	8	16
1581861600878	B09	5	MKS0879	10878	4	2	4	8	16	8	16
1581861600879	B09	5	MKS0880	10879	4	2	4	8	16	8	16
1581861600880	B09	5	MKS0881	10880	4	2	4	8	16	8	16
1581861600881	B09	5	MKS0882	10881	4	2	4	8	16	8	16
1581861600882	B09	5	MKS0883	10882	4	2	4	8	16	8	16
1581861600883	B09	5	MKS0884	10883	4	2	4	8	16	8	16
1581861600884	B09	5	MKS0885	10884	4	2	4	8	16	8	16
1581861600885	B09	5	MKS0886	10885	4	2	4	8	16	8	16
1581861600886	B09	5	MKS0887	10886	4	2	4	8	16	8	16
1581861600887	B09	5	MKS0888	10887	4	2	4	8	16	8	16
1581861600888	B09	5	MKS0889	10888	4	2	4	8	16	8	16
1581861600889	B09	5	MKS0890	10889	4	2	4	8	16	8	16
1581861600890	B09	5	MKS0891	10890	4	2	4	8	16	8	16
1581861600891	B09	5	MKS0892	10891	4	2	4	8	16	8	16
1581861600892	B09	5	MKS0893	10892	4	2	4	8	16	8	16
1581861600893	B09	5	MKS0894	10893	4	2	4	8	16	8	16
1581861600894	B09	5	MKS0895	10894	4	2	4	8	16	8	16
1581861600895	B09	5	MKS0896	10895	4	2	4	8	16	8	16
1581861600896	B09	5	MKS0897	10896	4	2	4	8	16	8	16
1581861600897	B09	5	MKS0898	10897	4	2	4	8	16	8	16
1581861600898	B09	5	MKS0899	10898	4	2	4	8	16	8	16
1581861600899	B10	5	MKS0900	10899	4	2	4	8	16	8	16
1581861600900	B10	5	MKS0901	10900	4	2	4	8	16	8	16
1581861600901	B10	5	MKS0902	10901	4	2	4	8	16	8	16
1581861600902	B10	5	MKS0903	10902	4	2	4	8	16	8	16
1581861600903	B10	5	MKS0904	10903	4	2	4	8	16	8	16
1581861600904	B10	5	MKS0905	10904	4	2	4	8	16	8	16
1581861600905	B10	5	MKS0906	10905	4	2	4	8	16	8	16
1581861600906	B10	5	MKS0907	10906	4	2	4	8	16	8	16
1581861600907	B10	5	MKS0908	10907	4	2	4	8	16	8	16
1581861600908	B10	5	MKS0909	10908	4	2	4	8	16	8	16
1581861600909	B10	5	MKS0910	10909	4	2	4	8	16	8	16
1581861600910	B10	5	MKS0911	10910	4	2	4	8	16	8	16
1581861600911	B10	5	MKS0912	10911	4	2	4	8	16	8	16
1581861600912	B10	5	MKS0913	10912	4	2	4	8	16	8	16
1581861600913	B10	5	MKS0914	10913	4	2	4	8	16	8	16
1581861600914	B10	5	MKS0915	10914	4	2	4	8	16	8	16
1581861600915	B10	5	MKS0916	10915	4	2	4	8	16	8	16
1581861600916	B10	5	MKS0917	10916	4	2	4	8	16	8	16
1581861600917	B10	5	MKS0918	10917	4	2	4	8	16	8	16
1581861600918	B10	5	MKS0919	10918	4	2	4	8	16	8	16
1581861600919	B10	5	MKS0920	10919	4	2	4	8	16	8	16
1581861600920	B10	5	MKS0921	10920	4	2	4	8	16	8	16
1581861600921	B10	5	MKS0922	10921	4	2	4	8	16	8	16
1581861600922	B10	5	MKS0923	10922	4	2	4	8	16	8	16
1581861600923	B10	5	MKS0924	10923	4	2	4	8	16	8	16
1581861600924	B10	5	MKS0925	10924	4	2	4	8	16	8	16
1581861600925	B10	5	MKS0926	10925	4	2	4	8	16	8	16
1581861600926	B10	5	MKS0927	10926	4	2	4	8	16	8	16
1581861600927	B10	5	MKS0928	10927	4	2	4	8	16	8	16
1581861600928	B10	5	MKS0929	10928	4	2	4	8	16	8	16
1581861600929	B10	5	MKS0930	10929	4	2	4	8	16	8	16
1581861600930	B10	5	MKS0931	10930	4	2	4	8	16	8	16
1581861600931	B10	5	MKS0932	10931	4	2	4	8	16	8	16
1581861600932	B10	5	MKS0933	10932	4	2	4	8	16	8	16
1581861600933	B10	5	MKS0934	10933	4	2	4	8	16	8	16
1581861600934	B10	5	MKS0935	10934	4	2	4	8	16	8	16
1581861600935	B10	5	MKS0936	10935	4	2	4	8	16	8	16
1581861600936	B10	5	MKS0937	10936	4	2	4	8	16	8	16
1581861600937	B10	5	MKS0938	10937	4	2	4	8	16	8	16
1581861600938	B10	5	MKS0939	10938	4	2	4	8	16	8	16
1581861600939	B10	5	MKS0940	10939	4	2	4	8	16	8	16
1581861600940	B10	5	MKS0941	10940	4	2	4	8	16	8	16
1581861600941	B10	5	MKS0942	10941	4	2	4	8	16	8	16
1581861600942	B10	5	MKS0943	10942	4	2	4	8	16	8	16
1581861600943	B10	5	MKS0944	10943	4	2	4	8	16	8	16
1581861600944	B10	5	MKS0945	10944	4	2	4	8	16	8	16
1581861600945	B10	5	MKS0946	10945	4	2	4	8	16	8	16
1581861600946	B10	5	MKS0947	10946	4	2	4	8	16	8	16
1581861600947	B10	5	MKS0948	10947	4	2	4	8	16	8	16
1581861600948	B10	5	MKS0949	10948	4	2	4	8	16	8	16
1581861600949	B10	5	MKS0950	10949	4	2	4	8	16	8	16
1581861600950	B10	5	MKS0951	10950	4	2	4	8	16	8	16
1581861600951	B10	5	MKS0952	10951	4	2	4	8	16	8	16
1581861600952	B10	5	MKS0953	10952	4	2	4	8	16	8	16
1581861600953	B10	5	MKS0954	10953	4	2	4	8	16	8	16
1581861600954	B10	5	MKS0955	10954	4	2	4	8	16	8	16
1581861600955	B10	5	MKS0956	10955	4	2	4	8	16	8	16
1581861600956	B10	5	MKS0957	10956	4	2	4	8	16	8	16
1581861600957	B10	5	MKS0958	10957	4	2	4	8	16	8	16
1581861600958	B10	5	MKS0959	10958	4	2	4	8	16	8	16
1581861600959	B10	5	MKS0960	10959	4	2	4	8	16	8	16
1581861600960	B10	5	MKS0961	10960	4	2	4	8	16	8	16
1581861600961	B10	5	MKS0962	10961	4	2	4	8	16	8	16
1581861600962	B10	5	MKS0963	10962	4	2	4	8	16	8	16
1581861600963	B10	5	MKS0964	10963	4	2	4	8	16	8	16
1581861600964	B10	5	MKS0965	10964	4	2	4	8	16	8	16
1581861600965	B10	5	MKS0966	10965	4	2	4	8	16	8	16
1581861600966	B10	5	MKS0967	10966	4	2	4	8	16	8	16
1581861600967	B10	5	MKS0968	10967	4	2	4	8	16	8	16
1581861600968	B10	5	MKS0969	10968	4	2	4	8	16	8	16
1581861600969	B10	5	MKS0970	10969	4	2	4	8	16	8	16
1581861600970	B10	5	MKS0971	10970	4	2	4	8	16	8	16
1581861600971	B10	5	MKS0972	10971	4	2	4	8	16	8	16
1581861600972	B10	5	MKS0973	10972	4	2	4	8	16	8	16
1581861600973	B10	5	MKS0974	10973	4	2	4	8	16	8	16
1581861600974	B10	5	MKS0975	10974	4	2	4	8	16	8	16
1581861600975	B10	5	MKS0976	10975	4	2	4	8	16	8	16
1581861600976	B10	5	MKS0977	10976	4	2	4	8	16	8	16
1581861600977	B10	5	MKS0978	10977	4	2	4	8	16	8	16
1581861600978	B10	5	MKS0979	10978	4	2	4	8	16	8	16
1581861600979	B10	5	MKS0980	10979	4	2	4	8	16	8	16
1581861600980	B10	5	MKS0981	10980	4	2	4	8	16	8	16
1581861600981	B10	5	MKS0982	10981	4	2	4	8	16	8	16
1581861600982	B10	5	MKS0983	10982	4	2	4	8	16	8	16
1581861600983	B10	5	MKS0984	10983	4	2	4	8	16	8	16
1581861600984	B10	5	MKS0985	10984	4	2	4	8	16	8	16
1581861600985	B10	5	MKS0986	10985	4	2	4	8	16	8	16
1581861600986	B10	5	MKS0987	10986	4	2	4	8	16	8	16
1581861600987	B10	5	MKS0988	10987	4	2	4	8	16	8	16
1581861600988	B10	5	MKS0989	10988	4	2	4	8	16	8	16
1581861600989	B10	5	MKS0990	10989	4	2	4	8	16	8	16
1581861600990	B10	5	MKS0991	10990	4	2	4	8	16	8	16
1581861600991	B10	5	MKS0992	10991	4	2	4	8	16	8	16
1581861600992	B10	5	MKS0993	10992	4	2	4	8	16	8	16
1581861600993	B10	5	MKS0994	10993	4	2	4	8	16	8	16
1581861600994	B10	5	MKS0995	10994	4	2	4	8	16	8	16
1581861600995	B10	5	MKS0996	10995	4	2	4	8	16	8	16
1581861600996	B10	5	MKS0997	10996	4	2	4	8	16	8	16
1581861600997	B10	5	MKS0998	10997	4	2	4	8	16	8	16
1581861600998	B10	5	MKS0999	10998	4	2	4	8	16	8	16
1581861600999	B10	5	MKS1000	10999	4	2	4	8	16	8	16
