# Supplementary material for: Game theoretical approach for load balancing using SGMLB model in cloud environment
Source: PLoS One. 2020 Apr 20;15(4):e0231708. doi: 10.1371/journal.pone.0231708 (PMC7170225; doi:10.1371/journal.pone.0231708)
Supplement: S3 Dataset — (XLSX) [file pone.0231708.s003.xlsx]

## Sheet: ResourceUtil-Itr01
Timestamp [ms in epoch]	Batch ID	Iteration	Request ID	Task Load (Iteration Count for AES 256 encryption)	CPU Speed GHz [const]	CPU Requested [Min ]	CPU Requested [Max ]	Cores Requested [Min]	Cores Requested [Max]	Memory Requested (GB) [Min]	Memory Requested (GB) [Max]
1581868800000	B01	1	RUTL0001	10000	4	2	4	8	16	8	16
1581868800001	B01	1	RUTL0002	10001	4	2	4	8	16	8	16
1581868800002	B01	1	RUTL0003	10002	4	2	4	8	16	8	16
1581868800003	B01	1	RUTL0004	10003	4	2	4	8	16	8	16
1581868800004	B01	1	RUTL0005	10004	4	2	4	8	16	8	16
1581868800005	B01	1	RUTL0006	10005	4	2	4	8	16	8	16
1581868800006	B01	1	RUTL0007	10006	4	2	4	8	16	8	16
1581868800007	B01	1	RUTL0008	10007	4	2	4	8	16	8	16
1581868800008	B01	1	RUTL0009	10008	4	2	4	8	16	8	16
1581868800009	B01	1	RUTL0010	10009	4	2	4	8	16	8	16
1581868800010	B01	1	RUTL0011	10010	4	2	4	8	16	8	16
1581868800011	B01	1	RUTL0012	10011	4	2	4	8	16	8	16
1581868800012	B01	1	RUTL0013	10012	4	2	4	8	16	8	16
1581868800013	B01	1	RUTL0014	10013	4	2	4	8	16	8	16
1581868800014	B01	1	RUTL0015	10014	4	2	4	8	16	8	16
1581868800015	B01	1	RUTL0016	10015	4	2	4	8	16	8	16
1581868800016	B01	1	RUTL0017	10016	4	2	4	8	16	8	16
1581868800017	B01	1	RUTL0018	10017	4	2	4	8	16	8	16
1581868800018	B01	1	RUTL0019	10018	4	2	4	8	16	8	16
1581868800019	B01	1	RUTL0020	10019	4	2	4	8	16	8	16
1581868800020	B01	1	RUTL0021	10020	4	2	4	8	16	8	16
1581868800021	B01	1	RUTL0022	10021	4	2	4	8	16	8	16
1581868800022	B01	1	RUTL0023	10022	4	2	4	8	16	8	16
1581868800023	B01	1	RUTL0024	10023	4	2	4	8	16	8	16
1581868800024	B01	1	RUTL0025	10024	4	2	4	8	16	8	16
1581868800025	B01	1	RUTL0026	10025	4	2	4	8	16	8	16
1581868800026	B01	1	RUTL0027	10026	4	2	4	8	16	8	16
1581868800027	B01	1	RUTL0028	10027	4	2	4	8	16	8	16
1581868800028	B01	1	RUTL0029	10028	4	2	4	8	16	8	16
1581868800029	B01	1	RUTL0030	10029	4	2	4	8	16	8	16
1581868800030	B01	1	RUTL0031	10030	4	2	4	8	16	8	16
1581868800031	B01	1	RUTL0032	10031	4	2	4	8	16	8	16
1581868800032	B01	1	RUTL0033	10032	4	2	4	8	16	8	16
1581868800033	B01	1	RUTL0034	10033	4	2	4	8	16	8	16
1581868800034	B01	1	RUTL0035	10034	4	2	4	8	16	8	16
1581868800035	B01	1	RUTL0036	10035	4	2	4	8	16	8	16
1581868800036	B01	1	RUTL0037	10036	4	2	4	8	16	8	16
1581868800037	B01	1	RUTL0038	10037	4	2	4	8	16	8	16
1581868800038	B01	1	RUTL0039	10038	4	2	4	8	16	8	16
1581868800039	B01	1	RUTL0040	10039	4	2	4	8	16	8	16
1581868800040	B01	1	RUTL0041	10040	4	2	4	8	16	8	16
1581868800041	B01	1	RUTL0042	10041	4	2	4	8	16	8	16
1581868800042	B01	1	RUTL0043	10042	4	2	4	8	16	8	16
1581868800043	B01	1	RUTL0044	10043	4	2	4	8	16	8	16
1581868800044	B01	1	RUTL0045	10044	4	2	4	8	16	8	16
1581868800045	B01	1	RUTL0046	10045	4	2	4	8	16	8	16
1581868800046	B01	1	RUTL0047	10046	4	2	4	8	16	8	16
1581868800047	B01	1	RUTL0048	10047	4	2	4	8	16	8	16
1581868800048	B01	1	RUTL0049	10048	4	2	4	8	16	8	16
1581868800049	B02	1	RUTL0050	10049	4	2	4	8	16	8	16
1581868800050	B02	1	RUTL0051	10050	4	2	4	8	16	8	16
1581868800051	B02	1	RUTL0052	10051	4	2	4	8	16	8	16
1581868800052	B02	1	RUTL0053	10052	4	2	4	8	16	8	16
1581868800053	B02	1	RUTL0054	10053	4	2	4	8	16	8	16
1581868800054	B02	1	RUTL0055	10054	4	2	4	8	16	8	16
1581868800055	B02	1	RUTL0056	10055	4	2	4	8	16	8	16
1581868800056	B02	1	RUTL0057	10056	4	2	4	8	16	8	16
1581868800057	B02	1	RUTL0058	10057	4	2	4	8	16	8	16
1581868800058	B02	1	RUTL0059	10058	4	2	4	8	16	8	16
1581868800059	B02	1	RUTL0060	10059	4	2	4	8	16	8	16
1581868800060	B02	1	RUTL0061	10060	4	2	4	8	16	8	16
1581868800061	B02	1	RUTL0062	10061	4	2	4	8	16	8	16
1581868800062	B02	1	RUTL0063	10062	4	2	4	8	16	8	16
1581868800063	B02	1	RUTL0064	10063	4	2	4	8	16	8	16
1581868800064	B02	1	RUTL0065	10064	4	2	4	8	16	8	16
1581868800065	B02	1	RUTL0066	10065	4	2	4	8	16	8	16
1581868800066	B02	1	RUTL0067	10066	4	2	4	8	16	8	16
1581868800067	B02	1	RUTL0068	10067	4	2	4	8	16	8	16
1581868800068	B02	1	RUTL0069	10068	4	2	4	8	16	8	16
1581868800069	B02	1	RUTL0070	10069	4	2	4	8	16	8	16
1581868800070	B02	1	RUTL0071	10070	4	2	4	8	16	8	16
1581868800071	B02	1	RUTL0072	10071	4	2	4	8	16	8	16
1581868800072	B02	1	RUTL0073	10072	4	2	4	8	16	8	16
1581868800073	B02	1	RUTL0074	10073	4	2	4	8	16	8	16
1581868800074	B02	1	RUTL0075	10074	4	2	4	8	16	8	16
1581868800075	B02	1	RUTL0076	10075	4	2	4	8	16	8	16
1581868800076	B02	1	RUTL0077	10076	4	2	4	8	16	8	16
1581868800077	B02	1	RUTL0078	10077	4	2	4	8	16	8	16
1581868800078	B02	1	RUTL0079	10078	4	2	4	8	16	8	16
1581868800079	B02	1	RUTL0080	10079	4	2	4	8	16	8	16
1581868800080	B02	1	RUTL0081	10080	4	2	4	8	16	8	16
1581868800081	B02	1	RUTL0082	10081	4	2	4	8	16	8	16
1581868800082	B02	1	RUTL0083	10082	4	2	4	8	16	8	16
1581868800083	B02	1	RUTL0084	10083	4	2	4	8	16	8	16
1581868800084	B02	1	RUTL0085	10084	4	2	4	8	16	8	16
1581868800085	B02	1	RUTL0086	10085	4	2	4	8	16	8	16
1581868800086	B02	1	RUTL0087	10086	4	2	4	8	16	8	16
1581868800087	B02	1	RUTL0088	10087	4	2	4	8	16	8	16
1581868800088	B02	1	RUTL0089	10088	4	2	4	8	16	8	16
1581868800089	B02	1	RUTL0090	10089	4	2	4	8	16	8	16
1581868800090	B02	1	RUTL0091	10090	4	2	4	8	16	8	16
1581868800091	B02	1	RUTL0092	10091	4	2	4	8	16	8	16
1581868800092	B02	1	RUTL0093	10092	4	2	4	8	16	8	16
1581868800093	B02	1	RUTL0094	10093	4	2	4	8	16	8	16
1581868800094	B02	1	RUTL0095	10094	4	2	4	8	16	8	16
1581868800095	B02	1	RUTL0096	10095	4	2	4	8	16	8	16
1581868800096	B02	1	RUTL0097	10096	4	2	4	8	16	8	16
1581868800097	B02	1	RUTL0098	10097	4	2	4	8	16	8	16
1581868800098	B02	1	RUTL0099	10098	4	2	4	8	16	8	16
1581868800099	B02	1	RUTL0100	10099	4	2	4	8	16	8	16
1581868800100	B02	1	RUTL0101	10100	4	2	4	8	16	8	16
1581868800101	B02	1	RUTL0102	10101	4	2	4	8	16	8	16
1581868800102	B02	1	RUTL0103	10102	4	2	4	8	16	8	16
1581868800103	B02	1	RUTL0104	10103	4	2	4	8	16	8	16
1581868800104	B02	1	RUTL0105	10104	4	2	4	8	16	8	16
1581868800105	B02	1	RUTL0106	10105	4	2	4	8	16	8	16
1581868800106	B02	1	RUTL0107	10106	4	2	4	8	16	8	16
1581868800107	B02	1	RUTL0108	10107	4	2	4	8	16	8	16
1581868800108	B02	1	RUTL0109	10108	4	2	4	8	16	8	16
1581868800109	B02	1	RUTL0110	10109	4	2	4	8	16	8	16
1581868800110	B02	1	RUTL0111	10110	4	2	4	8	16	8	16
1581868800111	B02	1	RUTL0112	10111	4	2	4	8	16	8	16
1581868800112	B02	1	RUTL0113	10112	4	2	4	8	16	8	16
1581868800113	B02	1	RUTL0114	10113	4	2	4	8	16	8	16
1581868800114	B02	1	RUTL0115	10114	4	2	4	8	16	8	16
1581868800115	B02	1	RUTL0116	10115	4	2	4	8	16	8	16
1581868800116	B02	1	RUTL0117	10116	4	2	4	8	16	8	16
1581868800117	B02	1	RUTL0118	10117	4	2	4	8	16	8	16
1581868800118	B02	1	RUTL0119	10118	4	2	4	8	16	8	16
1581868800119	B02	1	RUTL0120	10119	4	2	4	8	16	8	16
1581868800120	B02	1	RUTL0121	10120	4	2	4	8	16	8	16
1581868800121	B02	1	RUTL0122	10121	4	2	4	8	16	8	16
1581868800122	B02	1	RUTL0123	10122	4	2	4	8	16	8	16
1581868800123	B02	1	RUTL0124	10123	4	2	4	8	16	8	16
1581868800124	B02	1	RUTL0125	10124	4	2	4	8	16	8	16
1581868800125	B02	1	RUTL0126	10125	4	2	4	8	16	8	16
1581868800126	B02	1	RUTL0127	10126	4	2	4	8	16	8	16
1581868800127	B02	1	RUTL0128	10127	4	2	4	8	16	8	16
1581868800128	B02	1	RUTL0129	10128	4	2	4	8	16	8	16
1581868800129	B02	1	RUTL0130	10129	4	2	4	8	16	8	16
1581868800130	B02	1	RUTL0131	10130	4	2	4	8	16	8	16
1581868800131	B02	1	RUTL0132	10131	4	2	4	8	16	8	16
1581868800132	B02	1	RUTL0133	10132	4	2	4	8	16	8	16
1581868800133	B02	1	RUTL0134	10133	4	2	4	8	16	8	16
1581868800134	B02	1	RUTL0135	10134	4	2	4	8	16	8	16
1581868800135	B02	1	RUTL0136	10135	4	2	4	8	16	8	16
1581868800136	B02	1	RUTL0137	10136	4	2	4	8	16	8	16
1581868800137	B02	1	RUTL0138	10137	4	2	4	8	16	8	16
1581868800138	B02	1	RUTL0139	10138	4	2	4	8	16	8	16
1581868800139	B02	1	RUTL0140	10139	4	2	4	8	16	8	16
1581868800140	B02	1	RUTL0141	10140	4	2	4	8	16	8	16
1581868800141	B02	1	RUTL0142	10141	4	2	4	8	16	8	16
1581868800142	B02	1	RUTL0143	10142	4	2	4	8	16	8	16
1581868800143	B02	1	RUTL0144	10143	4	2	4	8	16	8	16
1581868800144	B02	1	RUTL0145	10144	4	2	4	8	16	8	16
1581868800145	B02	1	RUTL0146	10145	4	2	4	8	16	8	16
1581868800146	B02	1	RUTL0147	10146	4	2	4	8	16	8	16
1581868800147	B02	1	RUTL0148	10147	4	2	4	8	16	8	16
1581868800148	B02	1	RUTL0149	10148	4	2	4	8	16	8	16
1581868800149	B02	1	RUTL0150	10149	4	2	4	8	16	8	16
1581868800150	B02	1	RUTL0151	10150	4	2	4	8	16	8	16
1581868800151	B02	1	RUTL0152	10151	4	2	4	8	16	8	16
1581868800152	B02	1	RUTL0153	10152	4	2	4	8	16	8	16
1581868800153	B02	1	RUTL0154	10153	4	2	4	8	16	8	16
1581868800154	B02	1	RUTL0155	10154	4	2	4	8	16	8	16
1581868800155	B02	1	RUTL0156	10155	4	2	4	8	16	8	16
1581868800156	B02	1	RUTL0157	10156	4	2	4	8	16	8	16
1581868800157	B02	1	RUTL0158	10157	4	2	4	8	16	8	16
1581868800158	B02	1	RUTL0159	10158	4	2	4	8	16	8	16
1581868800159	B02	1	RUTL0160	10159	4	2	4	8	16	8	16
1581868800160	B02	1	RUTL0161	10160	4	2	4	8	16	8	16
1581868800161	B02	1	RUTL0162	10161	4	2	4	8	16	8	16
1581868800162	B02	1	RUTL0163	10162	4	2	4	8	16	8	16
1581868800163	B02	1	RUTL0164	10163	4	2	4	8	16	8	16
1581868800164	B02	1	RUTL0165	10164	4	2	4	8	16	8	16
1581868800165	B02	1	RUTL0166	10165	4	2	4	8	16	8	16
1581868800166	B02	1	RUTL0167	10166	4	2	4	8	16	8	16
1581868800167	B02	1	RUTL0168	10167	4	2	4	8	16	8	16
1581868800168	B02	1	RUTL0169	10168	4	2	4	8	16	8	16
1581868800169	B02	1	RUTL0170	10169	4	2	4	8	16	8	16
1581868800170	B02	1	RUTL0171	10170	4	2	4	8	16	8	16
1581868800171	B02	1	RUTL0172	10171	4	2	4	8	16	8	16
1581868800172	B02	1	RUTL0173	10172	4	2	4	8	16	8	16
1581868800173	B02	1	RUTL0174	10173	4	2	4	8	16	8	16
1581868800174	B02	1	RUTL0175	10174	4	2	4	8	16	8	16
1581868800175	B02	1	RUTL0176	10175	4	2	4	8	16	8	16
1581868800176	B02	1	RUTL0177	10176	4	2	4	8	16	8	16
1581868800177	B02	1	RUTL0178	10177	4	2	4	8	16	8	16
1581868800178	B02	1	RUTL0179	10178	4	2	4	8	16	8	16
1581868800179	B02	1	RUTL0180	10179	4	2	4	8	16	8	16
1581868800180	B02	1	RUTL0181	10180	4	2	4	8	16	8	16
1581868800181	B02	1	RUTL0182	10181	4	2	4	8	16	8	16
1581868800182	B02	1	RUTL0183	10182	4	2	4	8	16	8	16
1581868800183	B02	1	RUTL0184	10183	4	2	4	8	16	8	16
1581868800184	B02	1	RUTL0185	10184	4	2	4	8	16	8	16
1581868800185	B02	1	RUTL0186	10185	4	2	4	8	16	8	16
1581868800186	B02	1	RUTL0187	10186	4	2	4	8	16	8	16
1581868800187	B02	1	RUTL0188	10187	4	2	4	8	16	8	16
1581868800188	B02	1	RUTL0189	10188	4	2	4	8	16	8	16
1581868800189	B02	1	RUTL0190	10189	4	2	4	8	16	8	16
1581868800190	B02	1	RUTL0191	10190	4	2	4	8	16	8	16
1581868800191	B02	1	RUTL0192	10191	4	2	4	8	16	8	16
1581868800192	B02	1	RUTL0193	10192	4	2	4	8	16	8	16
1581868800193	B02	1	RUTL0194	10193	4	2	4	8	16	8	16
1581868800194	B02	1	RUTL0195	10194	4	2	4	8	16	8	16
1581868800195	B02	1	RUTL0196	10195	4	2	4	8	16	8	16
1581868800196	B02	1	RUTL0197	10196	4	2	4	8	16	8	16
1581868800197	B02	1	RUTL0198	10197	4	2	4	8	16	8	16
1581868800198	B02	1	RUTL0199	10198	4	2	4	8	16	8	16
1581868800199	B02	1	RUTL0200	10199	4	2	4	8	16	8	16

## Sheet: ResourceUtil-Itr02
Timestamp [ms in epoch]	Batch ID	Iteration	Request ID	Task Load (Iteration Count for AES 256 encryption)	CPU Speed GHz [const]	CPU Requested [Min ]	CPU Requested [Max ]	Cores Requested [Min]	Cores Requested [Max]	Memory Requested (GB) [Min]	Memory Requested (GB) [Max]
1581869700000	B01	2	RUTL0001	10000	4	2	4	8	16	8	16
1581869700001	B01	2	RUTL0002	10001	4	2	4	8	16	8	16
1581869700002	B01	2	RUTL0003	10002	4	2	4	8	16	8	16
1581869700003	B01	2	RUTL0004	10003	4	2	4	8	16	8	16
1581869700004	B01	2	RUTL0005	10004	4	2	4	8	16	8	16
1581869700005	B01	2	RUTL0006	10005	4	2	4	8	16	8	16
1581869700006	B01	2	RUTL0007	10006	4	2	4	8	16	8	16
1581869700007	B01	2	RUTL0008	10007	4	2	4	8	16	8	16
1581869700008	B01	2	RUTL0009	10008	4	2	4	8	16	8	16
1581869700009	B01	2	RUTL0010	10009	4	2	4	8	16	8	16
1581869700010	B01	2	RUTL0011	10010	4	2	4	8	16	8	16
1581869700011	B01	2	RUTL0012	10011	4	2	4	8	16	8	16
1581869700012	B01	2	RUTL0013	10012	4	2	4	8	16	8	16
1581869700013	B01	2	RUTL0014	10013	4	2	4	8	16	8	16
1581869700014	B01	2	RUTL0015	10014	4	2	4	8	16	8	16
1581869700015	B01	2	RUTL0016	10015	4	2	4	8	16	8	16
1581869700016	B01	2	RUTL0017	10016	4	2	4	8	16	8	16
1581869700017	B01	2	RUTL0018	10017	4	2	4	8	16	8	16
1581869700018	B01	2	RUTL0019	10018	4	2	4	8	16	8	16
1581869700019	B01	2	RUTL0020	10019	4	2	4	8	16	8	16
1581869700020	B01	2	RUTL0021	10020	4	2	4	8	16	8	16
1581869700021	B01	2	RUTL0022	10021	4	2	4	8	16	8	16
1581869700022	B01	2	RUTL0023	10022	4	2	4	8	16	8	16
1581869700023	B01	2	RUTL0024	10023	4	2	4	8	16	8	16
1581869700024	B01	2	RUTL0025	10024	4	2	4	8	16	8	16
1581869700025	B01	2	RUTL0026	10025	4	2	4	8	16	8	16
1581869700026	B01	2	RUTL0027	10026	4	2	4	8	16	8	16
1581869700027	B01	2	RUTL0028	10027	4	2	4	8	16	8	16
1581869700028	B01	2	RUTL0029	10028	4	2	4	8	16	8	16
1581869700029	B01	2	RUTL0030	10029	4	2	4	8	16	8	16
1581869700030	B01	2	RUTL0031	10030	4	2	4	8	16	8	16
1581869700031	B01	2	RUTL0032	10031	4	2	4	8	16	8	16
1581869700032	B01	2	RUTL0033	10032	4	2	4	8	16	8	16
1581869700033	B01	2	RUTL0034	10033	4	2	4	8	16	8	16
1581869700034	B01	2	RUTL0035	10034	4	2	4	8	16	8	16
1581869700035	B01	2	RUTL0036	10035	4	2	4	8	16	8	16
1581869700036	B01	2	RUTL0037	10036	4	2	4	8	16	8	16
1581869700037	B01	2	RUTL0038	10037	4	2	4	8	16	8	16
1581869700038	B01	2	RUTL0039	10038	4	2	4	8	16	8	16
1581869700039	B01	2	RUTL0040	10039	4	2	4	8	16	8	16
1581869700040	B01	2	RUTL0041	10040	4	2	4	8	16	8	16
1581869700041	B01	2	RUTL0042	10041	4	2	4	8	16	8	16
1581869700042	B01	2	RUTL0043	10042	4	2	4	8	16	8	16
1581869700043	B01	2	RUTL0044	10043	4	2	4	8	16	8	16
1581869700044	B01	2	RUTL0045	10044	4	2	4	8	16	8	16
1581869700045	B01	2	RUTL0046	10045	4	2	4	8	16	8	16
1581869700046	B01	2	RUTL0047	10046	4	2	4	8	16	8	16
1581869700047	B01	2	RUTL0048	10047	4	2	4	8	16	8	16
1581869700048	B01	2	RUTL0049	10048	4	2	4	8	16	8	16
1581869700049	B02	2	RUTL0050	10049	4	2	4	8	16	8	16
1581869700050	B02	2	RUTL0051	10050	4	2	4	8	16	8	16
1581869700051	B02	2	RUTL0052	10051	4	2	4	8	16	8	16
1581869700052	B02	2	RUTL0053	10052	4	2	4	8	16	8	16
1581869700053	B02	2	RUTL0054	10053	4	2	4	8	16	8	16
1581869700054	B02	2	RUTL0055	10054	4	2	4	8	16	8	16
1581869700055	B02	2	RUTL0056	10055	4	2	4	8	16	8	16
1581869700056	B02	2	RUTL0057	10056	4	2	4	8	16	8	16
1581869700057	B02	2	RUTL0058	10057	4	2	4	8	16	8	16
1581869700058	B02	2	RUTL0059	10058	4	2	4	8	16	8	16
1581869700059	B02	2	RUTL0060	10059	4	2	4	8	16	8	16
1581869700060	B02	2	RUTL0061	10060	4	2	4	8	16	8	16
1581869700061	B02	2	RUTL0062	10061	4	2	4	8	16	8	16
1581869700062	B02	2	RUTL0063	10062	4	2	4	8	16	8	16
1581869700063	B02	2	RUTL0064	10063	4	2	4	8	16	8	16
1581869700064	B02	2	RUTL0065	10064	4	2	4	8	16	8	16
1581869700065	B02	2	RUTL0066	10065	4	2	4	8	16	8	16
1581869700066	B02	2	RUTL0067	10066	4	2	4	8	16	8	16
1581869700067	B02	2	RUTL0068	10067	4	2	4	8	16	8	16
1581869700068	B02	2	RUTL0069	10068	4	2	4	8	16	8	16
1581869700069	B02	2	RUTL0070	10069	4	2	4	8	16	8	16
1581869700070	B02	2	RUTL0071	10070	4	2	4	8	16	8	16
1581869700071	B02	2	RUTL0072	10071	4	2	4	8	16	8	16
1581869700072	B02	2	RUTL0073	10072	4	2	4	8	16	8	16
1581869700073	B02	2	RUTL0074	10073	4	2	4	8	16	8	16
1581869700074	B02	2	RUTL0075	10074	4	2	4	8	16	8	16
1581869700075	B02	2	RUTL0076	10075	4	2	4	8	16	8	16
1581869700076	B02	2	RUTL0077	10076	4	2	4	8	16	8	16
1581869700077	B02	2	RUTL0078	10077	4	2	4	8	16	8	16
1581869700078	B02	2	RUTL0079	10078	4	2	4	8	16	8	16
1581869700079	B02	2	RUTL0080	10079	4	2	4	8	16	8	16
1581869700080	B02	2	RUTL0081	10080	4	2	4	8	16	8	16
1581869700081	B02	2	RUTL0082	10081	4	2	4	8	16	8	16
1581869700082	B02	2	RUTL0083	10082	4	2	4	8	16	8	16
1581869700083	B02	2	RUTL0084	10083	4	2	4	8	16	8	16
1581869700084	B02	2	RUTL0085	10084	4	2	4	8	16	8	16
1581869700085	B02	2	RUTL0086	10085	4	2	4	8	16	8	16
1581869700086	B02	2	RUTL0087	10086	4	2	4	8	16	8	16
1581869700087	B02	2	RUTL0088	10087	4	2	4	8	16	8	16
1581869700088	B02	2	RUTL0089	10088	4	2	4	8	16	8	16
1581869700089	B02	2	RUTL0090	10089	4	2	4	8	16	8	16
1581869700090	B02	2	RUTL0091	10090	4	2	4	8	16	8	16
1581869700091	B02	2	RUTL0092	10091	4	2	4	8	16	8	16
1581869700092	B02	2	RUTL0093	10092	4	2	4	8	16	8	16
1581869700093	B02	2	RUTL0094	10093	4	2	4	8	16	8	16
1581869700094	B02	2	RUTL0095	10094	4	2	4	8	16	8	16
1581869700095	B02	2	RUTL0096	10095	4	2	4	8	16	8	16
1581869700096	B02	2	RUTL0097	10096	4	2	4	8	16	8	16
1581869700097	B02	2	RUTL0098	10097	4	2	4	8	16	8	16
1581869700098	B02	2	RUTL0099	10098	4	2	4	8	16	8	16
1581869700099	B02	2	RUTL0100	10099	4	2	4	8	16	8	16
1581869700100	B02	2	RUTL0101	10100	4	2	4	8	16	8	16
1581869700101	B02	2	RUTL0102	10101	4	2	4	8	16	8	16
1581869700102	B02	2	RUTL0103	10102	4	2	4	8	16	8	16
1581869700103	B02	2	RUTL0104	10103	4	2	4	8	16	8	16
1581869700104	B02	2	RUTL0105	10104	4	2	4	8	16	8	16
1581869700105	B02	2	RUTL0106	10105	4	2	4	8	16	8	16
1581869700106	B02	2	RUTL0107	10106	4	2	4	8	16	8	16
1581869700107	B02	2	RUTL0108	10107	4	2	4	8	16	8	16
1581869700108	B02	2	RUTL0109	10108	4	2	4	8	16	8	16
1581869700109	B02	2	RUTL0110	10109	4	2	4	8	16	8	16
1581869700110	B02	2	RUTL0111	10110	4	2	4	8	16	8	16
1581869700111	B02	2	RUTL0112	10111	4	2	4	8	16	8	16
1581869700112	B02	2	RUTL0113	10112	4	2	4	8	16	8	16
1581869700113	B02	2	RUTL0114	10113	4	2	4	8	16	8	16
1581869700114	B02	2	RUTL0115	10114	4	2	4	8	16	8	16
1581869700115	B02	2	RUTL0116	10115	4	2	4	8	16	8	16
1581869700116	B02	2	RUTL0117	10116	4	2	4	8	16	8	16
1581869700117	B02	2	RUTL0118	10117	4	2	4	8	16	8	16
1581869700118	B02	2	RUTL0119	10118	4	2	4	8	16	8	16
1581869700119	B02	2	RUTL0120	10119	4	2	4	8	16	8	16
1581869700120	B02	2	RUTL0121	10120	4	2	4	8	16	8	16
1581869700121	B02	2	RUTL0122	10121	4	2	4	8	16	8	16
1581869700122	B02	2	RUTL0123	10122	4	2	4	8	16	8	16
1581869700123	B02	2	RUTL0124	10123	4	2	4	8	16	8	16
1581869700124	B02	2	RUTL0125	10124	4	2	4	8	16	8	16
1581869700125	B02	2	RUTL0126	10125	4	2	4	8	16	8	16
1581869700126	B02	2	RUTL0127	10126	4	2	4	8	16	8	16
1581869700127	B02	2	RUTL0128	10127	4	2	4	8	16	8	16
1581869700128	B02	2	RUTL0129	10128	4	2	4	8	16	8	16
1581869700129	B02	2	RUTL0130	10129	4	2	4	8	16	8	16
1581869700130	B02	2	RUTL0131	10130	4	2	4	8	16	8	16
1581869700131	B02	2	RUTL0132	10131	4	2	4	8	16	8	16
1581869700132	B02	2	RUTL0133	10132	4	2	4	8	16	8	16
1581869700133	B02	2	RUTL0134	10133	4	2	4	8	16	8	16
1581869700134	B02	2	RUTL0135	10134	4	2	4	8	16	8	16
1581869700135	B02	2	RUTL0136	10135	4	2	4	8	16	8	16
1581869700136	B02	2	RUTL0137	10136	4	2	4	8	16	8	16
1581869700137	B02	2	RUTL0138	10137	4	2	4	8	16	8	16
1581869700138	B02	2	RUTL0139	10138	4	2	4	8	16	8	16
1581869700139	B02	2	RUTL0140	10139	4	2	4	8	16	8	16
1581869700140	B02	2	RUTL0141	10140	4	2	4	8	16	8	16
1581869700141	B02	2	RUTL0142	10141	4	2	4	8	16	8	16
1581869700142	B02	2	RUTL0143	10142	4	2	4	8	16	8	16
1581869700143	B02	2	RUTL0144	10143	4	2	4	8	16	8	16
1581869700144	B02	2	RUTL0145	10144	4	2	4	8	16	8	16
1581869700145	B02	2	RUTL0146	10145	4	2	4	8	16	8	16
1581869700146	B02	2	RUTL0147	10146	4	2	4	8	16	8	16
1581869700147	B02	2	RUTL0148	10147	4	2	4	8	16	8	16
1581869700148	B02	2	RUTL0149	10148	4	2	4	8	16	8	16
1581869700149	B02	2	RUTL0150	10149	4	2	4	8	16	8	16
1581869700150	B02	2	RUTL0151	10150	4	2	4	8	16	8	16
1581869700151	B02	2	RUTL0152	10151	4	2	4	8	16	8	16
1581869700152	B02	2	RUTL0153	10152	4	2	4	8	16	8	16
1581869700153	B02	2	RUTL0154	10153	4	2	4	8	16	8	16
1581869700154	B02	2	RUTL0155	10154	4	2	4	8	16	8	16
1581869700155	B02	2	RUTL0156	10155	4	2	4	8	16	8	16
1581869700156	B02	2	RUTL0157	10156	4	2	4	8	16	8	16
1581869700157	B02	2	RUTL0158	10157	4	2	4	8	16	8	16
1581869700158	B02	2	RUTL0159	10158	4	2	4	8	16	8	16
1581869700159	B02	2	RUTL0160	10159	4	2	4	8	16	8	16
1581869700160	B02	2	RUTL0161	10160	4	2	4	8	16	8	16
1581869700161	B02	2	RUTL0162	10161	4	2	4	8	16	8	16
1581869700162	B02	2	RUTL0163	10162	4	2	4	8	16	8	16
1581869700163	B02	2	RUTL0164	10163	4	2	4	8	16	8	16
1581869700164	B02	2	RUTL0165	10164	4	2	4	8	16	8	16
1581869700165	B02	2	RUTL0166	10165	4	2	4	8	16	8	16
1581869700166	B02	2	RUTL0167	10166	4	2	4	8	16	8	16
1581869700167	B02	2	RUTL0168	10167	4	2	4	8	16	8	16
1581869700168	B02	2	RUTL0169	10168	4	2	4	8	16	8	16
1581869700169	B02	2	RUTL0170	10169	4	2	4	8	16	8	16
1581869700170	B02	2	RUTL0171	10170	4	2	4	8	16	8	16
1581869700171	B02	2	RUTL0172	10171	4	2	4	8	16	8	16
1581869700172	B02	2	RUTL0173	10172	4	2	4	8	16	8	16
1581869700173	B02	2	RUTL0174	10173	4	2	4	8	16	8	16
1581869700174	B02	2	RUTL0175	10174	4	2	4	8	16	8	16
1581869700175	B02	2	RUTL0176	10175	4	2	4	8	16	8	16
1581869700176	B02	2	RUTL0177	10176	4	2	4	8	16	8	16
1581869700177	B02	2	RUTL0178	10177	4	2	4	8	16	8	16
1581869700178	B02	2	RUTL0179	10178	4	2	4	8	16	8	16
1581869700179	B02	2	RUTL0180	10179	4	2	4	8	16	8	16
1581869700180	B02	2	RUTL0181	10180	4	2	4	8	16	8	16
1581869700181	B02	2	RUTL0182	10181	4	2	4	8	16	8	16
1581869700182	B02	2	RUTL0183	10182	4	2	4	8	16	8	16
1581869700183	B02	2	RUTL0184	10183	4	2	4	8	16	8	16
1581869700184	B02	2	RUTL0185	10184	4	2	4	8	16	8	16
1581869700185	B02	2	RUTL0186	10185	4	2	4	8	16	8	16
1581869700186	B02	2	RUTL0187	10186	4	2	4	8	16	8	16
1581869700187	B02	2	RUTL0188	10187	4	2	4	8	16	8	16
1581869700188	B02	2	RUTL0189	10188	4	2	4	8	16	8	16
1581869700189	B02	2	RUTL0190	10189	4	2	4	8	16	8	16
1581869700190	B02	2	RUTL0191	10190	4	2	4	8	16	8	16
1581869700191	B02	2	RUTL0192	10191	4	2	4	8	16	8	16
1581869700192	B02	2	RUTL0193	10192	4	2	4	8	16	8	16
1581869700193	B02	2	RUTL0194	10193	4	2	4	8	16	8	16
1581869700194	B02	2	RUTL0195	10194	4	2	4	8	16	8	16
1581869700195	B02	2	RUTL0196	10195	4	2	4	8	16	8	16
1581869700196	B02	2	RUTL0197	10196	4	2	4	8	16	8	16
1581869700197	B02	2	RUTL0198	10197	4	2	4	8	16	8	16
1581869700198	B02	2	RUTL0199	10198	4	2	4	8	16	8	16
1581869700199	B02	2	RUTL0200	10199	4	2	4	8	16	8	16
1581869700200	B03	2	RUTL0201	10200	4	2	4	8	16	8	16
1581869700201	B03	2	RUTL0202	10201	4	2	4	8	16	8	16
1581869700202	B03	2	RUTL0203	10202	4	2	4	8	16	8	16
1581869700203	B03	2	RUTL0204	10203	4	2	4	8	16	8	16
1581869700204	B03	2	RUTL0205	10204	4	2	4	8	16	8	16
1581869700205	B03	2	RUTL0206	10205	4	2	4	8	16	8	16
1581869700206	B03	2	RUTL0207	10206	4	2	4	8	16	8	16
1581869700207	B03	2	RUTL0208	10207	4	2	4	8	16	8	16
1581869700208	B03	2	RUTL0209	10208	4	2	4	8	16	8	16
1581869700209	B03	2	RUTL0210	10209	4	2	4	8	16	8	16
1581869700210	B03	2	RUTL0211	10210	4	2	4	8	16	8	16
1581869700211	B03	2	RUTL0212	10211	4	2	4	8	16	8	16
1581869700212	B03	2	RUTL0213	10212	4	2	4	8	16	8	16
1581869700213	B03	2	RUTL0214	10213	4	2	4	8	16	8	16
1581869700214	B03	2	RUTL0215	10214	4	2	4	8	16	8	16
1581869700215	B03	2	RUTL0216	10215	4	2	4	8	16	8	16
1581869700216	B03	2	RUTL0217	10216	4	2	4	8	16	8	16
1581869700217	B03	2	RUTL0218	10217	4	2	4	8	16	8	16
1581869700218	B03	2	RUTL0219	10218	4	2	4	8	16	8	16
1581869700219	B03	2	RUTL0220	10219	4	2	4	8	16	8	16
1581869700220	B03	2	RUTL0221	10220	4	2	4	8	16	8	16
1581869700221	B03	2	RUTL0222	10221	4	2	4	8	16	8	16
1581869700222	B03	2	RUTL0223	10222	4	2	4	8	16	8	16
1581869700223	B03	2	RUTL0224	10223	4	2	4	8	16	8	16
1581869700224	B03	2	RUTL0225	10224	4	2	4	8	16	8	16
1581869700225	B03	2	RUTL0226	10225	4	2	4	8	16	8	16
1581869700226	B03	2	RUTL0227	10226	4	2	4	8	16	8	16
1581869700227	B03	2	RUTL0228	10227	4	2	4	8	16	8	16
1581869700228	B03	2	RUTL0229	10228	4	2	4	8	16	8	16
1581869700229	B03	2	RUTL0230	10229	4	2	4	8	16	8	16
1581869700230	B03	2	RUTL0231	10230	4	2	4	8	16	8	16
1581869700231	B03	2	RUTL0232	10231	4	2	4	8	16	8	16
1581869700232	B03	2	RUTL0233	10232	4	2	4	8	16	8	16
1581869700233	B03	2	RUTL0234	10233	4	2	4	8	16	8	16
1581869700234	B03	2	RUTL0235	10234	4	2	4	8	16	8	16
1581869700235	B03	2	RUTL0236	10235	4	2	4	8	16	8	16
1581869700236	B03	2	RUTL0237	10236	4	2	4	8	16	8	16
1581869700237	B03	2	RUTL0238	10237	4	2	4	8	16	8	16
1581869700238	B03	2	RUTL0239	10238	4	2	4	8	16	8	16
1581869700239	B03	2	RUTL0240	10239	4	2	4	8	16	8	16
1581869700240	B03	2	RUTL0241	10240	4	2	4	8	16	8	16
1581869700241	B03	2	RUTL0242	10241	4	2	4	8	16	8	16
1581869700242	B03	2	RUTL0243	10242	4	2	4	8	16	8	16
1581869700243	B03	2	RUTL0244	10243	4	2	4	8	16	8	16
1581869700244	B03	2	RUTL0245	10244	4	2	4	8	16	8	16
1581869700245	B03	2	RUTL0246	10245	4	2	4	8	16	8	16
1581869700246	B03	2	RUTL0247	10246	4	2	4	8	16	8	16
1581869700247	B03	2	RUTL0248	10247	4	2	4	8	16	8	16
1581869700248	B03	2	RUTL0249	10248	4	2	4	8	16	8	16
1581869700249	B03	2	RUTL0250	10249	4	2	4	8	16	8	16
1581869700250	B03	2	RUTL0251	10250	4	2	4	8	16	8	16
1581869700251	B03	2	RUTL0252	10251	4	2	4	8	16	8	16
1581869700252	B03	2	RUTL0253	10252	4	2	4	8	16	8	16
1581869700253	B03	2	RUTL0254	10253	4	2	4	8	16	8	16
1581869700254	B03	2	RUTL0255	10254	4	2	4	8	16	8	16
1581869700255	B03	2	RUTL0256	10255	4	2	4	8	16	8	16
1581869700256	B03	2	RUTL0257	10256	4	2	4	8	16	8	16
1581869700257	B03	2	RUTL0258	10257	4	2	4	8	16	8	16
1581869700258	B03	2	RUTL0259	10258	4	2	4	8	16	8	16
1581869700259	B03	2	RUTL0260	10259	4	2	4	8	16	8	16
1581869700260	B03	2	RUTL0261	10260	4	2	4	8	16	8	16
1581869700261	B03	2	RUTL0262	10261	4	2	4	8	16	8	16
1581869700262	B03	2	RUTL0263	10262	4	2	4	8	16	8	16
1581869700263	B03	2	RUTL0264	10263	4	2	4	8	16	8	16
1581869700264	B03	2	RUTL0265	10264	4	2	4	8	16	8	16
1581869700265	B03	2	RUTL0266	10265	4	2	4	8	16	8	16
1581869700266	B03	2	RUTL0267	10266	4	2	4	8	16	8	16
1581869700267	B03	2	RUTL0268	10267	4	2	4	8	16	8	16
1581869700268	B03	2	RUTL0269	10268	4	2	4	8	16	8	16
1581869700269	B03	2	RUTL0270	10269	4	2	4	8	16	8	16
1581869700270	B03	2	RUTL0271	10270	4	2	4	8	16	8	16
1581869700271	B03	2	RUTL0272	10271	4	2	4	8	16	8	16
1581869700272	B03	2	RUTL0273	10272	4	2	4	8	16	8	16
1581869700273	B03	2	RUTL0274	10273	4	2	4	8	16	8	16
1581869700274	B03	2	RUTL0275	10274	4	2	4	8	16	8	16
1581869700275	B03	2	RUTL0276	10275	4	2	4	8	16	8	16
1581869700276	B03	2	RUTL0277	10276	4	2	4	8	16	8	16
1581869700277	B03	2	RUTL0278	10277	4	2	4	8	16	8	16
1581869700278	B03	2	RUTL0279	10278	4	2	4	8	16	8	16
1581869700279	B03	2	RUTL0280	10279	4	2	4	8	16	8	16
1581869700280	B03	2	RUTL0281	10280	4	2	4	8	16	8	16
1581869700281	B03	2	RUTL0282	10281	4	2	4	8	16	8	16
1581869700282	B03	2	RUTL0283	10282	4	2	4	8	16	8	16
1581869700283	B03	2	RUTL0284	10283	4	2	4	8	16	8	16
1581869700284	B03	2	RUTL0285	10284	4	2	4	8	16	8	16
1581869700285	B03	2	RUTL0286	10285	4	2	4	8	16	8	16
1581869700286	B03	2	RUTL0287	10286	4	2	4	8	16	8	16
1581869700287	B03	2	RUTL0288	10287	4	2	4	8	16	8	16
1581869700288	B03	2	RUTL0289	10288	4	2	4	8	16	8	16
1581869700289	B03	2	RUTL0290	10289	4	2	4	8	16	8	16
1581869700290	B03	2	RUTL0291	10290	4	2	4	8	16	8	16
1581869700291	B03	2	RUTL0292	10291	4	2	4	8	16	8	16
1581869700292	B03	2	RUTL0293	10292	4	2	4	8	16	8	16
1581869700293	B03	2	RUTL0294	10293	4	2	4	8	16	8	16
1581869700294	B03	2	RUTL0295	10294	4	2	4	8	16	8	16
1581869700295	B03	2	RUTL0296	10295	4	2	4	8	16	8	16
1581869700296	B03	2	RUTL0297	10296	4	2	4	8	16	8	16
1581869700297	B03	2	RUTL0298	10297	4	2	4	8	16	8	16
1581869700298	B04	2	RUTL0299	10298	4	2	4	8	16	8	16
1581869700299	B04	2	RUTL0300	10299	4	2	4	8	16	8	16
1581869700300	B04	2	RUTL0301	10300	4	2	4	8	16	8	16
1581869700301	B04	2	RUTL0302	10301	4	2	4	8	16	8	16
1581869700302	B04	2	RUTL0303	10302	4	2	4	8	16	8	16
1581869700303	B04	2	RUTL0304	10303	4	2	4	8	16	8	16
1581869700304	B04	2	RUTL0305	10304	4	2	4	8	16	8	16
1581869700305	B04	2	RUTL0306	10305	4	2	4	8	16	8	16
1581869700306	B04	2	RUTL0307	10306	4	2	4	8	16	8	16
1581869700307	B04	2	RUTL0308	10307	4	2	4	8	16	8	16
1581869700308	B04	2	RUTL0309	10308	4	2	4	8	16	8	16
1581869700309	B04	2	RUTL0310	10309	4	2	4	8	16	8	16
1581869700310	B04	2	RUTL0311	10310	4	2	4	8	16	8	16
1581869700311	B04	2	RUTL0312	10311	4	2	4	8	16	8	16
1581869700312	B04	2	RUTL0313	10312	4	2	4	8	16	8	16
1581869700313	B04	2	RUTL0314	10313	4	2	4	8	16	8	16
1581869700314	B04	2	RUTL0315	10314	4	2	4	8	16	8	16
1581869700315	B04	2	RUTL0316	10315	4	2	4	8	16	8	16
1581869700316	B04	2	RUTL0317	10316	4	2	4	8	16	8	16
1581869700317	B04	2	RUTL0318	10317	4	2	4	8	16	8	16
1581869700318	B04	2	RUTL0319	10318	4	2	4	8	16	8	16
1581869700319	B04	2	RUTL0320	10319	4	2	4	8	16	8	16
1581869700320	B04	2	RUTL0321	10320	4	2	4	8	16	8	16
1581869700321	B04	2	RUTL0322	10321	4	2	4	8	16	8	16
1581869700322	B04	2	RUTL0323	10322	4	2	4	8	16	8	16
1581869700323	B04	2	RUTL0324	10323	4	2	4	8	16	8	16
1581869700324	B04	2	RUTL0325	10324	4	2	4	8	16	8	16
1581869700325	B04	2	RUTL0326	10325	4	2	4	8	16	8	16
1581869700326	B04	2	RUTL0327	10326	4	2	4	8	16	8	16
1581869700327	B04	2	RUTL0328	10327	4	2	4	8	16	8	16
1581869700328	B04	2	RUTL0329	10328	4	2	4	8	16	8	16
1581869700329	B04	2	RUTL0330	10329	4	2	4	8	16	8	16
1581869700330	B04	2	RUTL0331	10330	4	2	4	8	16	8	16
1581869700331	B04	2	RUTL0332	10331	4	2	4	8	16	8	16
1581869700332	B04	2	RUTL0333	10332	4	2	4	8	16	8	16
1581869700333	B04	2	RUTL0334	10333	4	2	4	8	16	8	16
1581869700334	B04	2	RUTL0335	10334	4	2	4	8	16	8	16
1581869700335	B04	2	RUTL0336	10335	4	2	4	8	16	8	16
1581869700336	B04	2	RUTL0337	10336	4	2	4	8	16	8	16
1581869700337	B04	2	RUTL0338	10337	4	2	4	8	16	8	16
1581869700338	B04	2	RUTL0339	10338	4	2	4	8	16	8	16
1581869700339	B04	2	RUTL0340	10339	4	2	4	8	16	8	16
1581869700340	B04	2	RUTL0341	10340	4	2	4	8	16	8	16
1581869700341	B04	2	RUTL0342	10341	4	2	4	8	16	8	16
1581869700342	B04	2	RUTL0343	10342	4	2	4	8	16	8	16
1581869700343	B04	2	RUTL0344	10343	4	2	4	8	16	8	16
1581869700344	B04	2	RUTL0345	10344	4	2	4	8	16	8	16
1581869700345	B04	2	RUTL0346	10345	4	2	4	8	16	8	16
1581869700346	B04	2	RUTL0347	10346	4	2	4	8	16	8	16
1581869700347	B04	2	RUTL0348	10347	4	2	4	8	16	8	16
1581869700348	B04	2	RUTL0349	10348	4	2	4	8	16	8	16
1581869700349	B04	2	RUTL0350	10349	4	2	4	8	16	8	16
1581869700350	B04	2	RUTL0351	10350	4	2	4	8	16	8	16
1581869700351	B04	2	RUTL0352	10351	4	2	4	8	16	8	16
1581869700352	B04	2	RUTL0353	10352	4	2	4	8	16	8	16
1581869700353	B04	2	RUTL0354	10353	4	2	4	8	16	8	16
1581869700354	B04	2	RUTL0355	10354	4	2	4	8	16	8	16
1581869700355	B04	2	RUTL0356	10355	4	2	4	8	16	8	16
1581869700356	B04	2	RUTL0357	10356	4	2	4	8	16	8	16
1581869700357	B04	2	RUTL0358	10357	4	2	4	8	16	8	16
1581869700358	B04	2	RUTL0359	10358	4	2	4	8	16	8	16
1581869700359	B04	2	RUTL0360	10359	4	2	4	8	16	8	16
1581869700360	B04	2	RUTL0361	10360	4	2	4	8	16	8	16
1581869700361	B04	2	RUTL0362	10361	4	2	4	8	16	8	16
1581869700362	B04	2	RUTL0363	10362	4	2	4	8	16	8	16
1581869700363	B04	2	RUTL0364	10363	4	2	4	8	16	8	16
1581869700364	B04	2	RUTL0365	10364	4	2	4	8	16	8	16
1581869700365	B04	2	RUTL0366	10365	4	2	4	8	16	8	16
1581869700366	B04	2	RUTL0367	10366	4	2	4	8	16	8	16
1581869700367	B04	2	RUTL0368	10367	4	2	4	8	16	8	16
1581869700368	B04	2	RUTL0369	10368	4	2	4	8	16	8	16
1581869700369	B04	2	RUTL0370	10369	4	2	4	8	16	8	16
1581869700370	B04	2	RUTL0371	10370	4	2	4	8	16	8	16
1581869700371	B04	2	RUTL0372	10371	4	2	4	8	16	8	16
1581869700372	B04	2	RUTL0373	10372	4	2	4	8	16	8	16
1581869700373	B04	2	RUTL0374	10373	4	2	4	8	16	8	16
1581869700374	B04	2	RUTL0375	10374	4	2	4	8	16	8	16
1581869700375	B04	2	RUTL0376	10375	4	2	4	8	16	8	16
1581869700376	B04	2	RUTL0377	10376	4	2	4	8	16	8	16
1581869700377	B04	2	RUTL0378	10377	4	2	4	8	16	8	16
1581869700378	B04	2	RUTL0379	10378	4	2	4	8	16	8	16
1581869700379	B04	2	RUTL0380	10379	4	2	4	8	16	8	16
1581869700380	B04	2	RUTL0381	10380	4	2	4	8	16	8	16
1581869700381	B04	2	RUTL0382	10381	4	2	4	8	16	8	16
1581869700382	B04	2	RUTL0383	10382	4	2	4	8	16	8	16
1581869700383	B04	2	RUTL0384	10383	4	2	4	8	16	8	16
1581869700384	B04	2	RUTL0385	10384	4	2	4	8	16	8	16
1581869700385	B04	2	RUTL0386	10385	4	2	4	8	16	8	16
1581869700386	B04	2	RUTL0387	10386	4	2	4	8	16	8	16
1581869700387	B04	2	RUTL0388	10387	4	2	4	8	16	8	16
1581869700388	B04	2	RUTL0389	10388	4	2	4	8	16	8	16
1581869700389	B04	2	RUTL0390	10389	4	2	4	8	16	8	16
1581869700390	B04	2	RUTL0391	10390	4	2	4	8	16	8	16
1581869700391	B04	2	RUTL0392	10391	4	2	4	8	16	8	16
1581869700392	B04	2	RUTL0393	10392	4	2	4	8	16	8	16
1581869700393	B04	2	RUTL0394	10393	4	2	4	8	16	8	16
1581869700394	B04	2	RUTL0395	10394	4	2	4	8	16	8	16
1581869700395	B04	2	RUTL0396	10395	4	2	4	8	16	8	16
1581869700396	B04	2	RUTL0397	10396	4	2	4	8	16	8	16
1581869700397	B04	2	RUTL0398	10397	4	2	4	8	16	8	16
1581869700398	B04	2	RUTL0399	10398	4	2	4	8	16	8	16
1581869700399	B04	2	RUTL0400	10399	4	2	4	8	16	8	16

## Sheet: ResourceUtil-Itr03
Timestamp [ms in epoch]	Batch ID	Iteration	Request ID	Task Load (Iteration Count for AES 256 encryption)	CPU Speed GHz [const]	CPU Requested [Min ]	CPU Requested [Max ]	Cores Requested [Min]	Cores Requested [Max]	Memory Requested (GB) [Min]	Memory Requested (GB) [Max]
1581870600000	B01	3	RUTL0001	10000	4	2	4	8	16	8	16
1581870600001	B01	3	RUTL0002	10001	4	2	4	8	16	8	16
1581870600002	B01	3	RUTL0003	10002	4	2	4	8	16	8	16
1581870600003	B01	3	RUTL0004	10003	4	2	4	8	16	8	16
1581870600004	B01	3	RUTL0005	10004	4	2	4	8	16	8	16
1581870600005	B01	3	RUTL0006	10005	4	2	4	8	16	8	16
1581870600006	B01	3	RUTL0007	10006	4	2	4	8	16	8	16
1581870600007	B01	3	RUTL0008	10007	4	2	4	8	16	8	16
1581870600008	B01	3	RUTL0009	10008	4	2	4	8	16	8	16
1581870600009	B01	3	RUTL0010	10009	4	2	4	8	16	8	16
1581870600010	B01	3	RUTL0011	10010	4	2	4	8	16	8	16
1581870600011	B01	3	RUTL0012	10011	4	2	4	8	16	8	16
1581870600012	B01	3	RUTL0013	10012	4	2	4	8	16	8	16
1581870600013	B01	3	RUTL0014	10013	4	2	4	8	16	8	16
1581870600014	B01	3	RUTL0015	10014	4	2	4	8	16	8	16
1581870600015	B01	3	RUTL0016	10015	4	2	4	8	16	8	16
1581870600016	B01	3	RUTL0017	10016	4	2	4	8	16	8	16
1581870600017	B01	3	RUTL0018	10017	4	2	4	8	16	8	16
1581870600018	B01	3	RUTL0019	10018	4	2	4	8	16	8	16
1581870600019	B01	3	RUTL0020	10019	4	2	4	8	16	8	16
1581870600020	B01	3	RUTL0021	10020	4	2	4	8	16	8	16
1581870600021	B01	3	RUTL0022	10021	4	2	4	8	16	8	16
1581870600022	B01	3	RUTL0023	10022	4	2	4	8	16	8	16
1581870600023	B01	3	RUTL0024	10023	4	2	4	8	16	8	16
1581870600024	B01	3	RUTL0025	10024	4	2	4	8	16	8	16
1581870600025	B01	3	RUTL0026	10025	4	2	4	8	16	8	16
1581870600026	B01	3	RUTL0027	10026	4	2	4	8	16	8	16
1581870600027	B01	3	RUTL0028	10027	4	2	4	8	16	8	16
1581870600028	B01	3	RUTL0029	10028	4	2	4	8	16	8	16
1581870600029	B01	3	RUTL0030	10029	4	2	4	8	16	8	16
1581870600030	B01	3	RUTL0031	10030	4	2	4	8	16	8	16
1581870600031	B01	3	RUTL0032	10031	4	2	4	8	16	8	16
1581870600032	B01	3	RUTL0033	10032	4	2	4	8	16	8	16
1581870600033	B01	3	RUTL0034	10033	4	2	4	8	16	8	16
1581870600034	B01	3	RUTL0035	10034	4	2	4	8	16	8	16
1581870600035	B01	3	RUTL0036	10035	4	2	4	8	16	8	16
1581870600036	B01	3	RUTL0037	10036	4	2	4	8	16	8	16
1581870600037	B01	3	RUTL0038	10037	4	2	4	8	16	8	16
1581870600038	B01	3	RUTL0039	10038	4	2	4	8	16	8	16
1581870600039	B01	3	RUTL0040	10039	4	2	4	8	16	8	16
1581870600040	B01	3	RUTL0041	10040	4	2	4	8	16	8	16
1581870600041	B01	3	RUTL0042	10041	4	2	4	8	16	8	16
1581870600042	B01	3	RUTL0043	10042	4	2	4	8	16	8	16
1581870600043	B01	3	RUTL0044	10043	4	2	4	8	16	8	16
1581870600044	B01	3	RUTL0045	10044	4	2	4	8	16	8	16
1581870600045	B01	3	RUTL0046	10045	4	2	4	8	16	8	16
1581870600046	B01	3	RUTL0047	10046	4	2	4	8	16	8	16
1581870600047	B01	3	RUTL0048	10047	4	2	4	8	16	8	16
1581870600048	B01	3	RUTL0049	10048	4	2	4	8	16	8	16
1581870600049	B02	3	RUTL0050	10049	4	2	4	8	16	8	16
1581870600050	B02	3	RUTL0051	10050	4	2	4	8	16	8	16
1581870600051	B02	3	RUTL0052	10051	4	2	4	8	16	8	16
1581870600052	B02	3	RUTL0053	10052	4	2	4	8	16	8	16
1581870600053	B02	3	RUTL0054	10053	4	2	4	8	16	8	16
1581870600054	B02	3	RUTL0055	10054	4	2	4	8	16	8	16
1581870600055	B02	3	RUTL0056	10055	4	2	4	8	16	8	16
1581870600056	B02	3	RUTL0057	10056	4	2	4	8	16	8	16
1581870600057	B02	3	RUTL0058	10057	4	2	4	8	16	8	16
1581870600058	B02	3	RUTL0059	10058	4	2	4	8	16	8	16
1581870600059	B02	3	RUTL0060	10059	4	2	4	8	16	8	16
1581870600060	B02	3	RUTL0061	10060	4	2	4	8	16	8	16
1581870600061	B02	3	RUTL0062	10061	4	2	4	8	16	8	16
1581870600062	B02	3	RUTL0063	10062	4	2	4	8	16	8	16
1581870600063	B02	3	RUTL0064	10063	4	2	4	8	16	8	16
1581870600064	B02	3	RUTL0065	10064	4	2	4	8	16	8	16
1581870600065	B02	3	RUTL0066	10065	4	2	4	8	16	8	16
1581870600066	B02	3	RUTL0067	10066	4	2	4	8	16	8	16
1581870600067	B02	3	RUTL0068	10067	4	2	4	8	16	8	16
1581870600068	B02	3	RUTL0069	10068	4	2	4	8	16	8	16
1581870600069	B02	3	RUTL0070	10069	4	2	4	8	16	8	16
1581870600070	B02	3	RUTL0071	10070	4	2	4	8	16	8	16
1581870600071	B02	3	RUTL0072	10071	4	2	4	8	16	8	16
1581870600072	B02	3	RUTL0073	10072	4	2	4	8	16	8	16
1581870600073	B02	3	RUTL0074	10073	4	2	4	8	16	8	16
1581870600074	B02	3	RUTL0075	10074	4	2	4	8	16	8	16
1581870600075	B02	3	RUTL0076	10075	4	2	4	8	16	8	16
1581870600076	B02	3	RUTL0077	10076	4	2	4	8	16	8	16
1581870600077	B02	3	RUTL0078	10077	4	2	4	8	16	8	16
1581870600078	B02	3	RUTL0079	10078	4	2	4	8	16	8	16
1581870600079	B02	3	RUTL0080	10079	4	2	4	8	16	8	16
1581870600080	B02	3	RUTL0081	10080	4	2	4	8	16	8	16
1581870600081	B02	3	RUTL0082	10081	4	2	4	8	16	8	16
1581870600082	B02	3	RUTL0083	10082	4	2	4	8	16	8	16
1581870600083	B02	3	RUTL0084	10083	4	2	4	8	16	8	16
1581870600084	B02	3	RUTL0085	10084	4	2	4	8	16	8	16
1581870600085	B02	3	RUTL0086	10085	4	2	4	8	16	8	16
1581870600086	B02	3	RUTL0087	10086	4	2	4	8	16	8	16
1581870600087	B02	3	RUTL0088	10087	4	2	4	8	16	8	16
1581870600088	B02	3	RUTL0089	10088	4	2	4	8	16	8	16
1581870600089	B02	3	RUTL0090	10089	4	2	4	8	16	8	16
1581870600090	B02	3	RUTL0091	10090	4	2	4	8	16	8	16
1581870600091	B02	3	RUTL0092	10091	4	2	4	8	16	8	16
1581870600092	B02	3	RUTL0093	10092	4	2	4	8	16	8	16
1581870600093	B02	3	RUTL0094	10093	4	2	4	8	16	8	16
1581870600094	B02	3	RUTL0095	10094	4	2	4	8	16	8	16
1581870600095	B02	3	RUTL0096	10095	4	2	4	8	16	8	16
1581870600096	B02	3	RUTL0097	10096	4	2	4	8	16	8	16
1581870600097	B02	3	RUTL0098	10097	4	2	4	8	16	8	16
1581870600098	B02	3	RUTL0099	10098	4	2	4	8	16	8	16
1581870600099	B02	3	RUTL0100	10099	4	2	4	8	16	8	16
1581870600100	B02	3	RUTL0101	10100	4	2	4	8	16	8	16
1581870600101	B02	3	RUTL0102	10101	4	2	4	8	16	8	16
1581870600102	B02	3	RUTL0103	10102	4	2	4	8	16	8	16
1581870600103	B02	3	RUTL0104	10103	4	2	4	8	16	8	16
1581870600104	B02	3	RUTL0105	10104	4	2	4	8	16	8	16
1581870600105	B02	3	RUTL0106	10105	4	2	4	8	16	8	16
1581870600106	B02	3	RUTL0107	10106	4	2	4	8	16	8	16
1581870600107	B02	3	RUTL0108	10107	4	2	4	8	16	8	16
1581870600108	B02	3	RUTL0109	10108	4	2	4	8	16	8	16
1581870600109	B02	3	RUTL0110	10109	4	2	4	8	16	8	16
1581870600110	B02	3	RUTL0111	10110	4	2	4	8	16	8	16
1581870600111	B02	3	RUTL0112	10111	4	2	4	8	16	8	16
1581870600112	B02	3	RUTL0113	10112	4	2	4	8	16	8	16
1581870600113	B02	3	RUTL0114	10113	4	2	4	8	16	8	16
1581870600114	B02	3	RUTL0115	10114	4	2	4	8	16	8	16
1581870600115	B02	3	RUTL0116	10115	4	2	4	8	16	8	16
1581870600116	B02	3	RUTL0117	10116	4	2	4	8	16	8	16
1581870600117	B02	3	RUTL0118	10117	4	2	4	8	16	8	16
1581870600118	B02	3	RUTL0119	10118	4	2	4	8	16	8	16
1581870600119	B02	3	RUTL0120	10119	4	2	4	8	16	8	16
1581870600120	B02	3	RUTL0121	10120	4	2	4	8	16	8	16
1581870600121	B02	3	RUTL0122	10121	4	2	4	8	16	8	16
1581870600122	B02	3	RUTL0123	10122	4	2	4	8	16	8	16
1581870600123	B02	3	RUTL0124	10123	4	2	4	8	16	8	16
1581870600124	B02	3	RUTL0125	10124	4	2	4	8	16	8	16
1581870600125	B02	3	RUTL0126	10125	4	2	4	8	16	8	16
1581870600126	B02	3	RUTL0127	10126	4	2	4	8	16	8	16
1581870600127	B02	3	RUTL0128	10127	4	2	4	8	16	8	16
1581870600128	B02	3	RUTL0129	10128	4	2	4	8	16	8	16
1581870600129	B02	3	RUTL0130	10129	4	2	4	8	16	8	16
1581870600130	B02	3	RUTL0131	10130	4	2	4	8	16	8	16
1581870600131	B02	3	RUTL0132	10131	4	2	4	8	16	8	16
1581870600132	B02	3	RUTL0133	10132	4	2	4	8	16	8	16
1581870600133	B02	3	RUTL0134	10133	4	2	4	8	16	8	16
1581870600134	B02	3	RUTL0135	10134	4	2	4	8	16	8	16
1581870600135	B02	3	RUTL0136	10135	4	2	4	8	16	8	16
1581870600136	B02	3	RUTL0137	10136	4	2	4	8	16	8	16
1581870600137	B02	3	RUTL0138	10137	4	2	4	8	16	8	16
1581870600138	B02	3	RUTL0139	10138	4	2	4	8	16	8	16
1581870600139	B02	3	RUTL0140	10139	4	2	4	8	16	8	16
1581870600140	B02	3	RUTL0141	10140	4	2	4	8	16	8	16
1581870600141	B02	3	RUTL0142	10141	4	2	4	8	16	8	16
1581870600142	B02	3	RUTL0143	10142	4	2	4	8	16	8	16
1581870600143	B02	3	RUTL0144	10143	4	2	4	8	16	8	16
1581870600144	B02	3	RUTL0145	10144	4	2	4	8	16	8	16
1581870600145	B02	3	RUTL0146	10145	4	2	4	8	16	8	16
1581870600146	B02	3	RUTL0147	10146	4	2	4	8	16	8	16
1581870600147	B02	3	RUTL0148	10147	4	2	4	8	16	8	16
1581870600148	B02	3	RUTL0149	10148	4	2	4	8	16	8	16
1581870600149	B02	3	RUTL0150	10149	4	2	4	8	16	8	16
1581870600150	B02	3	RUTL0151	10150	4	2	4	8	16	8	16
1581870600151	B02	3	RUTL0152	10151	4	2	4	8	16	8	16
1581870600152	B02	3	RUTL0153	10152	4	2	4	8	16	8	16
1581870600153	B02	3	RUTL0154	10153	4	2	4	8	16	8	16
1581870600154	B02	3	RUTL0155	10154	4	2	4	8	16	8	16
1581870600155	B02	3	RUTL0156	10155	4	2	4	8	16	8	16
1581870600156	B02	3	RUTL0157	10156	4	2	4	8	16	8	16
1581870600157	B02	3	RUTL0158	10157	4	2	4	8	16	8	16
1581870600158	B02	3	RUTL0159	10158	4	2	4	8	16	8	16
1581870600159	B02	3	RUTL0160	10159	4	2	4	8	16	8	16
1581870600160	B02	3	RUTL0161	10160	4	2	4	8	16	8	16
1581870600161	B02	3	RUTL0162	10161	4	2	4	8	16	8	16
1581870600162	B02	3	RUTL0163	10162	4	2	4	8	16	8	16
1581870600163	B02	3	RUTL0164	10163	4	2	4	8	16	8	16
1581870600164	B02	3	RUTL0165	10164	4	2	4	8	16	8	16
1581870600165	B02	3	RUTL0166	10165	4	2	4	8	16	8	16
1581870600166	B02	3	RUTL0167	10166	4	2	4	8	16	8	16
1581870600167	B02	3	RUTL0168	10167	4	2	4	8	16	8	16
1581870600168	B02	3	RUTL0169	10168	4	2	4	8	16	8	16
1581870600169	B02	3	RUTL0170	10169	4	2	4	8	16	8	16
1581870600170	B02	3	RUTL0171	10170	4	2	4	8	16	8	16
1581870600171	B02	3	RUTL0172	10171	4	2	4	8	16	8	16
1581870600172	B02	3	RUTL0173	10172	4	2	4	8	16	8	16
1581870600173	B02	3	RUTL0174	10173	4	2	4	8	16	8	16
1581870600174	B02	3	RUTL0175	10174	4	2	4	8	16	8	16
1581870600175	B02	3	RUTL0176	10175	4	2	4	8	16	8	16
1581870600176	B02	3	RUTL0177	10176	4	2	4	8	16	8	16
1581870600177	B02	3	RUTL0178	10177	4	2	4	8	16	8	16
1581870600178	B02	3	RUTL0179	10178	4	2	4	8	16	8	16
1581870600179	B02	3	RUTL0180	10179	4	2	4	8	16	8	16
1581870600180	B02	3	RUTL0181	10180	4	2	4	8	16	8	16
1581870600181	B02	3	RUTL0182	10181	4	2	4	8	16	8	16
1581870600182	B02	3	RUTL0183	10182	4	2	4	8	16	8	16
1581870600183	B02	3	RUTL0184	10183	4	2	4	8	16	8	16
1581870600184	B02	3	RUTL0185	10184	4	2	4	8	16	8	16
1581870600185	B02	3	RUTL0186	10185	4	2	4	8	16	8	16
1581870600186	B02	3	RUTL0187	10186	4	2	4	8	16	8	16
1581870600187	B02	3	RUTL0188	10187	4	2	4	8	16	8	16
1581870600188	B02	3	RUTL0189	10188	4	2	4	8	16	8	16
1581870600189	B02	3	RUTL0190	10189	4	2	4	8	16	8	16
1581870600190	B02	3	RUTL0191	10190	4	2	4	8	16	8	16
1581870600191	B02	3	RUTL0192	10191	4	2	4	8	16	8	16
1581870600192	B02	3	RUTL0193	10192	4	2	4	8	16	8	16
1581870600193	B02	3	RUTL0194	10193	4	2	4	8	16	8	16
1581870600194	B02	3	RUTL0195	10194	4	2	4	8	16	8	16
1581870600195	B02	3	RUTL0196	10195	4	2	4	8	16	8	16
1581870600196	B02	3	RUTL0197	10196	4	2	4	8	16	8	16
1581870600197	B02	3	RUTL0198	10197	4	2	4	8	16	8	16
1581870600198	B02	3	RUTL0199	10198	4	2	4	8	16	8	16
1581870600199	B02	3	RUTL0200	10199	4	2	4	8	16	8	16
1581870600200	B03	3	RUTL0201	10200	4	2	4	8	16	8	16
1581870600201	B03	3	RUTL0202	10201	4	2	4	8	16	8	16
1581870600202	B03	3	RUTL0203	10202	4	2	4	8	16	8	16
1581870600203	B03	3	RUTL0204	10203	4	2	4	8	16	8	16
1581870600204	B03	3	RUTL0205	10204	4	2	4	8	16	8	16
1581870600205	B03	3	RUTL0206	10205	4	2	4	8	16	8	16
1581870600206	B03	3	RUTL0207	10206	4	2	4	8	16	8	16
1581870600207	B03	3	RUTL0208	10207	4	2	4	8	16	8	16
1581870600208	B03	3	RUTL0209	10208	4	2	4	8	16	8	16
1581870600209	B03	3	RUTL0210	10209	4	2	4	8	16	8	16
1581870600210	B03	3	RUTL0211	10210	4	2	4	8	16	8	16
1581870600211	B03	3	RUTL0212	10211	4	2	4	8	16	8	16
1581870600212	B03	3	RUTL0213	10212	4	2	4	8	16	8	16
1581870600213	B03	3	RUTL0214	10213	4	2	4	8	16	8	16
1581870600214	B03	3	RUTL0215	10214	4	2	4	8	16	8	16
1581870600215	B03	3	RUTL0216	10215	4	2	4	8	16	8	16
1581870600216	B03	3	RUTL0217	10216	4	2	4	8	16	8	16
1581870600217	B03	3	RUTL0218	10217	4	2	4	8	16	8	16
1581870600218	B03	3	RUTL0219	10218	4	2	4	8	16	8	16
1581870600219	B03	3	RUTL0220	10219	4	2	4	8	16	8	16
1581870600220	B03	3	RUTL0221	10220	4	2	4	8	16	8	16
1581870600221	B03	3	RUTL0222	10221	4	2	4	8	16	8	16
1581870600222	B03	3	RUTL0223	10222	4	2	4	8	16	8	16
1581870600223	B03	3	RUTL0224	10223	4	2	4	8	16	8	16
1581870600224	B03	3	RUTL0225	10224	4	2	4	8	16	8	16
1581870600225	B03	3	RUTL0226	10225	4	2	4	8	16	8	16
1581870600226	B03	3	RUTL0227	10226	4	2	4	8	16	8	16
1581870600227	B03	3	RUTL0228	10227	4	2	4	8	16	8	16
1581870600228	B03	3	RUTL0229	10228	4	2	4	8	16	8	16
1581870600229	B03	3	RUTL0230	10229	4	2	4	8	16	8	16
1581870600230	B03	3	RUTL0231	10230	4	2	4	8	16	8	16
1581870600231	B03	3	RUTL0232	10231	4	2	4	8	16	8	16
1581870600232	B03	3	RUTL0233	10232	4	2	4	8	16	8	16
1581870600233	B03	3	RUTL0234	10233	4	2	4	8	16	8	16
1581870600234	B03	3	RUTL0235	10234	4	2	4	8	16	8	16
1581870600235	B03	3	RUTL0236	10235	4	2	4	8	16	8	16
1581870600236	B03	3	RUTL0237	10236	4	2	4	8	16	8	16
1581870600237	B03	3	RUTL0238	10237	4	2	4	8	16	8	16
1581870600238	B03	3	RUTL0239	10238	4	2	4	8	16	8	16
1581870600239	B03	3	RUTL0240	10239	4	2	4	8	16	8	16
1581870600240	B03	3	RUTL0241	10240	4	2	4	8	16	8	16
1581870600241	B03	3	RUTL0242	10241	4	2	4	8	16	8	16
1581870600242	B03	3	RUTL0243	10242	4	2	4	8	16	8	16
1581870600243	B03	3	RUTL0244	10243	4	2	4	8	16	8	16
1581870600244	B03	3	RUTL0245	10244	4	2	4	8	16	8	16
1581870600245	B03	3	RUTL0246	10245	4	2	4	8	16	8	16
1581870600246	B03	3	RUTL0247	10246	4	2	4	8	16	8	16
1581870600247	B03	3	RUTL0248	10247	4	2	4	8	16	8	16
1581870600248	B03	3	RUTL0249	10248	4	2	4	8	16	8	16
1581870600249	B03	3	RUTL0250	10249	4	2	4	8	16	8	16
1581870600250	B03	3	RUTL0251	10250	4	2	4	8	16	8	16
1581870600251	B03	3	RUTL0252	10251	4	2	4	8	16	8	16
1581870600252	B03	3	RUTL0253	10252	4	2	4	8	16	8	16
1581870600253	B03	3	RUTL0254	10253	4	2	4	8	16	8	16
1581870600254	B03	3	RUTL0255	10254	4	2	4	8	16	8	16
1581870600255	B03	3	RUTL0256	10255	4	2	4	8	16	8	16
1581870600256	B03	3	RUTL0257	10256	4	2	4	8	16	8	16
1581870600257	B03	3	RUTL0258	10257	4	2	4	8	16	8	16
1581870600258	B03	3	RUTL0259	10258	4	2	4	8	16	8	16
1581870600259	B03	3	RUTL0260	10259	4	2	4	8	16	8	16
1581870600260	B03	3	RUTL0261	10260	4	2	4	8	16	8	16
1581870600261	B03	3	RUTL0262	10261	4	2	4	8	16	8	16
1581870600262	B03	3	RUTL0263	10262	4	2	4	8	16	8	16
1581870600263	B03	3	RUTL0264	10263	4	2	4	8	16	8	16
1581870600264	B03	3	RUTL0265	10264	4	2	4	8	16	8	16
1581870600265	B03	3	RUTL0266	10265	4	2	4	8	16	8	16
1581870600266	B03	3	RUTL0267	10266	4	2	4	8	16	8	16
1581870600267	B03	3	RUTL0268	10267	4	2	4	8	16	8	16
1581870600268	B03	3	RUTL0269	10268	4	2	4	8	16	8	16
1581870600269	B03	3	RUTL0270	10269	4	2	4	8	16	8	16
1581870600270	B03	3	RUTL0271	10270	4	2	4	8	16	8	16
1581870600271	B03	3	RUTL0272	10271	4	2	4	8	16	8	16
1581870600272	B03	3	RUTL0273	10272	4	2	4	8	16	8	16
1581870600273	B03	3	RUTL0274	10273	4	2	4	8	16	8	16
1581870600274	B03	3	RUTL0275	10274	4	2	4	8	16	8	16
1581870600275	B03	3	RUTL0276	10275	4	2	4	8	16	8	16
1581870600276	B03	3	RUTL0277	10276	4	2	4	8	16	8	16
1581870600277	B03	3	RUTL0278	10277	4	2	4	8	16	8	16
1581870600278	B03	3	RUTL0279	10278	4	2	4	8	16	8	16
1581870600279	B03	3	RUTL0280	10279	4	2	4	8	16	8	16
1581870600280	B03	3	RUTL0281	10280	4	2	4	8	16	8	16
1581870600281	B03	3	RUTL0282	10281	4	2	4	8	16	8	16
1581870600282	B03	3	RUTL0283	10282	4	2	4	8	16	8	16
1581870600283	B03	3	RUTL0284	10283	4	2	4	8	16	8	16
1581870600284	B03	3	RUTL0285	10284	4	2	4	8	16	8	16
1581870600285	B03	3	RUTL0286	10285	4	2	4	8	16	8	16
1581870600286	B03	3	RUTL0287	10286	4	2	4	8	16	8	16
1581870600287	B03	3	RUTL0288	10287	4	2	4	8	16	8	16
1581870600288	B03	3	RUTL0289	10288	4	2	4	8	16	8	16
1581870600289	B03	3	RUTL0290	10289	4	2	4	8	16	8	16
1581870600290	B03	3	RUTL0291	10290	4	2	4	8	16	8	16
1581870600291	B03	3	RUTL0292	10291	4	2	4	8	16	8	16
1581870600292	B03	3	RUTL0293	10292	4	2	4	8	16	8	16
1581870600293	B03	3	RUTL0294	10293	4	2	4	8	16	8	16
1581870600294	B03	3	RUTL0295	10294	4	2	4	8	16	8	16
1581870600295	B03	3	RUTL0296	10295	4	2	4	8	16	8	16
1581870600296	B03	3	RUTL0297	10296	4	2	4	8	16	8	16
1581870600297	B03	3	RUTL0298	10297	4	2	4	8	16	8	16
1581870600298	B04	3	RUTL0299	10298	4	2	4	8	16	8	16
1581870600299	B04	3	RUTL0300	10299	4	2	4	8	16	8	16
1581870600300	B04	3	RUTL0301	10300	4	2	4	8	16	8	16
1581870600301	B04	3	RUTL0302	10301	4	2	4	8	16	8	16
1581870600302	B04	3	RUTL0303	10302	4	2	4	8	16	8	16
1581870600303	B04	3	RUTL0304	10303	4	2	4	8	16	8	16
1581870600304	B04	3	RUTL0305	10304	4	2	4	8	16	8	16
1581870600305	B04	3	RUTL0306	10305	4	2	4	8	16	8	16
1581870600306	B04	3	RUTL0307	10306	4	2	4	8	16	8	16
1581870600307	B04	3	RUTL0308	10307	4	2	4	8	16	8	16
1581870600308	B04	3	RUTL0309	10308	4	2	4	8	16	8	16
1581870600309	B04	3	RUTL0310	10309	4	2	4	8	16	8	16
1581870600310	B04	3	RUTL0311	10310	4	2	4	8	16	8	16
1581870600311	B04	3	RUTL0312	10311	4	2	4	8	16	8	16
1581870600312	B04	3	RUTL0313	10312	4	2	4	8	16	8	16
1581870600313	B04	3	RUTL0314	10313	4	2	4	8	16	8	16
1581870600314	B04	3	RUTL0315	10314	4	2	4	8	16	8	16
1581870600315	B04	3	RUTL0316	10315	4	2	4	8	16	8	16
1581870600316	B04	3	RUTL0317	10316	4	2	4	8	16	8	16
1581870600317	B04	3	RUTL0318	10317	4	2	4	8	16	8	16
1581870600318	B04	3	RUTL0319	10318	4	2	4	8	16	8	16
1581870600319	B04	3	RUTL0320	10319	4	2	4	8	16	8	16
1581870600320	B04	3	RUTL0321	10320	4	2	4	8	16	8	16
1581870600321	B04	3	RUTL0322	10321	4	2	4	8	16	8	16
1581870600322	B04	3	RUTL0323	10322	4	2	4	8	16	8	16
1581870600323	B04	3	RUTL0324	10323	4	2	4	8	16	8	16
1581870600324	B04	3	RUTL0325	10324	4	2	4	8	16	8	16
1581870600325	B04	3	RUTL0326	10325	4	2	4	8	16	8	16
1581870600326	B04	3	RUTL0327	10326	4	2	4	8	16	8	16
1581870600327	B04	3	RUTL0328	10327	4	2	4	8	16	8	16
1581870600328	B04	3	RUTL0329	10328	4	2	4	8	16	8	16
1581870600329	B04	3	RUTL0330	10329	4	2	4	8	16	8	16
1581870600330	B04	3	RUTL0331	10330	4	2	4	8	16	8	16
1581870600331	B04	3	RUTL0332	10331	4	2	4	8	16	8	16
1581870600332	B04	3	RUTL0333	10332	4	2	4	8	16	8	16
1581870600333	B04	3	RUTL0334	10333	4	2	4	8	16	8	16
1581870600334	B04	3	RUTL0335	10334	4	2	4	8	16	8	16
1581870600335	B04	3	RUTL0336	10335	4	2	4	8	16	8	16
1581870600336	B04	3	RUTL0337	10336	4	2	4	8	16	8	16
1581870600337	B04	3	RUTL0338	10337	4	2	4	8	16	8	16
1581870600338	B04	3	RUTL0339	10338	4	2	4	8	16	8	16
1581870600339	B04	3	RUTL0340	10339	4	2	4	8	16	8	16
1581870600340	B04	3	RUTL0341	10340	4	2	4	8	16	8	16
1581870600341	B04	3	RUTL0342	10341	4	2	4	8	16	8	16
1581870600342	B04	3	RUTL0343	10342	4	2	4	8	16	8	16
1581870600343	B04	3	RUTL0344	10343	4	2	4	8	16	8	16
1581870600344	B04	3	RUTL0345	10344	4	2	4	8	16	8	16
1581870600345	B04	3	RUTL0346	10345	4	2	4	8	16	8	16
1581870600346	B04	3	RUTL0347	10346	4	2	4	8	16	8	16
1581870600347	B04	3	RUTL0348	10347	4	2	4	8	16	8	16
1581870600348	B04	3	RUTL0349	10348	4	2	4	8	16	8	16
1581870600349	B04	3	RUTL0350	10349	4	2	4	8	16	8	16
1581870600350	B04	3	RUTL0351	10350	4	2	4	8	16	8	16
1581870600351	B04	3	RUTL0352	10351	4	2	4	8	16	8	16
1581870600352	B04	3	RUTL0353	10352	4	2	4	8	16	8	16
1581870600353	B04	3	RUTL0354	10353	4	2	4	8	16	8	16
1581870600354	B04	3	RUTL0355	10354	4	2	4	8	16	8	16
1581870600355	B04	3	RUTL0356	10355	4	2	4	8	16	8	16
1581870600356	B04	3	RUTL0357	10356	4	2	4	8	16	8	16
1581870600357	B04	3	RUTL0358	10357	4	2	4	8	16	8	16
1581870600358	B04	3	RUTL0359	10358	4	2	4	8	16	8	16
1581870600359	B04	3	RUTL0360	10359	4	2	4	8	16	8	16
1581870600360	B04	3	RUTL0361	10360	4	2	4	8	16	8	16
1581870600361	B04	3	RUTL0362	10361	4	2	4	8	16	8	16
1581870600362	B04	3	RUTL0363	10362	4	2	4	8	16	8	16
1581870600363	B04	3	RUTL0364	10363	4	2	4	8	16	8	16
1581870600364	B04	3	RUTL0365	10364	4	2	4	8	16	8	16
1581870600365	B04	3	RUTL0366	10365	4	2	4	8	16	8	16
1581870600366	B04	3	RUTL0367	10366	4	2	4	8	16	8	16
1581870600367	B04	3	RUTL0368	10367	4	2	4	8	16	8	16
1581870600368	B04	3	RUTL0369	10368	4	2	4	8	16	8	16
1581870600369	B04	3	RUTL0370	10369	4	2	4	8	16	8	16
1581870600370	B04	3	RUTL0371	10370	4	2	4	8	16	8	16
1581870600371	B04	3	RUTL0372	10371	4	2	4	8	16	8	16
1581870600372	B04	3	RUTL0373	10372	4	2	4	8	16	8	16
1581870600373	B04	3	RUTL0374	10373	4	2	4	8	16	8	16
1581870600374	B04	3	RUTL0375	10374	4	2	4	8	16	8	16
1581870600375	B04	3	RUTL0376	10375	4	2	4	8	16	8	16
1581870600376	B04	3	RUTL0377	10376	4	2	4	8	16	8	16
1581870600377	B04	3	RUTL0378	10377	4	2	4	8	16	8	16
1581870600378	B04	3	RUTL0379	10378	4	2	4	8	16	8	16
1581870600379	B04	3	RUTL0380	10379	4	2	4	8	16	8	16
1581870600380	B04	3	RUTL0381	10380	4	2	4	8	16	8	16
1581870600381	B04	3	RUTL0382	10381	4	2	4	8	16	8	16
1581870600382	B04	3	RUTL0383	10382	4	2	4	8	16	8	16
1581870600383	B04	3	RUTL0384	10383	4	2	4	8	16	8	16
1581870600384	B04	3	RUTL0385	10384	4	2	4	8	16	8	16
1581870600385	B04	3	RUTL0386	10385	4	2	4	8	16	8	16
1581870600386	B04	3	RUTL0387	10386	4	2	4	8	16	8	16
1581870600387	B04	3	RUTL0388	10387	4	2	4	8	16	8	16
1581870600388	B04	3	RUTL0389	10388	4	2	4	8	16	8	16
1581870600389	B04	3	RUTL0390	10389	4	2	4	8	16	8	16
1581870600390	B04	3	RUTL0391	10390	4	2	4	8	16	8	16
1581870600391	B04	3	RUTL0392	10391	4	2	4	8	16	8	16
1581870600392	B04	3	RUTL0393	10392	4	2	4	8	16	8	16
1581870600393	B04	3	RUTL0394	10393	4	2	4	8	16	8	16
1581870600394	B04	3	RUTL0395	10394	4	2	4	8	16	8	16
1581870600395	B04	3	RUTL0396	10395	4	2	4	8	16	8	16
1581870600396	B04	3	RUTL0397	10396	4	2	4	8	16	8	16
1581870600397	B04	3	RUTL0398	10397	4	2	4	8	16	8	16
1581870600398	B04	3	RUTL0399	10398	4	2	4	8	16	8	16
1581870600399	B04	3	RUTL0400	10399	4	2	4	8	16	8	16
1581870600400	B05	3	RUTL0401	10400	4	2	4	8	16	8	16
1581870600401	B05	3	RUTL0402	10401	4	2	4	8	16	8	16
1581870600402	B05	3	RUTL0403	10402	4	2	4	8	16	8	16
1581870600403	B05	3	RUTL0404	10403	4	2	4	8	16	8	16
1581870600404	B05	3	RUTL0405	10404	4	2	4	8	16	8	16
1581870600405	B05	3	RUTL0406	10405	4	2	4	8	16	8	16
1581870600406	B05	3	RUTL0407	10406	4	2	4	8	16	8	16
1581870600407	B05	3	RUTL0408	10407	4	2	4	8	16	8	16
1581870600408	B05	3	RUTL0409	10408	4	2	4	8	16	8	16
1581870600409	B05	3	RUTL0410	10409	4	2	4	8	16	8	16
1581870600410	B05	3	RUTL0411	10410	4	2	4	8	16	8	16
1581870600411	B05	3	RUTL0412	10411	4	2	4	8	16	8	16
1581870600412	B05	3	RUTL0413	10412	4	2	4	8	16	8	16
1581870600413	B05	3	RUTL0414	10413	4	2	4	8	16	8	16
1581870600414	B05	3	RUTL0415	10414	4	2	4	8	16	8	16
1581870600415	B05	3	RUTL0416	10415	4	2	4	8	16	8	16
1581870600416	B05	3	RUTL0417	10416	4	2	4	8	16	8	16
1581870600417	B05	3	RUTL0418	10417	4	2	4	8	16	8	16
1581870600418	B05	3	RUTL0419	10418	4	2	4	8	16	8	16
1581870600419	B05	3	RUTL0420	10419	4	2	4	8	16	8	16
1581870600420	B05	3	RUTL0421	10420	4	2	4	8	16	8	16
1581870600421	B05	3	RUTL0422	10421	4	2	4	8	16	8	16
1581870600422	B05	3	RUTL0423	10422	4	2	4	8	16	8	16
1581870600423	B05	3	RUTL0424	10423	4	2	4	8	16	8	16
1581870600424	B05	3	RUTL0425	10424	4	2	4	8	16	8	16
1581870600425	B05	3	RUTL0426	10425	4	2	4	8	16	8	16
1581870600426	B05	3	RUTL0427	10426	4	2	4	8	16	8	16
1581870600427	B05	3	RUTL0428	10427	4	2	4	8	16	8	16
1581870600428	B05	3	RUTL0429	10428	4	2	4	8	16	8	16
1581870600429	B05	3	RUTL0430	10429	4	2	4	8	16	8	16
1581870600430	B05	3	RUTL0431	10430	4	2	4	8	16	8	16
1581870600431	B05	3	RUTL0432	10431	4	2	4	8	16	8	16
1581870600432	B05	3	RUTL0433	10432	4	2	4	8	16	8	16
1581870600433	B05	3	RUTL0434	10433	4	2	4	8	16	8	16
1581870600434	B05	3	RUTL0435	10434	4	2	4	8	16	8	16
1581870600435	B05	3	RUTL0436	10435	4	2	4	8	16	8	16
1581870600436	B05	3	RUTL0437	10436	4	2	4	8	16	8	16
1581870600437	B05	3	RUTL0438	10437	4	2	4	8	16	8	16
1581870600438	B05	3	RUTL0439	10438	4	2	4	8	16	8	16
1581870600439	B05	3	RUTL0440	10439	4	2	4	8	16	8	16
1581870600440	B05	3	RUTL0441	10440	4	2	4	8	16	8	16
1581870600441	B05	3	RUTL0442	10441	4	2	4	8	16	8	16
1581870600442	B05	3	RUTL0443	10442	4	2	4	8	16	8	16
1581870600443	B05	3	RUTL0444	10443	4	2	4	8	16	8	16
1581870600444	B05	3	RUTL0445	10444	4	2	4	8	16	8	16
1581870600445	B05	3	RUTL0446	10445	4	2	4	8	16	8	16
1581870600446	B05	3	RUTL0447	10446	4	2	4	8	16	8	16
1581870600447	B05	3	RUTL0448	10447	4	2	4	8	16	8	16
1581870600448	B05	3	RUTL0449	10448	4	2	4	8	16	8	16
1581870600449	B05	3	RUTL0450	10449	4	2	4	8	16	8	16
1581870600450	B05	3	RUTL0451	10450	4	2	4	8	16	8	16
1581870600451	B05	3	RUTL0452	10451	4	2	4	8	16	8	16
1581870600452	B05	3	RUTL0453	10452	4	2	4	8	16	8	16
1581870600453	B05	3	RUTL0454	10453	4	2	4	8	16	8	16
1581870600454	B05	3	RUTL0455	10454	4	2	4	8	16	8	16
1581870600455	B05	3	RUTL0456	10455	4	2	4	8	16	8	16
1581870600456	B05	3	RUTL0457	10456	4	2	4	8	16	8	16
1581870600457	B05	3	RUTL0458	10457	4	2	4	8	16	8	16
1581870600458	B05	3	RUTL0459	10458	4	2	4	8	16	8	16
1581870600459	B05	3	RUTL0460	10459	4	2	4	8	16	8	16
1581870600460	B05	3	RUTL0461	10460	4	2	4	8	16	8	16
1581870600461	B05	3	RUTL0462	10461	4	2	4	8	16	8	16
1581870600462	B05	3	RUTL0463	10462	4	2	4	8	16	8	16
1581870600463	B05	3	RUTL0464	10463	4	2	4	8	16	8	16
1581870600464	B05	3	RUTL0465	10464	4	2	4	8	16	8	16
1581870600465	B05	3	RUTL0466	10465	4	2	4	8	16	8	16
1581870600466	B05	3	RUTL0467	10466	4	2	4	8	16	8	16
1581870600467	B05	3	RUTL0468	10467	4	2	4	8	16	8	16
1581870600468	B05	3	RUTL0469	10468	4	2	4	8	16	8	16
1581870600469	B05	3	RUTL0470	10469	4	2	4	8	16	8	16
1581870600470	B05	3	RUTL0471	10470	4	2	4	8	16	8	16
1581870600471	B05	3	RUTL0472	10471	4	2	4	8	16	8	16
1581870600472	B05	3	RUTL0473	10472	4	2	4	8	16	8	16
1581870600473	B05	3	RUTL0474	10473	4	2	4	8	16	8	16
1581870600474	B05	3	RUTL0475	10474	4	2	4	8	16	8	16
1581870600475	B05	3	RUTL0476	10475	4	2	4	8	16	8	16
1581870600476	B05	3	RUTL0477	10476	4	2	4	8	16	8	16
1581870600477	B05	3	RUTL0478	10477	4	2	4	8	16	8	16
1581870600478	B05	3	RUTL0479	10478	4	2	4	8	16	8	16
1581870600479	B05	3	RUTL0480	10479	4	2	4	8	16	8	16
1581870600480	B05	3	RUTL0481	10480	4	2	4	8	16	8	16
1581870600481	B05	3	RUTL0482	10481	4	2	4	8	16	8	16
1581870600482	B05	3	RUTL0483	10482	4	2	4	8	16	8	16
1581870600483	B05	3	RUTL0484	10483	4	2	4	8	16	8	16
1581870600484	B05	3	RUTL0485	10484	4	2	4	8	16	8	16
1581870600485	B05	3	RUTL0486	10485	4	2	4	8	16	8	16
1581870600486	B05	3	RUTL0487	10486	4	2	4	8	16	8	16
1581870600487	B05	3	RUTL0488	10487	4	2	4	8	16	8	16
1581870600488	B05	3	RUTL0489	10488	4	2	4	8	16	8	16
1581870600489	B05	3	RUTL0490	10489	4	2	4	8	16	8	16
1581870600490	B05	3	RUTL0491	10490	4	2	4	8	16	8	16
1581870600491	B05	3	RUTL0492	10491	4	2	4	8	16	8	16
1581870600492	B05	3	RUTL0493	10492	4	2	4	8	16	8	16
1581870600493	B05	3	RUTL0494	10493	4	2	4	8	16	8	16
1581870600494	B05	3	RUTL0495	10494	4	2	4	8	16	8	16
1581870600495	B05	3	RUTL0496	10495	4	2	4	8	16	8	16
1581870600496	B05	3	RUTL0497	10496	4	2	4	8	16	8	16
1581870600497	B05	3	RUTL0498	10497	4	2	4	8	16	8	16
1581870600498	B05	3	RUTL0499	10498	4	2	4	8	16	8	16
1581870600499	B06	3	RUTL0500	10499	4	2	4	8	16	8	16
1581870600500	B06	3	RUTL0501	10500	4	2	4	8	16	8	16
1581870600501	B06	3	RUTL0502	10501	4	2	4	8	16	8	16
1581870600502	B06	3	RUTL0503	10502	4	2	4	8	16	8	16
1581870600503	B06	3	RUTL0504	10503	4	2	4	8	16	8	16
1581870600504	B06	3	RUTL0505	10504	4	2	4	8	16	8	16
1581870600505	B06	3	RUTL0506	10505	4	2	4	8	16	8	16
1581870600506	B06	3	RUTL0507	10506	4	2	4	8	16	8	16
1581870600507	B06	3	RUTL0508	10507	4	2	4	8	16	8	16
1581870600508	B06	3	RUTL0509	10508	4	2	4	8	16	8	16
1581870600509	B06	3	RUTL0510	10509	4	2	4	8	16	8	16
1581870600510	B06	3	RUTL0511	10510	4	2	4	8	16	8	16
1581870600511	B06	3	RUTL0512	10511	4	2	4	8	16	8	16
1581870600512	B06	3	RUTL0513	10512	4	2	4	8	16	8	16
1581870600513	B06	3	RUTL0514	10513	4	2	4	8	16	8	16
1581870600514	B06	3	RUTL0515	10514	4	2	4	8	16	8	16
1581870600515	B06	3	RUTL0516	10515	4	2	4	8	16	8	16
1581870600516	B06	3	RUTL0517	10516	4	2	4	8	16	8	16
1581870600517	B06	3	RUTL0518	10517	4	2	4	8	16	8	16
1581870600518	B06	3	RUTL0519	10518	4	2	4	8	16	8	16
1581870600519	B06	3	RUTL0520	10519	4	2	4	8	16	8	16
1581870600520	B06	3	RUTL0521	10520	4	2	4	8	16	8	16
1581870600521	B06	3	RUTL0522	10521	4	2	4	8	16	8	16
1581870600522	B06	3	RUTL0523	10522	4	2	4	8	16	8	16
1581870600523	B06	3	RUTL0524	10523	4	2	4	8	16	8	16
1581870600524	B06	3	RUTL0525	10524	4	2	4	8	16	8	16
1581870600525	B06	3	RUTL0526	10525	4	2	4	8	16	8	16
1581870600526	B06	3	RUTL0527	10526	4	2	4	8	16	8	16
1581870600527	B06	3	RUTL0528	10527	4	2	4	8	16	8	16
1581870600528	B06	3	RUTL0529	10528	4	2	4	8	16	8	16
1581870600529	B06	3	RUTL0530	10529	4	2	4	8	16	8	16
1581870600530	B06	3	RUTL0531	10530	4	2	4	8	16	8	16
1581870600531	B06	3	RUTL0532	10531	4	2	4	8	16	8	16
1581870600532	B06	3	RUTL0533	10532	4	2	4	8	16	8	16
1581870600533	B06	3	RUTL0534	10533	4	2	4	8	16	8	16
1581870600534	B06	3	RUTL0535	10534	4	2	4	8	16	8	16
1581870600535	B06	3	RUTL0536	10535	4	2	4	8	16	8	16
1581870600536	B06	3	RUTL0537	10536	4	2	4	8	16	8	16
1581870600537	B06	3	RUTL0538	10537	4	2	4	8	16	8	16
1581870600538	B06	3	RUTL0539	10538	4	2	4	8	16	8	16
1581870600539	B06	3	RUTL0540	10539	4	2	4	8	16	8	16
1581870600540	B06	3	RUTL0541	10540	4	2	4	8	16	8	16
1581870600541	B06	3	RUTL0542	10541	4	2	4	8	16	8	16
1581870600542	B06	3	RUTL0543	10542	4	2	4	8	16	8	16
1581870600543	B06	3	RUTL0544	10543	4	2	4	8	16	8	16
1581870600544	B06	3	RUTL0545	10544	4	2	4	8	16	8	16
1581870600545	B06	3	RUTL0546	10545	4	2	4	8	16	8	16
1581870600546	B06	3	RUTL0547	10546	4	2	4	8	16	8	16
1581870600547	B06	3	RUTL0548	10547	4	2	4	8	16	8	16
1581870600548	B06	3	RUTL0549	10548	4	2	4	8	16	8	16
1581870600549	B06	3	RUTL0550	10549	4	2	4	8	16	8	16
1581870600550	B06	3	RUTL0551	10550	4	2	4	8	16	8	16
1581870600551	B06	3	RUTL0552	10551	4	2	4	8	16	8	16
1581870600552	B06	3	RUTL0553	10552	4	2	4	8	16	8	16
1581870600553	B06	3	RUTL0554	10553	4	2	4	8	16	8	16
1581870600554	B06	3	RUTL0555	10554	4	2	4	8	16	8	16
1581870600555	B06	3	RUTL0556	10555	4	2	4	8	16	8	16
1581870600556	B06	3	RUTL0557	10556	4	2	4	8	16	8	16
1581870600557	B06	3	RUTL0558	10557	4	2	4	8	16	8	16
1581870600558	B06	3	RUTL0559	10558	4	2	4	8	16	8	16
1581870600559	B06	3	RUTL0560	10559	4	2	4	8	16	8	16
1581870600560	B06	3	RUTL0561	10560	4	2	4	8	16	8	16
1581870600561	B06	3	RUTL0562	10561	4	2	4	8	16	8	16
1581870600562	B06	3	RUTL0563	10562	4	2	4	8	16	8	16
1581870600563	B06	3	RUTL0564	10563	4	2	4	8	16	8	16
1581870600564	B06	3	RUTL0565	10564	4	2	4	8	16	8	16
1581870600565	B06	3	RUTL0566	10565	4	2	4	8	16	8	16
1581870600566	B06	3	RUTL0567	10566	4	2	4	8	16	8	16
1581870600567	B06	3	RUTL0568	10567	4	2	4	8	16	8	16
1581870600568	B06	3	RUTL0569	10568	4	2	4	8	16	8	16
1581870600569	B06	3	RUTL0570	10569	4	2	4	8	16	8	16
1581870600570	B06	3	RUTL0571	10570	4	2	4	8	16	8	16
1581870600571	B06	3	RUTL0572	10571	4	2	4	8	16	8	16
1581870600572	B06	3	RUTL0573	10572	4	2	4	8	16	8	16
1581870600573	B06	3	RUTL0574	10573	4	2	4	8	16	8	16
1581870600574	B06	3	RUTL0575	10574	4	2	4	8	16	8	16
1581870600575	B06	3	RUTL0576	10575	4	2	4	8	16	8	16
1581870600576	B06	3	RUTL0577	10576	4	2	4	8	16	8	16
1581870600577	B06	3	RUTL0578	10577	4	2	4	8	16	8	16
1581870600578	B06	3	RUTL0579	10578	4	2	4	8	16	8	16
1581870600579	B06	3	RUTL0580	10579	4	2	4	8	16	8	16
1581870600580	B06	3	RUTL0581	10580	4	2	4	8	16	8	16
1581870600581	B06	3	RUTL0582	10581	4	2	4	8	16	8	16
1581870600582	B06	3	RUTL0583	10582	4	2	4	8	16	8	16
1581870600583	B06	3	RUTL0584	10583	4	2	4	8	16	8	16
1581870600584	B06	3	RUTL0585	10584	4	2	4	8	16	8	16
1581870600585	B06	3	RUTL0586	10585	4	2	4	8	16	8	16
1581870600586	B06	3	RUTL0587	10586	4	2	4	8	16	8	16
1581870600587	B06	3	RUTL0588	10587	4	2	4	8	16	8	16
1581870600588	B06	3	RUTL0589	10588	4	2	4	8	16	8	16
1581870600589	B06	3	RUTL0590	10589	4	2	4	8	16	8	16
1581870600590	B06	3	RUTL0591	10590	4	2	4	8	16	8	16
1581870600591	B06	3	RUTL0592	10591	4	2	4	8	16	8	16
1581870600592	B06	3	RUTL0593	10592	4	2	4	8	16	8	16
1581870600593	B06	3	RUTL0594	10593	4	2	4	8	16	8	16
1581870600594	B06	3	RUTL0595	10594	4	2	4	8	16	8	16
1581870600595	B06	3	RUTL0596	10595	4	2	4	8	16	8	16
1581870600596	B06	3	RUTL0597	10596	4	2	4	8	16	8	16
1581870600597	B06	3	RUTL0598	10597	4	2	4	8	16	8	16
1581870600598	B06	3	RUTL0599	10598	4	2	4	8	16	8	16
1581870600599	B06	3	RUTL0600	10599	4	2	4	8	16	8	16
1581870600600	B06	3	RUTL0601	10600	4	2	4	8	16	8	16

## Sheet: ResourceUtil-Itr04
Timestamp [ms in epoch]	Batch ID	Iteration	Request ID	Task Load (Iteration Count for AES 256 encryption)	CPU Speed GHz [const]	CPU Requested [Min ]	CPU Requested [Max ]	Cores Requested [Min]	Cores Requested [Max]	Memory Requested (GB) [Min]	Memory Requested (GB) [Max]
1581871500000	B01	4	RUTL0001	10000	4	2	4	8	16	8	16
1581871500001	B01	4	RUTL0002	10001	4	2	4	8	16	8	16
1581871500002	B01	4	RUTL0003	10002	4	2	4	8	16	8	16
1581871500003	B01	4	RUTL0004	10003	4	2	4	8	16	8	16
1581871500004	B01	4	RUTL0005	10004	4	2	4	8	16	8	16
1581871500005	B01	4	RUTL0006	10005	4	2	4	8	16	8	16
1581871500006	B01	4	RUTL0007	10006	4	2	4	8	16	8	16
1581871500007	B01	4	RUTL0008	10007	4	2	4	8	16	8	16
1581871500008	B01	4	RUTL0009	10008	4	2	4	8	16	8	16
1581871500009	B01	4	RUTL0010	10009	4	2	4	8	16	8	16
1581871500010	B01	4	RUTL0011	10010	4	2	4	8	16	8	16
1581871500011	B01	4	RUTL0012	10011	4	2	4	8	16	8	16
1581871500012	B01	4	RUTL0013	10012	4	2	4	8	16	8	16
1581871500013	B01	4	RUTL0014	10013	4	2	4	8	16	8	16
1581871500014	B01	4	RUTL0015	10014	4	2	4	8	16	8	16
1581871500015	B01	4	RUTL0016	10015	4	2	4	8	16	8	16
1581871500016	B01	4	RUTL0017	10016	4	2	4	8	16	8	16
1581871500017	B01	4	RUTL0018	10017	4	2	4	8	16	8	16
1581871500018	B01	4	RUTL0019	10018	4	2	4	8	16	8	16
1581871500019	B01	4	RUTL0020	10019	4	2	4	8	16	8	16
1581871500020	B01	4	RUTL0021	10020	4	2	4	8	16	8	16
1581871500021	B01	4	RUTL0022	10021	4	2	4	8	16	8	16
1581871500022	B01	4	RUTL0023	10022	4	2	4	8	16	8	16
1581871500023	B01	4	RUTL0024	10023	4	2	4	8	16	8	16
1581871500024	B01	4	RUTL0025	10024	4	2	4	8	16	8	16
1581871500025	B01	4	RUTL0026	10025	4	2	4	8	16	8	16
1581871500026	B01	4	RUTL0027	10026	4	2	4	8	16	8	16
1581871500027	B01	4	RUTL0028	10027	4	2	4	8	16	8	16
1581871500028	B01	4	RUTL0029	10028	4	2	4	8	16	8	16
1581871500029	B01	4	RUTL0030	10029	4	2	4	8	16	8	16
1581871500030	B01	4	RUTL0031	10030	4	2	4	8	16	8	16
1581871500031	B01	4	RUTL0032	10031	4	2	4	8	16	8	16
1581871500032	B01	4	RUTL0033	10032	4	2	4	8	16	8	16
1581871500033	B01	4	RUTL0034	10033	4	2	4	8	16	8	16
1581871500034	B01	4	RUTL0035	10034	4	2	4	8	16	8	16
1581871500035	B01	4	RUTL0036	10035	4	2	4	8	16	8	16
1581871500036	B01	4	RUTL0037	10036	4	2	4	8	16	8	16
1581871500037	B01	4	RUTL0038	10037	4	2	4	8	16	8	16
1581871500038	B01	4	RUTL0039	10038	4	2	4	8	16	8	16
1581871500039	B01	4	RUTL0040	10039	4	2	4	8	16	8	16
1581871500040	B01	4	RUTL0041	10040	4	2	4	8	16	8	16
1581871500041	B01	4	RUTL0042	10041	4	2	4	8	16	8	16
1581871500042	B01	4	RUTL0043	10042	4	2	4	8	16	8	16
1581871500043	B01	4	RUTL0044	10043	4	2	4	8	16	8	16
1581871500044	B01	4	RUTL0045	10044	4	2	4	8	16	8	16
1581871500045	B01	4	RUTL0046	10045	4	2	4	8	16	8	16
1581871500046	B01	4	RUTL0047	10046	4	2	4	8	16	8	16
1581871500047	B01	4	RUTL0048	10047	4	2	4	8	16	8	16
1581871500048	B01	4	RUTL0049	10048	4	2	4	8	16	8	16
1581871500049	B02	4	RUTL0050	10049	4	2	4	8	16	8	16
1581871500050	B02	4	RUTL0051	10050	4	2	4	8	16	8	16
1581871500051	B02	4	RUTL0052	10051	4	2	4	8	16	8	16
1581871500052	B02	4	RUTL0053	10052	4	2	4	8	16	8	16
1581871500053	B02	4	RUTL0054	10053	4	2	4	8	16	8	16
1581871500054	B02	4	RUTL0055	10054	4	2	4	8	16	8	16
1581871500055	B02	4	RUTL0056	10055	4	2	4	8	16	8	16
1581871500056	B02	4	RUTL0057	10056	4	2	4	8	16	8	16
1581871500057	B02	4	RUTL0058	10057	4	2	4	8	16	8	16
1581871500058	B02	4	RUTL0059	10058	4	2	4	8	16	8	16
1581871500059	B02	4	RUTL0060	10059	4	2	4	8	16	8	16
1581871500060	B02	4	RUTL0061	10060	4	2	4	8	16	8	16
1581871500061	B02	4	RUTL0062	10061	4	2	4	8	16	8	16
1581871500062	B02	4	RUTL0063	10062	4	2	4	8	16	8	16
1581871500063	B02	4	RUTL0064	10063	4	2	4	8	16	8	16
1581871500064	B02	4	RUTL0065	10064	4	2	4	8	16	8	16
1581871500065	B02	4	RUTL0066	10065	4	2	4	8	16	8	16
1581871500066	B02	4	RUTL0067	10066	4	2	4	8	16	8	16
1581871500067	B02	4	RUTL0068	10067	4	2	4	8	16	8	16
1581871500068	B02	4	RUTL0069	10068	4	2	4	8	16	8	16
1581871500069	B02	4	RUTL0070	10069	4	2	4	8	16	8	16
1581871500070	B02	4	RUTL0071	10070	4	2	4	8	16	8	16
1581871500071	B02	4	RUTL0072	10071	4	2	4	8	16	8	16
1581871500072	B02	4	RUTL0073	10072	4	2	4	8	16	8	16
1581871500073	B02	4	RUTL0074	10073	4	2	4	8	16	8	16
1581871500074	B02	4	RUTL0075	10074	4	2	4	8	16	8	16
1581871500075	B02	4	RUTL0076	10075	4	2	4	8	16	8	16
1581871500076	B02	4	RUTL0077	10076	4	2	4	8	16	8	16
1581871500077	B02	4	RUTL0078	10077	4	2	4	8	16	8	16
1581871500078	B02	4	RUTL0079	10078	4	2	4	8	16	8	16
1581871500079	B02	4	RUTL0080	10079	4	2	4	8	16	8	16
1581871500080	B02	4	RUTL0081	10080	4	2	4	8	16	8	16
1581871500081	B02	4	RUTL0082	10081	4	2	4	8	16	8	16
1581871500082	B02	4	RUTL0083	10082	4	2	4	8	16	8	16
1581871500083	B02	4	RUTL0084	10083	4	2	4	8	16	8	16
1581871500084	B02	4	RUTL0085	10084	4	2	4	8	16	8	16
1581871500085	B02	4	RUTL0086	10085	4	2	4	8	16	8	16
1581871500086	B02	4	RUTL0087	10086	4	2	4	8	16	8	16
1581871500087	B02	4	RUTL0088	10087	4	2	4	8	16	8	16
1581871500088	B02	4	RUTL0089	10088	4	2	4	8	16	8	16
1581871500089	B02	4	RUTL0090	10089	4	2	4	8	16	8	16
1581871500090	B02	4	RUTL0091	10090	4	2	4	8	16	8	16
1581871500091	B02	4	RUTL0092	10091	4	2	4	8	16	8	16
1581871500092	B02	4	RUTL0093	10092	4	2	4	8	16	8	16
1581871500093	B02	4	RUTL0094	10093	4	2	4	8	16	8	16
1581871500094	B02	4	RUTL0095	10094	4	2	4	8	16	8	16
1581871500095	B02	4	RUTL0096	10095	4	2	4	8	16	8	16
1581871500096	B02	4	RUTL0097	10096	4	2	4	8	16	8	16
1581871500097	B02	4	RUTL0098	10097	4	2	4	8	16	8	16
1581871500098	B02	4	RUTL0099	10098	4	2	4	8	16	8	16
1581871500099	B02	4	RUTL0100	10099	4	2	4	8	16	8	16
1581871500100	B02	4	RUTL0101	10100	4	2	4	8	16	8	16
1581871500101	B02	4	RUTL0102	10101	4	2	4	8	16	8	16
1581871500102	B02	4	RUTL0103	10102	4	2	4	8	16	8	16
1581871500103	B02	4	RUTL0104	10103	4	2	4	8	16	8	16
1581871500104	B02	4	RUTL0105	10104	4	2	4	8	16	8	16
1581871500105	B02	4	RUTL0106	10105	4	2	4	8	16	8	16
1581871500106	B02	4	RUTL0107	10106	4	2	4	8	16	8	16
1581871500107	B02	4	RUTL0108	10107	4	2	4	8	16	8	16
1581871500108	B02	4	RUTL0109	10108	4	2	4	8	16	8	16
1581871500109	B02	4	RUTL0110	10109	4	2	4	8	16	8	16
1581871500110	B02	4	RUTL0111	10110	4	2	4	8	16	8	16
1581871500111	B02	4	RUTL0112	10111	4	2	4	8	16	8	16
1581871500112	B02	4	RUTL0113	10112	4	2	4	8	16	8	16
1581871500113	B02	4	RUTL0114	10113	4	2	4	8	16	8	16
1581871500114	B02	4	RUTL0115	10114	4	2	4	8	16	8	16
1581871500115	B02	4	RUTL0116	10115	4	2	4	8	16	8	16
1581871500116	B02	4	RUTL0117	10116	4	2	4	8	16	8	16
1581871500117	B02	4	RUTL0118	10117	4	2	4	8	16	8	16
1581871500118	B02	4	RUTL0119	10118	4	2	4	8	16	8	16
1581871500119	B02	4	RUTL0120	10119	4	2	4	8	16	8	16
1581871500120	B02	4	RUTL0121	10120	4	2	4	8	16	8	16
1581871500121	B02	4	RUTL0122	10121	4	2	4	8	16	8	16
1581871500122	B02	4	RUTL0123	10122	4	2	4	8	16	8	16
1581871500123	B02	4	RUTL0124	10123	4	2	4	8	16	8	16
1581871500124	B02	4	RUTL0125	10124	4	2	4	8	16	8	16
1581871500125	B02	4	RUTL0126	10125	4	2	4	8	16	8	16
1581871500126	B02	4	RUTL0127	10126	4	2	4	8	16	8	16
1581871500127	B02	4	RUTL0128	10127	4	2	4	8	16	8	16
1581871500128	B02	4	RUTL0129	10128	4	2	4	8	16	8	16
1581871500129	B02	4	RUTL0130	10129	4	2	4	8	16	8	16
1581871500130	B02	4	RUTL0131	10130	4	2	4	8	16	8	16
1581871500131	B02	4	RUTL0132	10131	4	2	4	8	16	8	16
1581871500132	B02	4	RUTL0133	10132	4	2	4	8	16	8	16
1581871500133	B02	4	RUTL0134	10133	4	2	4	8	16	8	16
1581871500134	B02	4	RUTL0135	10134	4	2	4	8	16	8	16
1581871500135	B02	4	RUTL0136	10135	4	2	4	8	16	8	16
1581871500136	B02	4	RUTL0137	10136	4	2	4	8	16	8	16
1581871500137	B02	4	RUTL0138	10137	4	2	4	8	16	8	16
1581871500138	B02	4	RUTL0139	10138	4	2	4	8	16	8	16
1581871500139	B02	4	RUTL0140	10139	4	2	4	8	16	8	16
1581871500140	B02	4	RUTL0141	10140	4	2	4	8	16	8	16
1581871500141	B02	4	RUTL0142	10141	4	2	4	8	16	8	16
1581871500142	B02	4	RUTL0143	10142	4	2	4	8	16	8	16
1581871500143	B02	4	RUTL0144	10143	4	2	4	8	16	8	16
1581871500144	B02	4	RUTL0145	10144	4	2	4	8	16	8	16
1581871500145	B02	4	RUTL0146	10145	4	2	4	8	16	8	16
1581871500146	B02	4	RUTL0147	10146	4	2	4	8	16	8	16
1581871500147	B02	4	RUTL0148	10147	4	2	4	8	16	8	16
1581871500148	B02	4	RUTL0149	10148	4	2	4	8	16	8	16
1581871500149	B02	4	RUTL0150	10149	4	2	4	8	16	8	16
1581871500150	B02	4	RUTL0151	10150	4	2	4	8	16	8	16
1581871500151	B02	4	RUTL0152	10151	4	2	4	8	16	8	16
1581871500152	B02	4	RUTL0153	10152	4	2	4	8	16	8	16
1581871500153	B02	4	RUTL0154	10153	4	2	4	8	16	8	16
1581871500154	B02	4	RUTL0155	10154	4	2	4	8	16	8	16
1581871500155	B02	4	RUTL0156	10155	4	2	4	8	16	8	16
1581871500156	B02	4	RUTL0157	10156	4	2	4	8	16	8	16
1581871500157	B02	4	RUTL0158	10157	4	2	4	8	16	8	16
1581871500158	B02	4	RUTL0159	10158	4	2	4	8	16	8	16
1581871500159	B02	4	RUTL0160	10159	4	2	4	8	16	8	16
1581871500160	B02	4	RUTL0161	10160	4	2	4	8	16	8	16
1581871500161	B02	4	RUTL0162	10161	4	2	4	8	16	8	16
1581871500162	B02	4	RUTL0163	10162	4	2	4	8	16	8	16
1581871500163	B02	4	RUTL0164	10163	4	2	4	8	16	8	16
1581871500164	B02	4	RUTL0165	10164	4	2	4	8	16	8	16
1581871500165	B02	4	RUTL0166	10165	4	2	4	8	16	8	16
1581871500166	B02	4	RUTL0167	10166	4	2	4	8	16	8	16
1581871500167	B02	4	RUTL0168	10167	4	2	4	8	16	8	16
1581871500168	B02	4	RUTL0169	10168	4	2	4	8	16	8	16
1581871500169	B02	4	RUTL0170	10169	4	2	4	8	16	8	16
1581871500170	B02	4	RUTL0171	10170	4	2	4	8	16	8	16
1581871500171	B02	4	RUTL0172	10171	4	2	4	8	16	8	16
1581871500172	B02	4	RUTL0173	10172	4	2	4	8	16	8	16
1581871500173	B02	4	RUTL0174	10173	4	2	4	8	16	8	16
1581871500174	B02	4	RUTL0175	10174	4	2	4	8	16	8	16
1581871500175	B02	4	RUTL0176	10175	4	2	4	8	16	8	16
1581871500176	B02	4	RUTL0177	10176	4	2	4	8	16	8	16
1581871500177	B02	4	RUTL0178	10177	4	2	4	8	16	8	16
1581871500178	B02	4	RUTL0179	10178	4	2	4	8	16	8	16
1581871500179	B02	4	RUTL0180	10179	4	2	4	8	16	8	16
1581871500180	B02	4	RUTL0181	10180	4	2	4	8	16	8	16
1581871500181	B02	4	RUTL0182	10181	4	2	4	8	16	8	16
1581871500182	B02	4	RUTL0183	10182	4	2	4	8	16	8	16
1581871500183	B02	4	RUTL0184	10183	4	2	4	8	16	8	16
1581871500184	B02	4	RUTL0185	10184	4	2	4	8	16	8	16
1581871500185	B02	4	RUTL0186	10185	4	2	4	8	16	8	16
1581871500186	B02	4	RUTL0187	10186	4	2	4	8	16	8	16
1581871500187	B02	4	RUTL0188	10187	4	2	4	8	16	8	16
1581871500188	B02	4	RUTL0189	10188	4	2	4	8	16	8	16
1581871500189	B02	4	RUTL0190	10189	4	2	4	8	16	8	16
1581871500190	B02	4	RUTL0191	10190	4	2	4	8	16	8	16
1581871500191	B02	4	RUTL0192	10191	4	2	4	8	16	8	16
1581871500192	B02	4	RUTL0193	10192	4	2	4	8	16	8	16
1581871500193	B02	4	RUTL0194	10193	4	2	4	8	16	8	16
1581871500194	B02	4	RUTL0195	10194	4	2	4	8	16	8	16
1581871500195	B02	4	RUTL0196	10195	4	2	4	8	16	8	16
1581871500196	B02	4	RUTL0197	10196	4	2	4	8	16	8	16
1581871500197	B02	4	RUTL0198	10197	4	2	4	8	16	8	16
1581871500198	B02	4	RUTL0199	10198	4	2	4	8	16	8	16
1581871500199	B02	4	RUTL0200	10199	4	2	4	8	16	8	16
1581871500200	B03	4	RUTL0201	10200	4	2	4	8	16	8	16
1581871500201	B03	4	RUTL0202	10201	4	2	4	8	16	8	16
1581871500202	B03	4	RUTL0203	10202	4	2	4	8	16	8	16
1581871500203	B03	4	RUTL0204	10203	4	2	4	8	16	8	16
1581871500204	B03	4	RUTL0205	10204	4	2	4	8	16	8	16
1581871500205	B03	4	RUTL0206	10205	4	2	4	8	16	8	16
1581871500206	B03	4	RUTL0207	10206	4	2	4	8	16	8	16
1581871500207	B03	4	RUTL0208	10207	4	2	4	8	16	8	16
1581871500208	B03	4	RUTL0209	10208	4	2	4	8	16	8	16
1581871500209	B03	4	RUTL0210	10209	4	2	4	8	16	8	16
1581871500210	B03	4	RUTL0211	10210	4	2	4	8	16	8	16
1581871500211	B03	4	RUTL0212	10211	4	2	4	8	16	8	16
1581871500212	B03	4	RUTL0213	10212	4	2	4	8	16	8	16
1581871500213	B03	4	RUTL0214	10213	4	2	4	8	16	8	16
1581871500214	B03	4	RUTL0215	10214	4	2	4	8	16	8	16
1581871500215	B03	4	RUTL0216	10215	4	2	4	8	16	8	16
1581871500216	B03	4	RUTL0217	10216	4	2	4	8	16	8	16
1581871500217	B03	4	RUTL0218	10217	4	2	4	8	16	8	16
1581871500218	B03	4	RUTL0219	10218	4	2	4	8	16	8	16
1581871500219	B03	4	RUTL0220	10219	4	2	4	8	16	8	16
1581871500220	B03	4	RUTL0221	10220	4	2	4	8	16	8	16
1581871500221	B03	4	RUTL0222	10221	4	2	4	8	16	8	16
1581871500222	B03	4	RUTL0223	10222	4	2	4	8	16	8	16
1581871500223	B03	4	RUTL0224	10223	4	2	4	8	16	8	16
1581871500224	B03	4	RUTL0225	10224	4	2	4	8	16	8	16
1581871500225	B03	4	RUTL0226	10225	4	2	4	8	16	8	16
1581871500226	B03	4	RUTL0227	10226	4	2	4	8	16	8	16
1581871500227	B03	4	RUTL0228	10227	4	2	4	8	16	8	16
1581871500228	B03	4	RUTL0229	10228	4	2	4	8	16	8	16
1581871500229	B03	4	RUTL0230	10229	4	2	4	8	16	8	16
1581871500230	B03	4	RUTL0231	10230	4	2	4	8	16	8	16
1581871500231	B03	4	RUTL0232	10231	4	2	4	8	16	8	16
1581871500232	B03	4	RUTL0233	10232	4	2	4	8	16	8	16
1581871500233	B03	4	RUTL0234	10233	4	2	4	8	16	8	16
1581871500234	B03	4	RUTL0235	10234	4	2	4	8	16	8	16
1581871500235	B03	4	RUTL0236	10235	4	2	4	8	16	8	16
1581871500236	B03	4	RUTL0237	10236	4	2	4	8	16	8	16
1581871500237	B03	4	RUTL0238	10237	4	2	4	8	16	8	16
1581871500238	B03	4	RUTL0239	10238	4	2	4	8	16	8	16
1581871500239	B03	4	RUTL0240	10239	4	2	4	8	16	8	16
1581871500240	B03	4	RUTL0241	10240	4	2	4	8	16	8	16
1581871500241	B03	4	RUTL0242	10241	4	2	4	8	16	8	16
1581871500242	B03	4	RUTL0243	10242	4	2	4	8	16	8	16
1581871500243	B03	4	RUTL0244	10243	4	2	4	8	16	8	16
1581871500244	B03	4	RUTL0245	10244	4	2	4	8	16	8	16
1581871500245	B03	4	RUTL0246	10245	4	2	4	8	16	8	16
1581871500246	B03	4	RUTL0247	10246	4	2	4	8	16	8	16
1581871500247	B03	4	RUTL0248	10247	4	2	4	8	16	8	16
1581871500248	B03	4	RUTL0249	10248	4	2	4	8	16	8	16
1581871500249	B03	4	RUTL0250	10249	4	2	4	8	16	8	16
1581871500250	B03	4	RUTL0251	10250	4	2	4	8	16	8	16
1581871500251	B03	4	RUTL0252	10251	4	2	4	8	16	8	16
1581871500252	B03	4	RUTL0253	10252	4	2	4	8	16	8	16
1581871500253	B03	4	RUTL0254	10253	4	2	4	8	16	8	16
1581871500254	B03	4	RUTL0255	10254	4	2	4	8	16	8	16
1581871500255	B03	4	RUTL0256	10255	4	2	4	8	16	8	16
1581871500256	B03	4	RUTL0257	10256	4	2	4	8	16	8	16
1581871500257	B03	4	RUTL0258	10257	4	2	4	8	16	8	16
1581871500258	B03	4	RUTL0259	10258	4	2	4	8	16	8	16
1581871500259	B03	4	RUTL0260	10259	4	2	4	8	16	8	16
1581871500260	B03	4	RUTL0261	10260	4	2	4	8	16	8	16
1581871500261	B03	4	RUTL0262	10261	4	2	4	8	16	8	16
1581871500262	B03	4	RUTL0263	10262	4	2	4	8	16	8	16
1581871500263	B03	4	RUTL0264	10263	4	2	4	8	16	8	16
1581871500264	B03	4	RUTL0265	10264	4	2	4	8	16	8	16
1581871500265	B03	4	RUTL0266	10265	4	2	4	8	16	8	16
1581871500266	B03	4	RUTL0267	10266	4	2	4	8	16	8	16
1581871500267	B03	4	RUTL0268	10267	4	2	4	8	16	8	16
1581871500268	B03	4	RUTL0269	10268	4	2	4	8	16	8	16
1581871500269	B03	4	RUTL0270	10269	4	2	4	8	16	8	16
1581871500270	B03	4	RUTL0271	10270	4	2	4	8	16	8	16
1581871500271	B03	4	RUTL0272	10271	4	2	4	8	16	8	16
1581871500272	B03	4	RUTL0273	10272	4	2	4	8	16	8	16
1581871500273	B03	4	RUTL0274	10273	4	2	4	8	16	8	16
1581871500274	B03	4	RUTL0275	10274	4	2	4	8	16	8	16
1581871500275	B03	4	RUTL0276	10275	4	2	4	8	16	8	16
1581871500276	B03	4	RUTL0277	10276	4	2	4	8	16	8	16
1581871500277	B03	4	RUTL0278	10277	4	2	4	8	16	8	16
1581871500278	B03	4	RUTL0279	10278	4	2	4	8	16	8	16
1581871500279	B03	4	RUTL0280	10279	4	2	4	8	16	8	16
1581871500280	B03	4	RUTL0281	10280	4	2	4	8	16	8	16
1581871500281	B03	4	RUTL0282	10281	4	2	4	8	16	8	16
1581871500282	B03	4	RUTL0283	10282	4	2	4	8	16	8	16
1581871500283	B03	4	RUTL0284	10283	4	2	4	8	16	8	16
1581871500284	B03	4	RUTL0285	10284	4	2	4	8	16	8	16
1581871500285	B03	4	RUTL0286	10285	4	2	4	8	16	8	16
1581871500286	B03	4	RUTL0287	10286	4	2	4	8	16	8	16
1581871500287	B03	4	RUTL0288	10287	4	2	4	8	16	8	16
1581871500288	B03	4	RUTL0289	10288	4	2	4	8	16	8	16
1581871500289	B03	4	RUTL0290	10289	4	2	4	8	16	8	16
1581871500290	B03	4	RUTL0291	10290	4	2	4	8	16	8	16
1581871500291	B03	4	RUTL0292	10291	4	2	4	8	16	8	16
1581871500292	B03	4	RUTL0293	10292	4	2	4	8	16	8	16
1581871500293	B03	4	RUTL0294	10293	4	2	4	8	16	8	16
1581871500294	B03	4	RUTL0295	10294	4	2	4	8	16	8	16
1581871500295	B03	4	RUTL0296	10295	4	2	4	8	16	8	16
1581871500296	B03	4	RUTL0297	10296	4	2	4	8	16	8	16
1581871500297	B03	4	RUTL0298	10297	4	2	4	8	16	8	16
1581871500298	B04	4	RUTL0299	10298	4	2	4	8	16	8	16
1581871500299	B04	4	RUTL0300	10299	4	2	4	8	16	8	16
1581871500300	B04	4	RUTL0301	10300	4	2	4	8	16	8	16
1581871500301	B04	4	RUTL0302	10301	4	2	4	8	16	8	16
1581871500302	B04	4	RUTL0303	10302	4	2	4	8	16	8	16
1581871500303	B04	4	RUTL0304	10303	4	2	4	8	16	8	16
1581871500304	B04	4	RUTL0305	10304	4	2	4	8	16	8	16
1581871500305	B04	4	RUTL0306	10305	4	2	4	8	16	8	16
1581871500306	B04	4	RUTL0307	10306	4	2	4	8	16	8	16
1581871500307	B04	4	RUTL0308	10307	4	2	4	8	16	8	16
1581871500308	B04	4	RUTL0309	10308	4	2	4	8	16	8	16
1581871500309	B04	4	RUTL0310	10309	4	2	4	8	16	8	16
1581871500310	B04	4	RUTL0311	10310	4	2	4	8	16	8	16
1581871500311	B04	4	RUTL0312	10311	4	2	4	8	16	8	16
1581871500312	B04	4	RUTL0313	10312	4	2	4	8	16	8	16
1581871500313	B04	4	RUTL0314	10313	4	2	4	8	16	8	16
1581871500314	B04	4	RUTL0315	10314	4	2	4	8	16	8	16
1581871500315	B04	4	RUTL0316	10315	4	2	4	8	16	8	16
1581871500316	B04	4	RUTL0317	10316	4	2	4	8	16	8	16
1581871500317	B04	4	RUTL0318	10317	4	2	4	8	16	8	16
1581871500318	B04	4	RUTL0319	10318	4	2	4	8	16	8	16
1581871500319	B04	4	RUTL0320	10319	4	2	4	8	16	8	16
1581871500320	B04	4	RUTL0321	10320	4	2	4	8	16	8	16
1581871500321	B04	4	RUTL0322	10321	4	2	4	8	16	8	16
1581871500322	B04	4	RUTL0323	10322	4	2	4	8	16	8	16
1581871500323	B04	4	RUTL0324	10323	4	2	4	8	16	8	16
1581871500324	B04	4	RUTL0325	10324	4	2	4	8	16	8	16
1581871500325	B04	4	RUTL0326	10325	4	2	4	8	16	8	16
1581871500326	B04	4	RUTL0327	10326	4	2	4	8	16	8	16
1581871500327	B04	4	RUTL0328	10327	4	2	4	8	16	8	16
1581871500328	B04	4	RUTL0329	10328	4	2	4	8	16	8	16
1581871500329	B04	4	RUTL0330	10329	4	2	4	8	16	8	16
1581871500330	B04	4	RUTL0331	10330	4	2	4	8	16	8	16
1581871500331	B04	4	RUTL0332	10331	4	2	4	8	16	8	16
1581871500332	B04	4	RUTL0333	10332	4	2	4	8	16	8	16
1581871500333	B04	4	RUTL0334	10333	4	2	4	8	16	8	16
1581871500334	B04	4	RUTL0335	10334	4	2	4	8	16	8	16
1581871500335	B04	4	RUTL0336	10335	4	2	4	8	16	8	16
1581871500336	B04	4	RUTL0337	10336	4	2	4	8	16	8	16
1581871500337	B04	4	RUTL0338	10337	4	2	4	8	16	8	16
1581871500338	B04	4	RUTL0339	10338	4	2	4	8	16	8	16
1581871500339	B04	4	RUTL0340	10339	4	2	4	8	16	8	16
1581871500340	B04	4	RUTL0341	10340	4	2	4	8	16	8	16
1581871500341	B04	4	RUTL0342	10341	4	2	4	8	16	8	16
1581871500342	B04	4	RUTL0343	10342	4	2	4	8	16	8	16
1581871500343	B04	4	RUTL0344	10343	4	2	4	8	16	8	16
1581871500344	B04	4	RUTL0345	10344	4	2	4	8	16	8	16
1581871500345	B04	4	RUTL0346	10345	4	2	4	8	16	8	16
1581871500346	B04	4	RUTL0347	10346	4	2	4	8	16	8	16
1581871500347	B04	4	RUTL0348	10347	4	2	4	8	16	8	16
1581871500348	B04	4	RUTL0349	10348	4	2	4	8	16	8	16
1581871500349	B04	4	RUTL0350	10349	4	2	4	8	16	8	16
1581871500350	B04	4	RUTL0351	10350	4	2	4	8	16	8	16
1581871500351	B04	4	RUTL0352	10351	4	2	4	8	16	8	16
1581871500352	B04	4	RUTL0353	10352	4	2	4	8	16	8	16
1581871500353	B04	4	RUTL0354	10353	4	2	4	8	16	8	16
1581871500354	B04	4	RUTL0355	10354	4	2	4	8	16	8	16
1581871500355	B04	4	RUTL0356	10355	4	2	4	8	16	8	16
1581871500356	B04	4	RUTL0357	10356	4	2	4	8	16	8	16
1581871500357	B04	4	RUTL0358	10357	4	2	4	8	16	8	16
1581871500358	B04	4	RUTL0359	10358	4	2	4	8	16	8	16
1581871500359	B04	4	RUTL0360	10359	4	2	4	8	16	8	16
1581871500360	B04	4	RUTL0361	10360	4	2	4	8	16	8	16
1581871500361	B04	4	RUTL0362	10361	4	2	4	8	16	8	16
1581871500362	B04	4	RUTL0363	10362	4	2	4	8	16	8	16
1581871500363	B04	4	RUTL0364	10363	4	2	4	8	16	8	16
1581871500364	B04	4	RUTL0365	10364	4	2	4	8	16	8	16
1581871500365	B04	4	RUTL0366	10365	4	2	4	8	16	8	16
1581871500366	B04	4	RUTL0367	10366	4	2	4	8	16	8	16
1581871500367	B04	4	RUTL0368	10367	4	2	4	8	16	8	16
1581871500368	B04	4	RUTL0369	10368	4	2	4	8	16	8	16
1581871500369	B04	4	RUTL0370	10369	4	2	4	8	16	8	16
1581871500370	B04	4	RUTL0371	10370	4	2	4	8	16	8	16
1581871500371	B04	4	RUTL0372	10371	4	2	4	8	16	8	16
1581871500372	B04	4	RUTL0373	10372	4	2	4	8	16	8	16
1581871500373	B04	4	RUTL0374	10373	4	2	4	8	16	8	16
1581871500374	B04	4	RUTL0375	10374	4	2	4	8	16	8	16
1581871500375	B04	4	RUTL0376	10375	4	2	4	8	16	8	16
1581871500376	B04	4	RUTL0377	10376	4	2	4	8	16	8	16
1581871500377	B04	4	RUTL0378	10377	4	2	4	8	16	8	16
1581871500378	B04	4	RUTL0379	10378	4	2	4	8	16	8	16
1581871500379	B04	4	RUTL0380	10379	4	2	4	8	16	8	16
1581871500380	B04	4	RUTL0381	10380	4	2	4	8	16	8	16
1581871500381	B04	4	RUTL0382	10381	4	2	4	8	16	8	16
1581871500382	B04	4	RUTL0383	10382	4	2	4	8	16	8	16
1581871500383	B04	4	RUTL0384	10383	4	2	4	8	16	8	16
1581871500384	B04	4	RUTL0385	10384	4	2	4	8	16	8	16
1581871500385	B04	4	RUTL0386	10385	4	2	4	8	16	8	16
1581871500386	B04	4	RUTL0387	10386	4	2	4	8	16	8	16
1581871500387	B04	4	RUTL0388	10387	4	2	4	8	16	8	16
1581871500388	B04	4	RUTL0389	10388	4	2	4	8	16	8	16
1581871500389	B04	4	RUTL0390	10389	4	2	4	8	16	8	16
1581871500390	B04	4	RUTL0391	10390	4	2	4	8	16	8	16
1581871500391	B04	4	RUTL0392	10391	4	2	4	8	16	8	16
1581871500392	B04	4	RUTL0393	10392	4	2	4	8	16	8	16
1581871500393	B04	4	RUTL0394	10393	4	2	4	8	16	8	16
1581871500394	B04	4	RUTL0395	10394	4	2	4	8	16	8	16
1581871500395	B04	4	RUTL0396	10395	4	2	4	8	16	8	16
1581871500396	B04	4	RUTL0397	10396	4	2	4	8	16	8	16
1581871500397	B04	4	RUTL0398	10397	4	2	4	8	16	8	16
1581871500398	B04	4	RUTL0399	10398	4	2	4	8	16	8	16
1581871500399	B04	4	RUTL0400	10399	4	2	4	8	16	8	16
1581871500400	B05	4	RUTL0401	10400	4	2	4	8	16	8	16
1581871500401	B05	4	RUTL0402	10401	4	2	4	8	16	8	16
1581871500402	B05	4	RUTL0403	10402	4	2	4	8	16	8	16
1581871500403	B05	4	RUTL0404	10403	4	2	4	8	16	8	16
1581871500404	B05	4	RUTL0405	10404	4	2	4	8	16	8	16
1581871500405	B05	4	RUTL0406	10405	4	2	4	8	16	8	16
1581871500406	B05	4	RUTL0407	10406	4	2	4	8	16	8	16
1581871500407	B05	4	RUTL0408	10407	4	2	4	8	16	8	16
1581871500408	B05	4	RUTL0409	10408	4	2	4	8	16	8	16
1581871500409	B05	4	RUTL0410	10409	4	2	4	8	16	8	16
1581871500410	B05	4	RUTL0411	10410	4	2	4	8	16	8	16
1581871500411	B05	4	RUTL0412	10411	4	2	4	8	16	8	16
1581871500412	B05	4	RUTL0413	10412	4	2	4	8	16	8	16
1581871500413	B05	4	RUTL0414	10413	4	2	4	8	16	8	16
1581871500414	B05	4	RUTL0415	10414	4	2	4	8	16	8	16
1581871500415	B05	4	RUTL0416	10415	4	2	4	8	16	8	16
1581871500416	B05	4	RUTL0417	10416	4	2	4	8	16	8	16
1581871500417	B05	4	RUTL0418	10417	4	2	4	8	16	8	16
1581871500418	B05	4	RUTL0419	10418	4	2	4	8	16	8	16
1581871500419	B05	4	RUTL0420	10419	4	2	4	8	16	8	16
1581871500420	B05	4	RUTL0421	10420	4	2	4	8	16	8	16
1581871500421	B05	4	RUTL0422	10421	4	2	4	8	16	8	16
1581871500422	B05	4	RUTL0423	10422	4	2	4	8	16	8	16
1581871500423	B05	4	RUTL0424	10423	4	2	4	8	16	8	16
1581871500424	B05	4	RUTL0425	10424	4	2	4	8	16	8	16
1581871500425	B05	4	RUTL0426	10425	4	2	4	8	16	8	16
1581871500426	B05	4	RUTL0427	10426	4	2	4	8	16	8	16
1581871500427	B05	4	RUTL0428	10427	4	2	4	8	16	8	16
1581871500428	B05	4	RUTL0429	10428	4	2	4	8	16	8	16
1581871500429	B05	4	RUTL0430	10429	4	2	4	8	16	8	16
1581871500430	B05	4	RUTL0431	10430	4	2	4	8	16	8	16
1581871500431	B05	4	RUTL0432	10431	4	2	4	8	16	8	16
1581871500432	B05	4	RUTL0433	10432	4	2	4	8	16	8	16
1581871500433	B05	4	RUTL0434	10433	4	2	4	8	16	8	16
1581871500434	B05	4	RUTL0435	10434	4	2	4	8	16	8	16
1581871500435	B05	4	RUTL0436	10435	4	2	4	8	16	8	16
1581871500436	B05	4	RUTL0437	10436	4	2	4	8	16	8	16
1581871500437	B05	4	RUTL0438	10437	4	2	4	8	16	8	16
1581871500438	B05	4	RUTL0439	10438	4	2	4	8	16	8	16
1581871500439	B05	4	RUTL0440	10439	4	2	4	8	16	8	16
1581871500440	B05	4	RUTL0441	10440	4	2	4	8	16	8	16
1581871500441	B05	4	RUTL0442	10441	4	2	4	8	16	8	16
1581871500442	B05	4	RUTL0443	10442	4	2	4	8	16	8	16
1581871500443	B05	4	RUTL0444	10443	4	2	4	8	16	8	16
1581871500444	B05	4	RUTL0445	10444	4	2	4	8	16	8	16
1581871500445	B05	4	RUTL0446	10445	4	2	4	8	16	8	16
1581871500446	B05	4	RUTL0447	10446	4	2	4	8	16	8	16
1581871500447	B05	4	RUTL0448	10447	4	2	4	8	16	8	16
1581871500448	B05	4	RUTL0449	10448	4	2	4	8	16	8	16
1581871500449	B05	4	RUTL0450	10449	4	2	4	8	16	8	16
1581871500450	B05	4	RUTL0451	10450	4	2	4	8	16	8	16
1581871500451	B05	4	RUTL0452	10451	4	2	4	8	16	8	16
1581871500452	B05	4	RUTL0453	10452	4	2	4	8	16	8	16
1581871500453	B05	4	RUTL0454	10453	4	2	4	8	16	8	16
1581871500454	B05	4	RUTL0455	10454	4	2	4	8	16	8	16
1581871500455	B05	4	RUTL0456	10455	4	2	4	8	16	8	16
1581871500456	B05	4	RUTL0457	10456	4	2	4	8	16	8	16
1581871500457	B05	4	RUTL0458	10457	4	2	4	8	16	8	16
1581871500458	B05	4	RUTL0459	10458	4	2	4	8	16	8	16
1581871500459	B05	4	RUTL0460	10459	4	2	4	8	16	8	16
1581871500460	B05	4	RUTL0461	10460	4	2	4	8	16	8	16
1581871500461	B05	4	RUTL0462	10461	4	2	4	8	16	8	16
1581871500462	B05	4	RUTL0463	10462	4	2	4	8	16	8	16
1581871500463	B05	4	RUTL0464	10463	4	2	4	8	16	8	16
1581871500464	B05	4	RUTL0465	10464	4	2	4	8	16	8	16
1581871500465	B05	4	RUTL0466	10465	4	2	4	8	16	8	16
1581871500466	B05	4	RUTL0467	10466	4	2	4	8	16	8	16
1581871500467	B05	4	RUTL0468	10467	4	2	4	8	16	8	16
1581871500468	B05	4	RUTL0469	10468	4	2	4	8	16	8	16
1581871500469	B05	4	RUTL0470	10469	4	2	4	8	16	8	16
1581871500470	B05	4	RUTL0471	10470	4	2	4	8	16	8	16
1581871500471	B05	4	RUTL0472	10471	4	2	4	8	16	8	16
1581871500472	B05	4	RUTL0473	10472	4	2	4	8	16	8	16
1581871500473	B05	4	RUTL0474	10473	4	2	4	8	16	8	16
1581871500474	B05	4	RUTL0475	10474	4	2	4	8	16	8	16
1581871500475	B05	4	RUTL0476	10475	4	2	4	8	16	8	16
1581871500476	B05	4	RUTL0477	10476	4	2	4	8	16	8	16
1581871500477	B05	4	RUTL0478	10477	4	2	4	8	16	8	16
1581871500478	B05	4	RUTL0479	10478	4	2	4	8	16	8	16
1581871500479	B05	4	RUTL0480	10479	4	2	4	8	16	8	16
1581871500480	B05	4	RUTL0481	10480	4	2	4	8	16	8	16
1581871500481	B05	4	RUTL0482	10481	4	2	4	8	16	8	16
1581871500482	B05	4	RUTL0483	10482	4	2	4	8	16	8	16
1581871500483	B05	4	RUTL0484	10483	4	2	4	8	16	8	16
1581871500484	B05	4	RUTL0485	10484	4	2	4	8	16	8	16
1581871500485	B05	4	RUTL0486	10485	4	2	4	8	16	8	16
1581871500486	B05	4	RUTL0487	10486	4	2	4	8	16	8	16
1581871500487	B05	4	RUTL0488	10487	4	2	4	8	16	8	16
1581871500488	B05	4	RUTL0489	10488	4	2	4	8	16	8	16
1581871500489	B05	4	RUTL0490	10489	4	2	4	8	16	8	16
1581871500490	B05	4	RUTL0491	10490	4	2	4	8	16	8	16
1581871500491	B05	4	RUTL0492	10491	4	2	4	8	16	8	16
1581871500492	B05	4	RUTL0493	10492	4	2	4	8	16	8	16
1581871500493	B05	4	RUTL0494	10493	4	2	4	8	16	8	16
1581871500494	B05	4	RUTL0495	10494	4	2	4	8	16	8	16
1581871500495	B05	4	RUTL0496	10495	4	2	4	8	16	8	16
1581871500496	B05	4	RUTL0497	10496	4	2	4	8	16	8	16
1581871500497	B05	4	RUTL0498	10497	4	2	4	8	16	8	16
1581871500498	B05	4	RUTL0499	10498	4	2	4	8	16	8	16
1581871500499	B06	4	RUTL0500	10499	4	2	4	8	16	8	16
1581871500500	B06	4	RUTL0501	10500	4	2	4	8	16	8	16
1581871500501	B06	4	RUTL0502	10501	4	2	4	8	16	8	16
1581871500502	B06	4	RUTL0503	10502	4	2	4	8	16	8	16
1581871500503	B06	4	RUTL0504	10503	4	2	4	8	16	8	16
1581871500504	B06	4	RUTL0505	10504	4	2	4	8	16	8	16
1581871500505	B06	4	RUTL0506	10505	4	2	4	8	16	8	16
1581871500506	B06	4	RUTL0507	10506	4	2	4	8	16	8	16
1581871500507	B06	4	RUTL0508	10507	4	2	4	8	16	8	16
1581871500508	B06	4	RUTL0509	10508	4	2	4	8	16	8	16
1581871500509	B06	4	RUTL0510	10509	4	2	4	8	16	8	16
1581871500510	B06	4	RUTL0511	10510	4	2	4	8	16	8	16
1581871500511	B06	4	RUTL0512	10511	4	2	4	8	16	8	16
1581871500512	B06	4	RUTL0513	10512	4	2	4	8	16	8	16
1581871500513	B06	4	RUTL0514	10513	4	2	4	8	16	8	16
1581871500514	B06	4	RUTL0515	10514	4	2	4	8	16	8	16
1581871500515	B06	4	RUTL0516	10515	4	2	4	8	16	8	16
1581871500516	B06	4	RUTL0517	10516	4	2	4	8	16	8	16
1581871500517	B06	4	RUTL0518	10517	4	2	4	8	16	8	16
1581871500518	B06	4	RUTL0519	10518	4	2	4	8	16	8	16
1581871500519	B06	4	RUTL0520	10519	4	2	4	8	16	8	16
1581871500520	B06	4	RUTL0521	10520	4	2	4	8	16	8	16
1581871500521	B06	4	RUTL0522	10521	4	2	4	8	16	8	16
1581871500522	B06	4	RUTL0523	10522	4	2	4	8	16	8	16
1581871500523	B06	4	RUTL0524	10523	4	2	4	8	16	8	16
1581871500524	B06	4	RUTL0525	10524	4	2	4	8	16	8	16
1581871500525	B06	4	RUTL0526	10525	4	2	4	8	16	8	16
1581871500526	B06	4	RUTL0527	10526	4	2	4	8	16	8	16
1581871500527	B06	4	RUTL0528	10527	4	2	4	8	16	8	16
1581871500528	B06	4	RUTL0529	10528	4	2	4	8	16	8	16
1581871500529	B06	4	RUTL0530	10529	4	2	4	8	16	8	16
1581871500530	B06	4	RUTL0531	10530	4	2	4	8	16	8	16
1581871500531	B06	4	RUTL0532	10531	4	2	4	8	16	8	16
1581871500532	B06	4	RUTL0533	10532	4	2	4	8	16	8	16
1581871500533	B06	4	RUTL0534	10533	4	2	4	8	16	8	16
1581871500534	B06	4	RUTL0535	10534	4	2	4	8	16	8	16
1581871500535	B06	4	RUTL0536	10535	4	2	4	8	16	8	16
1581871500536	B06	4	RUTL0537	10536	4	2	4	8	16	8	16
1581871500537	B06	4	RUTL0538	10537	4	2	4	8	16	8	16
1581871500538	B06	4	RUTL0539	10538	4	2	4	8	16	8	16
1581871500539	B06	4	RUTL0540	10539	4	2	4	8	16	8	16
1581871500540	B06	4	RUTL0541	10540	4	2	4	8	16	8	16
1581871500541	B06	4	RUTL0542	10541	4	2	4	8	16	8	16
1581871500542	B06	4	RUTL0543	10542	4	2	4	8	16	8	16
1581871500543	B06	4	RUTL0544	10543	4	2	4	8	16	8	16
1581871500544	B06	4	RUTL0545	10544	4	2	4	8	16	8	16
1581871500545	B06	4	RUTL0546	10545	4	2	4	8	16	8	16
1581871500546	B06	4	RUTL0547	10546	4	2	4	8	16	8	16
1581871500547	B06	4	RUTL0548	10547	4	2	4	8	16	8	16
1581871500548	B06	4	RUTL0549	10548	4	2	4	8	16	8	16
1581871500549	B06	4	RUTL0550	10549	4	2	4	8	16	8	16
1581871500550	B06	4	RUTL0551	10550	4	2	4	8	16	8	16
1581871500551	B06	4	RUTL0552	10551	4	2	4	8	16	8	16
1581871500552	B06	4	RUTL0553	10552	4	2	4	8	16	8	16
1581871500553	B06	4	RUTL0554	10553	4	2	4	8	16	8	16
1581871500554	B06	4	RUTL0555	10554	4	2	4	8	16	8	16
1581871500555	B06	4	RUTL0556	10555	4	2	4	8	16	8	16
1581871500556	B06	4	RUTL0557	10556	4	2	4	8	16	8	16
1581871500557	B06	4	RUTL0558	10557	4	2	4	8	16	8	16
1581871500558	B06	4	RUTL0559	10558	4	2	4	8	16	8	16
1581871500559	B06	4	RUTL0560	10559	4	2	4	8	16	8	16
1581871500560	B06	4	RUTL0561	10560	4	2	4	8	16	8	16
1581871500561	B06	4	RUTL0562	10561	4	2	4	8	16	8	16
1581871500562	B06	4	RUTL0563	10562	4	2	4	8	16	8	16
1581871500563	B06	4	RUTL0564	10563	4	2	4	8	16	8	16
1581871500564	B06	4	RUTL0565	10564	4	2	4	8	16	8	16
1581871500565	B06	4	RUTL0566	10565	4	2	4	8	16	8	16
1581871500566	B06	4	RUTL0567	10566	4	2	4	8	16	8	16
1581871500567	B06	4	RUTL0568	10567	4	2	4	8	16	8	16
1581871500568	B06	4	RUTL0569	10568	4	2	4	8	16	8	16
1581871500569	B06	4	RUTL0570	10569	4	2	4	8	16	8	16
1581871500570	B06	4	RUTL0571	10570	4	2	4	8	16	8	16
1581871500571	B06	4	RUTL0572	10571	4	2	4	8	16	8	16
1581871500572	B06	4	RUTL0573	10572	4	2	4	8	16	8	16
1581871500573	B06	4	RUTL0574	10573	4	2	4	8	16	8	16
1581871500574	B06	4	RUTL0575	10574	4	2	4	8	16	8	16
1581871500575	B06	4	RUTL0576	10575	4	2	4	8	16	8	16
1581871500576	B06	4	RUTL0577	10576	4	2	4	8	16	8	16
1581871500577	B06	4	RUTL0578	10577	4	2	4	8	16	8	16
1581871500578	B06	4	RUTL0579	10578	4	2	4	8	16	8	16
1581871500579	B06	4	RUTL0580	10579	4	2	4	8	16	8	16
1581871500580	B06	4	RUTL0581	10580	4	2	4	8	16	8	16
1581871500581	B06	4	RUTL0582	10581	4	2	4	8	16	8	16
1581871500582	B06	4	RUTL0583	10582	4	2	4	8	16	8	16
1581871500583	B06	4	RUTL0584	10583	4	2	4	8	16	8	16
1581871500584	B06	4	RUTL0585	10584	4	2	4	8	16	8	16
1581871500585	B06	4	RUTL0586	10585	4	2	4	8	16	8	16
1581871500586	B06	4	RUTL0587	10586	4	2	4	8	16	8	16
1581871500587	B06	4	RUTL0588	10587	4	2	4	8	16	8	16
1581871500588	B06	4	RUTL0589	10588	4	2	4	8	16	8	16
1581871500589	B06	4	RUTL0590	10589	4	2	4	8	16	8	16
1581871500590	B06	4	RUTL0591	10590	4	2	4	8	16	8	16
1581871500591	B06	4	RUTL0592	10591	4	2	4	8	16	8	16
1581871500592	B06	4	RUTL0593	10592	4	2	4	8	16	8	16
1581871500593	B06	4	RUTL0594	10593	4	2	4	8	16	8	16
1581871500594	B06	4	RUTL0595	10594	4	2	4	8	16	8	16
1581871500595	B06	4	RUTL0596	10595	4	2	4	8	16	8	16
1581871500596	B06	4	RUTL0597	10596	4	2	4	8	16	8	16
1581871500597	B06	4	RUTL0598	10597	4	2	4	8	16	8	16
1581871500598	B06	4	RUTL0599	10598	4	2	4	8	16	8	16
1581871500599	B06	4	RUTL0600	10599	4	2	4	8	16	8	16
1581871500600	B06	4	RUTL0601	10600	4	2	4	8	16	8	16
1581871500601	B01	4	RUTL0602	10601	4	2	4	8	16	8	16
1581871500602	B01	4	RUTL0603	10602	4	2	4	8	16	8	16
1581871500603	B01	4	RUTL0604	10603	4	2	4	8	16	8	16
1581871500604	B01	4	RUTL0605	10604	4	2	4	8	16	8	16
1581871500605	B01	4	RUTL0606	10605	4	2	4	8	16	8	16
1581871500606	B01	4	RUTL0607	10606	4	2	4	8	16	8	16
1581871500607	B01	4	RUTL0608	10607	4	2	4	8	16	8	16
1581871500608	B01	4	RUTL0609	10608	4	2	4	8	16	8	16
1581871500609	B01	4	RUTL0610	10609	4	2	4	8	16	8	16
1581871500610	B01	4	RUTL0611	10610	4	2	4	8	16	8	16
1581871500611	B01	4	RUTL0612	10611	4	2	4	8	16	8	16
1581871500612	B01	4	RUTL0613	10612	4	2	4	8	16	8	16
1581871500613	B01	4	RUTL0614	10613	4	2	4	8	16	8	16
1581871500614	B01	4	RUTL0615	10614	4	2	4	8	16	8	16
1581871500615	B01	4	RUTL0616	10615	4	2	4	8	16	8	16
1581871500616	B01	4	RUTL0617	10616	4	2	4	8	16	8	16
1581871500617	B01	4	RUTL0618	10617	4	2	4	8	16	8	16
1581871500618	B01	4	RUTL0619	10618	4	2	4	8	16	8	16
1581871500619	B01	4	RUTL0620	10619	4	2	4	8	16	8	16
1581871500620	B01	4	RUTL0621	10620	4	2	4	8	16	8	16
1581871500621	B01	4	RUTL0622	10621	4	2	4	8	16	8	16
1581871500622	B01	4	RUTL0623	10622	4	2	4	8	16	8	16
1581871500623	B01	4	RUTL0624	10623	4	2	4	8	16	8	16
1581871500624	B01	4	RUTL0625	10624	4	2	4	8	16	8	16
1581871500625	B01	4	RUTL0626	10625	4	2	4	8	16	8	16
1581871500626	B01	4	RUTL0627	10626	4	2	4	8	16	8	16
1581871500627	B01	4	RUTL0628	10627	4	2	4	8	16	8	16
1581871500628	B01	4	RUTL0629	10628	4	2	4	8	16	8	16
1581871500629	B01	4	RUTL0630	10629	4	2	4	8	16	8	16
1581871500630	B01	4	RUTL0631	10630	4	2	4	8	16	8	16
1581871500631	B01	4	RUTL0632	10631	4	2	4	8	16	8	16
1581871500632	B01	4	RUTL0633	10632	4	2	4	8	16	8	16
1581871500633	B01	4	RUTL0634	10633	4	2	4	8	16	8	16
1581871500634	B01	4	RUTL0635	10634	4	2	4	8	16	8	16
1581871500635	B01	4	RUTL0636	10635	4	2	4	8	16	8	16
1581871500636	B01	4	RUTL0637	10636	4	2	4	8	16	8	16
1581871500637	B01	4	RUTL0638	10637	4	2	4	8	16	8	16
1581871500638	B01	4	RUTL0639	10638	4	2	4	8	16	8	16
1581871500639	B01	4	RUTL0640	10639	4	2	4	8	16	8	16
1581871500640	B01	4	RUTL0641	10640	4	2	4	8	16	8	16
1581871500641	B01	4	RUTL0642	10641	4	2	4	8	16	8	16
1581871500642	B01	4	RUTL0643	10642	4	2	4	8	16	8	16
1581871500643	B01	4	RUTL0644	10643	4	2	4	8	16	8	16
1581871500644	B01	4	RUTL0645	10644	4	2	4	8	16	8	16
1581871500645	B01	4	RUTL0646	10645	4	2	4	8	16	8	16
1581871500646	B01	4	RUTL0647	10646	4	2	4	8	16	8	16
1581871500647	B01	4	RUTL0648	10647	4	2	4	8	16	8	16
1581871500648	B01	4	RUTL0649	10648	4	2	4	8	16	8	16
1581871500649	B01	4	RUTL0650	10649	4	2	4	8	16	8	16
1581871500650	B02	4	RUTL0651	10650	4	2	4	8	16	8	16
1581871500651	B07	4	RUTL0652	10651	4	2	4	8	16	8	16
1581871500652	B07	4	RUTL0653	10652	4	2	4	8	16	8	16
1581871500653	B07	4	RUTL0654	10653	4	2	4	8	16	8	16
1581871500654	B07	4	RUTL0655	10654	4	2	4	8	16	8	16
1581871500655	B07	4	RUTL0656	10655	4	2	4	8	16	8	16
1581871500656	B07	4	RUTL0657	10656	4	2	4	8	16	8	16
1581871500657	B07	4	RUTL0658	10657	4	2	4	8	16	8	16
1581871500658	B07	4	RUTL0659	10658	4	2	4	8	16	8	16
1581871500659	B07	4	RUTL0660	10659	4	2	4	8	16	8	16
1581871500660	B07	4	RUTL0661	10660	4	2	4	8	16	8	16
1581871500661	B07	4	RUTL0662	10661	4	2	4	8	16	8	16
1581871500662	B07	4	RUTL0663	10662	4	2	4	8	16	8	16
1581871500663	B07	4	RUTL0664	10663	4	2	4	8	16	8	16
1581871500664	B07	4	RUTL0665	10664	4	2	4	8	16	8	16
1581871500665	B07	4	RUTL0666	10665	4	2	4	8	16	8	16
1581871500666	B07	4	RUTL0667	10666	4	2	4	8	16	8	16
1581871500667	B07	4	RUTL0668	10667	4	2	4	8	16	8	16
1581871500668	B07	4	RUTL0669	10668	4	2	4	8	16	8	16
1581871500669	B07	4	RUTL0670	10669	4	2	4	8	16	8	16
1581871500670	B07	4	RUTL0671	10670	4	2	4	8	16	8	16
1581871500671	B07	4	RUTL0672	10671	4	2	4	8	16	8	16
1581871500672	B07	4	RUTL0673	10672	4	2	4	8	16	8	16
1581871500673	B07	4	RUTL0674	10673	4	2	4	8	16	8	16
1581871500674	B07	4	RUTL0675	10674	4	2	4	8	16	8	16
1581871500675	B07	4	RUTL0676	10675	4	2	4	8	16	8	16
1581871500676	B07	4	RUTL0677	10676	4	2	4	8	16	8	16
1581871500677	B07	4	RUTL0678	10677	4	2	4	8	16	8	16
1581871500678	B07	4	RUTL0679	10678	4	2	4	8	16	8	16
1581871500679	B07	4	RUTL0680	10679	4	2	4	8	16	8	16
1581871500680	B07	4	RUTL0681	10680	4	2	4	8	16	8	16
1581871500681	B07	4	RUTL0682	10681	4	2	4	8	16	8	16
1581871500682	B07	4	RUTL0683	10682	4	2	4	8	16	8	16
1581871500683	B07	4	RUTL0684	10683	4	2	4	8	16	8	16
1581871500684	B07	4	RUTL0685	10684	4	2	4	8	16	8	16
1581871500685	B07	4	RUTL0686	10685	4	2	4	8	16	8	16
1581871500686	B07	4	RUTL0687	10686	4	2	4	8	16	8	16
1581871500687	B07	4	RUTL0688	10687	4	2	4	8	16	8	16
1581871500688	B07	4	RUTL0689	10688	4	2	4	8	16	8	16
1581871500689	B07	4	RUTL0690	10689	4	2	4	8	16	8	16
1581871500690	B07	4	RUTL0691	10690	4	2	4	8	16	8	16
1581871500691	B07	4	RUTL0692	10691	4	2	4	8	16	8	16
1581871500692	B07	4	RUTL0693	10692	4	2	4	8	16	8	16
1581871500693	B07	4	RUTL0694	10693	4	2	4	8	16	8	16
1581871500694	B07	4	RUTL0695	10694	4	2	4	8	16	8	16
1581871500695	B07	4	RUTL0696	10695	4	2	4	8	16	8	16
1581871500696	B07	4	RUTL0697	10696	4	2	4	8	16	8	16
1581871500697	B07	4	RUTL0698	10697	4	2	4	8	16	8	16
1581871500698	B07	4	RUTL0699	10698	4	2	4	8	16	8	16
1581871500699	B08	4	RUTL0700	10699	4	2	4	8	16	8	16
1581871500700	B08	4	RUTL0701	10700	4	2	4	8	16	8	16
1581871500701	B08	4	RUTL0702	10701	4	2	4	8	16	8	16
1581871500702	B08	4	RUTL0703	10702	4	2	4	8	16	8	16
1581871500703	B08	4	RUTL0704	10703	4	2	4	8	16	8	16
1581871500704	B08	4	RUTL0705	10704	4	2	4	8	16	8	16
1581871500705	B08	4	RUTL0706	10705	4	2	4	8	16	8	16
1581871500706	B08	4	RUTL0707	10706	4	2	4	8	16	8	16
1581871500707	B08	4	RUTL0708	10707	4	2	4	8	16	8	16
1581871500708	B08	4	RUTL0709	10708	4	2	4	8	16	8	16
1581871500709	B08	4	RUTL0710	10709	4	2	4	8	16	8	16
1581871500710	B08	4	RUTL0711	10710	4	2	4	8	16	8	16
1581871500711	B08	4	RUTL0712	10711	4	2	4	8	16	8	16
1581871500712	B08	4	RUTL0713	10712	4	2	4	8	16	8	16
1581871500713	B08	4	RUTL0714	10713	4	2	4	8	16	8	16
1581871500714	B08	4	RUTL0715	10714	4	2	4	8	16	8	16
1581871500715	B08	4	RUTL0716	10715	4	2	4	8	16	8	16
1581871500716	B08	4	RUTL0717	10716	4	2	4	8	16	8	16
1581871500717	B08	4	RUTL0718	10717	4	2	4	8	16	8	16
1581871500718	B08	4	RUTL0719	10718	4	2	4	8	16	8	16
1581871500719	B08	4	RUTL0720	10719	4	2	4	8	16	8	16
1581871500720	B08	4	RUTL0721	10720	4	2	4	8	16	8	16
1581871500721	B08	4	RUTL0722	10721	4	2	4	8	16	8	16
1581871500722	B08	4	RUTL0723	10722	4	2	4	8	16	8	16
1581871500723	B08	4	RUTL0724	10723	4	2	4	8	16	8	16
1581871500724	B08	4	RUTL0725	10724	4	2	4	8	16	8	16
1581871500725	B08	4	RUTL0726	10725	4	2	4	8	16	8	16
1581871500726	B08	4	RUTL0727	10726	4	2	4	8	16	8	16
1581871500727	B08	4	RUTL0728	10727	4	2	4	8	16	8	16
1581871500728	B08	4	RUTL0729	10728	4	2	4	8	16	8	16
1581871500729	B08	4	RUTL0730	10729	4	2	4	8	16	8	16
1581871500730	B08	4	RUTL0731	10730	4	2	4	8	16	8	16
1581871500731	B08	4	RUTL0732	10731	4	2	4	8	16	8	16
1581871500732	B08	4	RUTL0733	10732	4	2	4	8	16	8	16
1581871500733	B08	4	RUTL0734	10733	4	2	4	8	16	8	16
1581871500734	B08	4	RUTL0735	10734	4	2	4	8	16	8	16
1581871500735	B08	4	RUTL0736	10735	4	2	4	8	16	8	16
1581871500736	B08	4	RUTL0737	10736	4	2	4	8	16	8	16
1581871500737	B08	4	RUTL0738	10737	4	2	4	8	16	8	16
1581871500738	B08	4	RUTL0739	10738	4	2	4	8	16	8	16
1581871500739	B08	4	RUTL0740	10739	4	2	4	8	16	8	16
1581871500740	B08	4	RUTL0741	10740	4	2	4	8	16	8	16
1581871500741	B08	4	RUTL0742	10741	4	2	4	8	16	8	16
1581871500742	B08	4	RUTL0743	10742	4	2	4	8	16	8	16
1581871500743	B08	4	RUTL0744	10743	4	2	4	8	16	8	16
1581871500744	B08	4	RUTL0745	10744	4	2	4	8	16	8	16
1581871500745	B08	4	RUTL0746	10745	4	2	4	8	16	8	16
1581871500746	B08	4	RUTL0747	10746	4	2	4	8	16	8	16
1581871500747	B08	4	RUTL0748	10747	4	2	4	8	16	8	16
1581871500748	B08	4	RUTL0749	10748	4	2	4	8	16	8	16
1581871500749	B08	4	RUTL0750	10749	4	2	4	8	16	8	16
1581871500750	B08	4	RUTL0751	10750	4	2	4	8	16	8	16
1581871500751	B08	4	RUTL0752	10751	4	2	4	8	16	8	16
1581871500752	B08	4	RUTL0753	10752	4	2	4	8	16	8	16
1581871500753	B08	4	RUTL0754	10753	4	2	4	8	16	8	16
1581871500754	B08	4	RUTL0755	10754	4	2	4	8	16	8	16
1581871500755	B08	4	RUTL0756	10755	4	2	4	8	16	8	16
1581871500756	B08	4	RUTL0757	10756	4	2	4	8	16	8	16
1581871500757	B08	4	RUTL0758	10757	4	2	4	8	16	8	16
1581871500758	B08	4	RUTL0759	10758	4	2	4	8	16	8	16
1581871500759	B08	4	RUTL0760	10759	4	2	4	8	16	8	16
1581871500760	B08	4	RUTL0761	10760	4	2	4	8	16	8	16
1581871500761	B08	4	RUTL0762	10761	4	2	4	8	16	8	16
1581871500762	B08	4	RUTL0763	10762	4	2	4	8	16	8	16
1581871500763	B08	4	RUTL0764	10763	4	2	4	8	16	8	16
1581871500764	B08	4	RUTL0765	10764	4	2	4	8	16	8	16
1581871500765	B08	4	RUTL0766	10765	4	2	4	8	16	8	16
1581871500766	B08	4	RUTL0767	10766	4	2	4	8	16	8	16
1581871500767	B08	4	RUTL0768	10767	4	2	4	8	16	8	16
1581871500768	B08	4	RUTL0769	10768	4	2	4	8	16	8	16
1581871500769	B08	4	RUTL0770	10769	4	2	4	8	16	8	16
1581871500770	B08	4	RUTL0771	10770	4	2	4	8	16	8	16
1581871500771	B08	4	RUTL0772	10771	4	2	4	8	16	8	16
1581871500772	B08	4	RUTL0773	10772	4	2	4	8	16	8	16
1581871500773	B08	4	RUTL0774	10773	4	2	4	8	16	8	16
1581871500774	B08	4	RUTL0775	10774	4	2	4	8	16	8	16
1581871500775	B08	4	RUTL0776	10775	4	2	4	8	16	8	16
1581871500776	B08	4	RUTL0777	10776	4	2	4	8	16	8	16
1581871500777	B08	4	RUTL0778	10777	4	2	4	8	16	8	16
1581871500778	B08	4	RUTL0779	10778	4	2	4	8	16	8	16
1581871500779	B08	4	RUTL0780	10779	4	2	4	8	16	8	16
1581871500780	B08	4	RUTL0781	10780	4	2	4	8	16	8	16
1581871500781	B08	4	RUTL0782	10781	4	2	4	8	16	8	16
1581871500782	B08	4	RUTL0783	10782	4	2	4	8	16	8	16
1581871500783	B08	4	RUTL0784	10783	4	2	4	8	16	8	16
1581871500784	B08	4	RUTL0785	10784	4	2	4	8	16	8	16
1581871500785	B08	4	RUTL0786	10785	4	2	4	8	16	8	16
1581871500786	B08	4	RUTL0787	10786	4	2	4	8	16	8	16
1581871500787	B08	4	RUTL0788	10787	4	2	4	8	16	8	16
1581871500788	B08	4	RUTL0789	10788	4	2	4	8	16	8	16
1581871500789	B08	4	RUTL0790	10789	4	2	4	8	16	8	16
1581871500790	B08	4	RUTL0791	10790	4	2	4	8	16	8	16
1581871500791	B08	4	RUTL0792	10791	4	2	4	8	16	8	16
1581871500792	B08	4	RUTL0793	10792	4	2	4	8	16	8	16
1581871500793	B08	4	RUTL0794	10793	4	2	4	8	16	8	16
1581871500794	B08	4	RUTL0795	10794	4	2	4	8	16	8	16
1581871500795	B08	4	RUTL0796	10795	4	2	4	8	16	8	16
1581871500796	B08	4	RUTL0797	10796	4	2	4	8	16	8	16
1581871500797	B08	4	RUTL0798	10797	4	2	4	8	16	8	16
1581871500798	B08	4	RUTL0799	10798	4	2	4	8	16	8	16
1581871500799	B08	4	RUTL0800	10799	4	2	4	8	16	8	16

## Sheet: ResourceUtil-Itr05
Timestamp [ms in epoch]	Batch ID	Iteration	Request ID	Task Load (Iteration Count for AES 256 encryption)	CPU Speed GHz [const]	CPU Requested [Min ]	CPU Requested [Max ]	Cores Requested [Min]	Cores Requested [Max]	Memory Requested (GB) [Min]	Memory Requested (GB) [Max]
1581872400000	B01	5	RUTL0001	10000	4	2	4	8	16	8	16
1581872400001	B01	5	RUTL0002	10001	4	2	4	8	16	8	16
1581872400002	B01	5	RUTL0003	10002	4	2	4	8	16	8	16
1581872400003	B01	5	RUTL0004	10003	4	2	4	8	16	8	16
1581872400004	B01	5	RUTL0005	10004	4	2	4	8	16	8	16
1581872400005	B01	5	RUTL0006	10005	4	2	4	8	16	8	16
1581872400006	B01	5	RUTL0007	10006	4	2	4	8	16	8	16
1581872400007	B01	5	RUTL0008	10007	4	2	4	8	16	8	16
1581872400008	B01	5	RUTL0009	10008	4	2	4	8	16	8	16
1581872400009	B01	5	RUTL0010	10009	4	2	4	8	16	8	16
1581872400010	B01	5	RUTL0011	10010	4	2	4	8	16	8	16
1581872400011	B01	5	RUTL0012	10011	4	2	4	8	16	8	16
1581872400012	B01	5	RUTL0013	10012	4	2	4	8	16	8	16
1581872400013	B01	5	RUTL0014	10013	4	2	4	8	16	8	16
1581872400014	B01	5	RUTL0015	10014	4	2	4	8	16	8	16
1581872400015	B01	5	RUTL0016	10015	4	2	4	8	16	8	16
1581872400016	B01	5	RUTL0017	10016	4	2	4	8	16	8	16
1581872400017	B01	5	RUTL0018	10017	4	2	4	8	16	8	16
1581872400018	B01	5	RUTL0019	10018	4	2	4	8	16	8	16
1581872400019	B01	5	RUTL0020	10019	4	2	4	8	16	8	16
1581872400020	B01	5	RUTL0021	10020	4	2	4	8	16	8	16
1581872400021	B01	5	RUTL0022	10021	4	2	4	8	16	8	16
1581872400022	B01	5	RUTL0023	10022	4	2	4	8	16	8	16
1581872400023	B01	5	RUTL0024	10023	4	2	4	8	16	8	16
1581872400024	B01	5	RUTL0025	10024	4	2	4	8	16	8	16
1581872400025	B01	5	RUTL0026	10025	4	2	4	8	16	8	16
1581872400026	B01	5	RUTL0027	10026	4	2	4	8	16	8	16
1581872400027	B01	5	RUTL0028	10027	4	2	4	8	16	8	16
1581872400028	B01	5	RUTL0029	10028	4	2	4	8	16	8	16
1581872400029	B01	5	RUTL0030	10029	4	2	4	8	16	8	16
1581872400030	B01	5	RUTL0031	10030	4	2	4	8	16	8	16
1581872400031	B01	5	RUTL0032	10031	4	2	4	8	16	8	16
1581872400032	B01	5	RUTL0033	10032	4	2	4	8	16	8	16
1581872400033	B01	5	RUTL0034	10033	4	2	4	8	16	8	16
1581872400034	B01	5	RUTL0035	10034	4	2	4	8	16	8	16
1581872400035	B01	5	RUTL0036	10035	4	2	4	8	16	8	16
1581872400036	B01	5	RUTL0037	10036	4	2	4	8	16	8	16
1581872400037	B01	5	RUTL0038	10037	4	2	4	8	16	8	16
1581872400038	B01	5	RUTL0039	10038	4	2	4	8	16	8	16
1581872400039	B01	5	RUTL0040	10039	4	2	4	8	16	8	16
1581872400040	B01	5	RUTL0041	10040	4	2	4	8	16	8	16
1581872400041	B01	5	RUTL0042	10041	4	2	4	8	16	8	16
1581872400042	B01	5	RUTL0043	10042	4	2	4	8	16	8	16
1581872400043	B01	5	RUTL0044	10043	4	2	4	8	16	8	16
1581872400044	B01	5	RUTL0045	10044	4	2	4	8	16	8	16
1581872400045	B01	5	RUTL0046	10045	4	2	4	8	16	8	16
1581872400046	B01	5	RUTL0047	10046	4	2	4	8	16	8	16
1581872400047	B01	5	RUTL0048	10047	4	2	4	8	16	8	16
1581872400048	B01	5	RUTL0049	10048	4	2	4	8	16	8	16
1581872400049	B02	5	RUTL0050	10049	4	2	4	8	16	8	16
1581872400050	B02	5	RUTL0051	10050	4	2	4	8	16	8	16
1581872400051	B02	5	RUTL0052	10051	4	2	4	8	16	8	16
1581872400052	B02	5	RUTL0053	10052	4	2	4	8	16	8	16
1581872400053	B02	5	RUTL0054	10053	4	2	4	8	16	8	16
1581872400054	B02	5	RUTL0055	10054	4	2	4	8	16	8	16
1581872400055	B02	5	RUTL0056	10055	4	2	4	8	16	8	16
1581872400056	B02	5	RUTL0057	10056	4	2	4	8	16	8	16
1581872400057	B02	5	RUTL0058	10057	4	2	4	8	16	8	16
1581872400058	B02	5	RUTL0059	10058	4	2	4	8	16	8	16
1581872400059	B02	5	RUTL0060	10059	4	2	4	8	16	8	16
1581872400060	B02	5	RUTL0061	10060	4	2	4	8	16	8	16
1581872400061	B02	5	RUTL0062	10061	4	2	4	8	16	8	16
1581872400062	B02	5	RUTL0063	10062	4	2	4	8	16	8	16
1581872400063	B02	5	RUTL0064	10063	4	2	4	8	16	8	16
1581872400064	B02	5	RUTL0065	10064	4	2	4	8	16	8	16
1581872400065	B02	5	RUTL0066	10065	4	2	4	8	16	8	16
1581872400066	B02	5	RUTL0067	10066	4	2	4	8	16	8	16
1581872400067	B02	5	RUTL0068	10067	4	2	4	8	16	8	16
1581872400068	B02	5	RUTL0069	10068	4	2	4	8	16	8	16
1581872400069	B02	5	RUTL0070	10069	4	2	4	8	16	8	16
1581872400070	B02	5	RUTL0071	10070	4	2	4	8	16	8	16
1581872400071	B02	5	RUTL0072	10071	4	2	4	8	16	8	16
1581872400072	B02	5	RUTL0073	10072	4	2	4	8	16	8	16
1581872400073	B02	5	RUTL0074	10073	4	2	4	8	16	8	16
1581872400074	B02	5	RUTL0075	10074	4	2	4	8	16	8	16
1581872400075	B02	5	RUTL0076	10075	4	2	4	8	16	8	16
1581872400076	B02	5	RUTL0077	10076	4	2	4	8	16	8	16
1581872400077	B02	5	RUTL0078	10077	4	2	4	8	16	8	16
1581872400078	B02	5	RUTL0079	10078	4	2	4	8	16	8	16
1581872400079	B02	5	RUTL0080	10079	4	2	4	8	16	8	16
1581872400080	B02	5	RUTL0081	10080	4	2	4	8	16	8	16
1581872400081	B02	5	RUTL0082	10081	4	2	4	8	16	8	16
1581872400082	B02	5	RUTL0083	10082	4	2	4	8	16	8	16
1581872400083	B02	5	RUTL0084	10083	4	2	4	8	16	8	16
1581872400084	B02	5	RUTL0085	10084	4	2	4	8	16	8	16
1581872400085	B02	5	RUTL0086	10085	4	2	4	8	16	8	16
1581872400086	B02	5	RUTL0087	10086	4	2	4	8	16	8	16
1581872400087	B02	5	RUTL0088	10087	4	2	4	8	16	8	16
1581872400088	B02	5	RUTL0089	10088	4	2	4	8	16	8	16
1581872400089	B02	5	RUTL0090	10089	4	2	4	8	16	8	16
1581872400090	B02	5	RUTL0091	10090	4	2	4	8	16	8	16
1581872400091	B02	5	RUTL0092	10091	4	2	4	8	16	8	16
1581872400092	B02	5	RUTL0093	10092	4	2	4	8	16	8	16
1581872400093	B02	5	RUTL0094	10093	4	2	4	8	16	8	16
1581872400094	B02	5	RUTL0095	10094	4	2	4	8	16	8	16
1581872400095	B02	5	RUTL0096	10095	4	2	4	8	16	8	16
1581872400096	B02	5	RUTL0097	10096	4	2	4	8	16	8	16
1581872400097	B02	5	RUTL0098	10097	4	2	4	8	16	8	16
1581872400098	B02	5	RUTL0099	10098	4	2	4	8	16	8	16
1581872400099	B02	5	RUTL0100	10099	4	2	4	8	16	8	16
1581872400100	B02	5	RUTL0101	10100	4	2	4	8	16	8	16
1581872400101	B02	5	RUTL0102	10101	4	2	4	8	16	8	16
1581872400102	B02	5	RUTL0103	10102	4	2	4	8	16	8	16
1581872400103	B02	5	RUTL0104	10103	4	2	4	8	16	8	16
1581872400104	B02	5	RUTL0105	10104	4	2	4	8	16	8	16
1581872400105	B02	5	RUTL0106	10105	4	2	4	8	16	8	16
1581872400106	B02	5	RUTL0107	10106	4	2	4	8	16	8	16
1581872400107	B02	5	RUTL0108	10107	4	2	4	8	16	8	16
1581872400108	B02	5	RUTL0109	10108	4	2	4	8	16	8	16
1581872400109	B02	5	RUTL0110	10109	4	2	4	8	16	8	16
1581872400110	B02	5	RUTL0111	10110	4	2	4	8	16	8	16
1581872400111	B02	5	RUTL0112	10111	4	2	4	8	16	8	16
1581872400112	B02	5	RUTL0113	10112	4	2	4	8	16	8	16
1581872400113	B02	5	RUTL0114	10113	4	2	4	8	16	8	16
1581872400114	B02	5	RUTL0115	10114	4	2	4	8	16	8	16
1581872400115	B02	5	RUTL0116	10115	4	2	4	8	16	8	16
1581872400116	B02	5	RUTL0117	10116	4	2	4	8	16	8	16
1581872400117	B02	5	RUTL0118	10117	4	2	4	8	16	8	16
1581872400118	B02	5	RUTL0119	10118	4	2	4	8	16	8	16
1581872400119	B02	5	RUTL0120	10119	4	2	4	8	16	8	16
1581872400120	B02	5	RUTL0121	10120	4	2	4	8	16	8	16
1581872400121	B02	5	RUTL0122	10121	4	2	4	8	16	8	16
1581872400122	B02	5	RUTL0123	10122	4	2	4	8	16	8	16
1581872400123	B02	5	RUTL0124	10123	4	2	4	8	16	8	16
1581872400124	B02	5	RUTL0125	10124	4	2	4	8	16	8	16
1581872400125	B02	5	RUTL0126	10125	4	2	4	8	16	8	16
1581872400126	B02	5	RUTL0127	10126	4	2	4	8	16	8	16
1581872400127	B02	5	RUTL0128	10127	4	2	4	8	16	8	16
1581872400128	B02	5	RUTL0129	10128	4	2	4	8	16	8	16
1581872400129	B02	5	RUTL0130	10129	4	2	4	8	16	8	16
1581872400130	B02	5	RUTL0131	10130	4	2	4	8	16	8	16
1581872400131	B02	5	RUTL0132	10131	4	2	4	8	16	8	16
1581872400132	B02	5	RUTL0133	10132	4	2	4	8	16	8	16
1581872400133	B02	5	RUTL0134	10133	4	2	4	8	16	8	16
1581872400134	B02	5	RUTL0135	10134	4	2	4	8	16	8	16
1581872400135	B02	5	RUTL0136	10135	4	2	4	8	16	8	16
1581872400136	B02	5	RUTL0137	10136	4	2	4	8	16	8	16
1581872400137	B02	5	RUTL0138	10137	4	2	4	8	16	8	16
1581872400138	B02	5	RUTL0139	10138	4	2	4	8	16	8	16
1581872400139	B02	5	RUTL0140	10139	4	2	4	8	16	8	16
1581872400140	B02	5	RUTL0141	10140	4	2	4	8	16	8	16
1581872400141	B02	5	RUTL0142	10141	4	2	4	8	16	8	16
1581872400142	B02	5	RUTL0143	10142	4	2	4	8	16	8	16
1581872400143	B02	5	RUTL0144	10143	4	2	4	8	16	8	16
1581872400144	B02	5	RUTL0145	10144	4	2	4	8	16	8	16
1581872400145	B02	5	RUTL0146	10145	4	2	4	8	16	8	16
1581872400146	B02	5	RUTL0147	10146	4	2	4	8	16	8	16
1581872400147	B02	5	RUTL0148	10147	4	2	4	8	16	8	16
1581872400148	B02	5	RUTL0149	10148	4	2	4	8	16	8	16
1581872400149	B02	5	RUTL0150	10149	4	2	4	8	16	8	16
1581872400150	B02	5	RUTL0151	10150	4	2	4	8	16	8	16
1581872400151	B02	5	RUTL0152	10151	4	2	4	8	16	8	16
1581872400152	B02	5	RUTL0153	10152	4	2	4	8	16	8	16
1581872400153	B02	5	RUTL0154	10153	4	2	4	8	16	8	16
1581872400154	B02	5	RUTL0155	10154	4	2	4	8	16	8	16
1581872400155	B02	5	RUTL0156	10155	4	2	4	8	16	8	16
1581872400156	B02	5	RUTL0157	10156	4	2	4	8	16	8	16
1581872400157	B02	5	RUTL0158	10157	4	2	4	8	16	8	16
1581872400158	B02	5	RUTL0159	10158	4	2	4	8	16	8	16
1581872400159	B02	5	RUTL0160	10159	4	2	4	8	16	8	16
1581872400160	B02	5	RUTL0161	10160	4	2	4	8	16	8	16
1581872400161	B02	5	RUTL0162	10161	4	2	4	8	16	8	16
1581872400162	B02	5	RUTL0163	10162	4	2	4	8	16	8	16
1581872400163	B02	5	RUTL0164	10163	4	2	4	8	16	8	16
1581872400164	B02	5	RUTL0165	10164	4	2	4	8	16	8	16
1581872400165	B02	5	RUTL0166	10165	4	2	4	8	16	8	16
1581872400166	B02	5	RUTL0167	10166	4	2	4	8	16	8	16
1581872400167	B02	5	RUTL0168	10167	4	2	4	8	16	8	16
1581872400168	B02	5	RUTL0169	10168	4	2	4	8	16	8	16
1581872400169	B02	5	RUTL0170	10169	4	2	4	8	16	8	16
1581872400170	B02	5	RUTL0171	10170	4	2	4	8	16	8	16
1581872400171	B02	5	RUTL0172	10171	4	2	4	8	16	8	16
1581872400172	B02	5	RUTL0173	10172	4	2	4	8	16	8	16
1581872400173	B02	5	RUTL0174	10173	4	2	4	8	16	8	16
1581872400174	B02	5	RUTL0175	10174	4	2	4	8	16	8	16
1581872400175	B02	5	RUTL0176	10175	4	2	4	8	16	8	16
1581872400176	B02	5	RUTL0177	10176	4	2	4	8	16	8	16
1581872400177	B02	5	RUTL0178	10177	4	2	4	8	16	8	16
1581872400178	B02	5	RUTL0179	10178	4	2	4	8	16	8	16
1581872400179	B02	5	RUTL0180	10179	4	2	4	8	16	8	16
1581872400180	B02	5	RUTL0181	10180	4	2	4	8	16	8	16
1581872400181	B02	5	RUTL0182	10181	4	2	4	8	16	8	16
1581872400182	B02	5	RUTL0183	10182	4	2	4	8	16	8	16
1581872400183	B02	5	RUTL0184	10183	4	2	4	8	16	8	16
1581872400184	B02	5	RUTL0185	10184	4	2	4	8	16	8	16
1581872400185	B02	5	RUTL0186	10185	4	2	4	8	16	8	16
1581872400186	B02	5	RUTL0187	10186	4	2	4	8	16	8	16
1581872400187	B02	5	RUTL0188	10187	4	2	4	8	16	8	16
1581872400188	B02	5	RUTL0189	10188	4	2	4	8	16	8	16
1581872400189	B02	5	RUTL0190	10189	4	2	4	8	16	8	16
1581872400190	B02	5	RUTL0191	10190	4	2	4	8	16	8	16
1581872400191	B02	5	RUTL0192	10191	4	2	4	8	16	8	16
1581872400192	B02	5	RUTL0193	10192	4	2	4	8	16	8	16
1581872400193	B02	5	RUTL0194	10193	4	2	4	8	16	8	16
1581872400194	B02	5	RUTL0195	10194	4	2	4	8	16	8	16
1581872400195	B02	5	RUTL0196	10195	4	2	4	8	16	8	16
1581872400196	B02	5	RUTL0197	10196	4	2	4	8	16	8	16
1581872400197	B02	5	RUTL0198	10197	4	2	4	8	16	8	16
1581872400198	B02	5	RUTL0199	10198	4	2	4	8	16	8	16
1581872400199	B02	5	RUTL0200	10199	4	2	4	8	16	8	16
1581872400200	B03	5	RUTL0201	10200	4	2	4	8	16	8	16
1581872400201	B03	5	RUTL0202	10201	4	2	4	8	16	8	16
1581872400202	B03	5	RUTL0203	10202	4	2	4	8	16	8	16
1581872400203	B03	5	RUTL0204	10203	4	2	4	8	16	8	16
1581872400204	B03	5	RUTL0205	10204	4	2	4	8	16	8	16
1581872400205	B03	5	RUTL0206	10205	4	2	4	8	16	8	16
1581872400206	B03	5	RUTL0207	10206	4	2	4	8	16	8	16
1581872400207	B03	5	RUTL0208	10207	4	2	4	8	16	8	16
1581872400208	B03	5	RUTL0209	10208	4	2	4	8	16	8	16
1581872400209	B03	5	RUTL0210	10209	4	2	4	8	16	8	16
1581872400210	B03	5	RUTL0211	10210	4	2	4	8	16	8	16
1581872400211	B03	5	RUTL0212	10211	4	2	4	8	16	8	16
1581872400212	B03	5	RUTL0213	10212	4	2	4	8	16	8	16
1581872400213	B03	5	RUTL0214	10213	4	2	4	8	16	8	16
1581872400214	B03	5	RUTL0215	10214	4	2	4	8	16	8	16
1581872400215	B03	5	RUTL0216	10215	4	2	4	8	16	8	16
1581872400216	B03	5	RUTL0217	10216	4	2	4	8	16	8	16
1581872400217	B03	5	RUTL0218	10217	4	2	4	8	16	8	16
1581872400218	B03	5	RUTL0219	10218	4	2	4	8	16	8	16
1581872400219	B03	5	RUTL0220	10219	4	2	4	8	16	8	16
1581872400220	B03	5	RUTL0221	10220	4	2	4	8	16	8	16
1581872400221	B03	5	RUTL0222	10221	4	2	4	8	16	8	16
1581872400222	B03	5	RUTL0223	10222	4	2	4	8	16	8	16
1581872400223	B03	5	RUTL0224	10223	4	2	4	8	16	8	16
1581872400224	B03	5	RUTL0225	10224	4	2	4	8	16	8	16
1581872400225	B03	5	RUTL0226	10225	4	2	4	8	16	8	16
1581872400226	B03	5	RUTL0227	10226	4	2	4	8	16	8	16
1581872400227	B03	5	RUTL0228	10227	4	2	4	8	16	8	16
1581872400228	B03	5	RUTL0229	10228	4	2	4	8	16	8	16
1581872400229	B03	5	RUTL0230	10229	4	2	4	8	16	8	16
1581872400230	B03	5	RUTL0231	10230	4	2	4	8	16	8	16
1581872400231	B03	5	RUTL0232	10231	4	2	4	8	16	8	16
1581872400232	B03	5	RUTL0233	10232	4	2	4	8	16	8	16
1581872400233	B03	5	RUTL0234	10233	4	2	4	8	16	8	16
1581872400234	B03	5	RUTL0235	10234	4	2	4	8	16	8	16
1581872400235	B03	5	RUTL0236	10235	4	2	4	8	16	8	16
1581872400236	B03	5	RUTL0237	10236	4	2	4	8	16	8	16
1581872400237	B03	5	RUTL0238	10237	4	2	4	8	16	8	16
1581872400238	B03	5	RUTL0239	10238	4	2	4	8	16	8	16
1581872400239	B03	5	RUTL0240	10239	4	2	4	8	16	8	16
1581872400240	B03	5	RUTL0241	10240	4	2	4	8	16	8	16
1581872400241	B03	5	RUTL0242	10241	4	2	4	8	16	8	16
1581872400242	B03	5	RUTL0243	10242	4	2	4	8	16	8	16
1581872400243	B03	5	RUTL0244	10243	4	2	4	8	16	8	16
1581872400244	B03	5	RUTL0245	10244	4	2	4	8	16	8	16
1581872400245	B03	5	RUTL0246	10245	4	2	4	8	16	8	16
1581872400246	B03	5	RUTL0247	10246	4	2	4	8	16	8	16
1581872400247	B03	5	RUTL0248	10247	4	2	4	8	16	8	16
1581872400248	B03	5	RUTL0249	10248	4	2	4	8	16	8	16
1581872400249	B03	5	RUTL0250	10249	4	2	4	8	16	8	16
1581872400250	B03	5	RUTL0251	10250	4	2	4	8	16	8	16
1581872400251	B03	5	RUTL0252	10251	4	2	4	8	16	8	16
1581872400252	B03	5	RUTL0253	10252	4	2	4	8	16	8	16
1581872400253	B03	5	RUTL0254	10253	4	2	4	8	16	8	16
1581872400254	B03	5	RUTL0255	10254	4	2	4	8	16	8	16
1581872400255	B03	5	RUTL0256	10255	4	2	4	8	16	8	16
1581872400256	B03	5	RUTL0257	10256	4	2	4	8	16	8	16
1581872400257	B03	5	RUTL0258	10257	4	2	4	8	16	8	16
1581872400258	B03	5	RUTL0259	10258	4	2	4	8	16	8	16
1581872400259	B03	5	RUTL0260	10259	4	2	4	8	16	8	16
1581872400260	B03	5	RUTL0261	10260	4	2	4	8	16	8	16
1581872400261	B03	5	RUTL0262	10261	4	2	4	8	16	8	16
1581872400262	B03	5	RUTL0263	10262	4	2	4	8	16	8	16
1581872400263	B03	5	RUTL0264	10263	4	2	4	8	16	8	16
1581872400264	B03	5	RUTL0265	10264	4	2	4	8	16	8	16
1581872400265	B03	5	RUTL0266	10265	4	2	4	8	16	8	16
1581872400266	B03	5	RUTL0267	10266	4	2	4	8	16	8	16
1581872400267	B03	5	RUTL0268	10267	4	2	4	8	16	8	16
1581872400268	B03	5	RUTL0269	10268	4	2	4	8	16	8	16
1581872400269	B03	5	RUTL0270	10269	4	2	4	8	16	8	16
1581872400270	B03	5	RUTL0271	10270	4	2	4	8	16	8	16
1581872400271	B03	5	RUTL0272	10271	4	2	4	8	16	8	16
1581872400272	B03	5	RUTL0273	10272	4	2	4	8	16	8	16
1581872400273	B03	5	RUTL0274	10273	4	2	4	8	16	8	16
1581872400274	B03	5	RUTL0275	10274	4	2	4	8	16	8	16
1581872400275	B03	5	RUTL0276	10275	4	2	4	8	16	8	16
1581872400276	B03	5	RUTL0277	10276	4	2	4	8	16	8	16
1581872400277	B03	5	RUTL0278	10277	4	2	4	8	16	8	16
1581872400278	B03	5	RUTL0279	10278	4	2	4	8	16	8	16
1581872400279	B03	5	RUTL0280	10279	4	2	4	8	16	8	16
1581872400280	B03	5	RUTL0281	10280	4	2	4	8	16	8	16
1581872400281	B03	5	RUTL0282	10281	4	2	4	8	16	8	16
1581872400282	B03	5	RUTL0283	10282	4	2	4	8	16	8	16
1581872400283	B03	5	RUTL0284	10283	4	2	4	8	16	8	16
1581872400284	B03	5	RUTL0285	10284	4	2	4	8	16	8	16
1581872400285	B03	5	RUTL0286	10285	4	2	4	8	16	8	16
1581872400286	B03	5	RUTL0287	10286	4	2	4	8	16	8	16
1581872400287	B03	5	RUTL0288	10287	4	2	4	8	16	8	16
1581872400288	B03	5	RUTL0289	10288	4	2	4	8	16	8	16
1581872400289	B03	5	RUTL0290	10289	4	2	4	8	16	8	16
1581872400290	B03	5	RUTL0291	10290	4	2	4	8	16	8	16
1581872400291	B03	5	RUTL0292	10291	4	2	4	8	16	8	16
1581872400292	B03	5	RUTL0293	10292	4	2	4	8	16	8	16
1581872400293	B03	5	RUTL0294	10293	4	2	4	8	16	8	16
1581872400294	B03	5	RUTL0295	10294	4	2	4	8	16	8	16
1581872400295	B03	5	RUTL0296	10295	4	2	4	8	16	8	16
1581872400296	B03	5	RUTL0297	10296	4	2	4	8	16	8	16
1581872400297	B03	5	RUTL0298	10297	4	2	4	8	16	8	16
1581872400298	B04	5	RUTL0299	10298	4	2	4	8	16	8	16
1581872400299	B04	5	RUTL0300	10299	4	2	4	8	16	8	16
1581872400300	B04	5	RUTL0301	10300	4	2	4	8	16	8	16
1581872400301	B04	5	RUTL0302	10301	4	2	4	8	16	8	16
1581872400302	B04	5	RUTL0303	10302	4	2	4	8	16	8	16
1581872400303	B04	5	RUTL0304	10303	4	2	4	8	16	8	16
1581872400304	B04	5	RUTL0305	10304	4	2	4	8	16	8	16
1581872400305	B04	5	RUTL0306	10305	4	2	4	8	16	8	16
1581872400306	B04	5	RUTL0307	10306	4	2	4	8	16	8	16
1581872400307	B04	5	RUTL0308	10307	4	2	4	8	16	8	16
1581872400308	B04	5	RUTL0309	10308	4	2	4	8	16	8	16
1581872400309	B04	5	RUTL0310	10309	4	2	4	8	16	8	16
1581872400310	B04	5	RUTL0311	10310	4	2	4	8	16	8	16
1581872400311	B04	5	RUTL0312	10311	4	2	4	8	16	8	16
1581872400312	B04	5	RUTL0313	10312	4	2	4	8	16	8	16
1581872400313	B04	5	RUTL0314	10313	4	2	4	8	16	8	16
1581872400314	B04	5	RUTL0315	10314	4	2	4	8	16	8	16
1581872400315	B04	5	RUTL0316	10315	4	2	4	8	16	8	16
1581872400316	B04	5	RUTL0317	10316	4	2	4	8	16	8	16
1581872400317	B04	5	RUTL0318	10317	4	2	4	8	16	8	16
1581872400318	B04	5	RUTL0319	10318	4	2	4	8	16	8	16
1581872400319	B04	5	RUTL0320	10319	4	2	4	8	16	8	16
1581872400320	B04	5	RUTL0321	10320	4	2	4	8	16	8	16
1581872400321	B04	5	RUTL0322	10321	4	2	4	8	16	8	16
1581872400322	B04	5	RUTL0323	10322	4	2	4	8	16	8	16
1581872400323	B04	5	RUTL0324	10323	4	2	4	8	16	8	16
1581872400324	B04	5	RUTL0325	10324	4	2	4	8	16	8	16
1581872400325	B04	5	RUTL0326	10325	4	2	4	8	16	8	16
1581872400326	B04	5	RUTL0327	10326	4	2	4	8	16	8	16
1581872400327	B04	5	RUTL0328	10327	4	2	4	8	16	8	16
1581872400328	B04	5	RUTL0329	10328	4	2	4	8	16	8	16
1581872400329	B04	5	RUTL0330	10329	4	2	4	8	16	8	16
1581872400330	B04	5	RUTL0331	10330	4	2	4	8	16	8	16
1581872400331	B04	5	RUTL0332	10331	4	2	4	8	16	8	16
1581872400332	B04	5	RUTL0333	10332	4	2	4	8	16	8	16
1581872400333	B04	5	RUTL0334	10333	4	2	4	8	16	8	16
1581872400334	B04	5	RUTL0335	10334	4	2	4	8	16	8	16
1581872400335	B04	5	RUTL0336	10335	4	2	4	8	16	8	16
1581872400336	B04	5	RUTL0337	10336	4	2	4	8	16	8	16
1581872400337	B04	5	RUTL0338	10337	4	2	4	8	16	8	16
1581872400338	B04	5	RUTL0339	10338	4	2	4	8	16	8	16
1581872400339	B04	5	RUTL0340	10339	4	2	4	8	16	8	16
1581872400340	B04	5	RUTL0341	10340	4	2	4	8	16	8	16
1581872400341	B04	5	RUTL0342	10341	4	2	4	8	16	8	16
1581872400342	B04	5	RUTL0343	10342	4	2	4	8	16	8	16
1581872400343	B04	5	RUTL0344	10343	4	2	4	8	16	8	16
1581872400344	B04	5	RUTL0345	10344	4	2	4	8	16	8	16
1581872400345	B04	5	RUTL0346	10345	4	2	4	8	16	8	16
1581872400346	B04	5	RUTL0347	10346	4	2	4	8	16	8	16
1581872400347	B04	5	RUTL0348	10347	4	2	4	8	16	8	16
1581872400348	B04	5	RUTL0349	10348	4	2	4	8	16	8	16
1581872400349	B04	5	RUTL0350	10349	4	2	4	8	16	8	16
1581872400350	B04	5	RUTL0351	10350	4	2	4	8	16	8	16
1581872400351	B04	5	RUTL0352	10351	4	2	4	8	16	8	16
1581872400352	B04	5	RUTL0353	10352	4	2	4	8	16	8	16
1581872400353	B04	5	RUTL0354	10353	4	2	4	8	16	8	16
1581872400354	B04	5	RUTL0355	10354	4	2	4	8	16	8	16
1581872400355	B04	5	RUTL0356	10355	4	2	4	8	16	8	16
1581872400356	B04	5	RUTL0357	10356	4	2	4	8	16	8	16
1581872400357	B04	5	RUTL0358	10357	4	2	4	8	16	8	16
1581872400358	B04	5	RUTL0359	10358	4	2	4	8	16	8	16
1581872400359	B04	5	RUTL0360	10359	4	2	4	8	16	8	16
1581872400360	B04	5	RUTL0361	10360	4	2	4	8	16	8	16
1581872400361	B04	5	RUTL0362	10361	4	2	4	8	16	8	16
1581872400362	B04	5	RUTL0363	10362	4	2	4	8	16	8	16
1581872400363	B04	5	RUTL0364	10363	4	2	4	8	16	8	16
1581872400364	B04	5	RUTL0365	10364	4	2	4	8	16	8	16
1581872400365	B04	5	RUTL0366	10365	4	2	4	8	16	8	16
1581872400366	B04	5	RUTL0367	10366	4	2	4	8	16	8	16
1581872400367	B04	5	RUTL0368	10367	4	2	4	8	16	8	16
1581872400368	B04	5	RUTL0369	10368	4	2	4	8	16	8	16
1581872400369	B04	5	RUTL0370	10369	4	2	4	8	16	8	16
1581872400370	B04	5	RUTL0371	10370	4	2	4	8	16	8	16
1581872400371	B04	5	RUTL0372	10371	4	2	4	8	16	8	16
1581872400372	B04	5	RUTL0373	10372	4	2	4	8	16	8	16
1581872400373	B04	5	RUTL0374	10373	4	2	4	8	16	8	16
1581872400374	B04	5	RUTL0375	10374	4	2	4	8	16	8	16
1581872400375	B04	5	RUTL0376	10375	4	2	4	8	16	8	16
1581872400376	B04	5	RUTL0377	10376	4	2	4	8	16	8	16
1581872400377	B04	5	RUTL0378	10377	4	2	4	8	16	8	16
1581872400378	B04	5	RUTL0379	10378	4	2	4	8	16	8	16
1581872400379	B04	5	RUTL0380	10379	4	2	4	8	16	8	16
1581872400380	B04	5	RUTL0381	10380	4	2	4	8	16	8	16
1581872400381	B04	5	RUTL0382	10381	4	2	4	8	16	8	16
1581872400382	B04	5	RUTL0383	10382	4	2	4	8	16	8	16
1581872400383	B04	5	RUTL0384	10383	4	2	4	8	16	8	16
1581872400384	B04	5	RUTL0385	10384	4	2	4	8	16	8	16
1581872400385	B04	5	RUTL0386	10385	4	2	4	8	16	8	16
1581872400386	B04	5	RUTL0387	10386	4	2	4	8	16	8	16
1581872400387	B04	5	RUTL0388	10387	4	2	4	8	16	8	16
1581872400388	B04	5	RUTL0389	10388	4	2	4	8	16	8	16
1581872400389	B04	5	RUTL0390	10389	4	2	4	8	16	8	16
1581872400390	B04	5	RUTL0391	10390	4	2	4	8	16	8	16
1581872400391	B04	5	RUTL0392	10391	4	2	4	8	16	8	16
1581872400392	B04	5	RUTL0393	10392	4	2	4	8	16	8	16
1581872400393	B04	5	RUTL0394	10393	4	2	4	8	16	8	16
1581872400394	B04	5	RUTL0395	10394	4	2	4	8	16	8	16
1581872400395	B04	5	RUTL0396	10395	4	2	4	8	16	8	16
1581872400396	B04	5	RUTL0397	10396	4	2	4	8	16	8	16
1581872400397	B04	5	RUTL0398	10397	4	2	4	8	16	8	16
1581872400398	B04	5	RUTL0399	10398	4	2	4	8	16	8	16
1581872400399	B04	5	RUTL0400	10399	4	2	4	8	16	8	16
1581872400400	B05	5	RUTL0401	10400	4	2	4	8	16	8	16
1581872400401	B05	5	RUTL0402	10401	4	2	4	8	16	8	16
1581872400402	B05	5	RUTL0403	10402	4	2	4	8	16	8	16
1581872400403	B05	5	RUTL0404	10403	4	2	4	8	16	8	16
1581872400404	B05	5	RUTL0405	10404	4	2	4	8	16	8	16
1581872400405	B05	5	RUTL0406	10405	4	2	4	8	16	8	16
1581872400406	B05	5	RUTL0407	10406	4	2	4	8	16	8	16
1581872400407	B05	5	RUTL0408	10407	4	2	4	8	16	8	16
1581872400408	B05	5	RUTL0409	10408	4	2	4	8	16	8	16
1581872400409	B05	5	RUTL0410	10409	4	2	4	8	16	8	16
1581872400410	B05	5	RUTL0411	10410	4	2	4	8	16	8	16
1581872400411	B05	5	RUTL0412	10411	4	2	4	8	16	8	16
1581872400412	B05	5	RUTL0413	10412	4	2	4	8	16	8	16
1581872400413	B05	5	RUTL0414	10413	4	2	4	8	16	8	16
1581872400414	B05	5	RUTL0415	10414	4	2	4	8	16	8	16
1581872400415	B05	5	RUTL0416	10415	4	2	4	8	16	8	16
1581872400416	B05	5	RUTL0417	10416	4	2	4	8	16	8	16
1581872400417	B05	5	RUTL0418	10417	4	2	4	8	16	8	16
1581872400418	B05	5	RUTL0419	10418	4	2	4	8	16	8	16
1581872400419	B05	5	RUTL0420	10419	4	2	4	8	16	8	16
1581872400420	B05	5	RUTL0421	10420	4	2	4	8	16	8	16
1581872400421	B05	5	RUTL0422	10421	4	2	4	8	16	8	16
1581872400422	B05	5	RUTL0423	10422	4	2	4	8	16	8	16
1581872400423	B05	5	RUTL0424	10423	4	2	4	8	16	8	16
1581872400424	B05	5	RUTL0425	10424	4	2	4	8	16	8	16
1581872400425	B05	5	RUTL0426	10425	4	2	4	8	16	8	16
1581872400426	B05	5	RUTL0427	10426	4	2	4	8	16	8	16
1581872400427	B05	5	RUTL0428	10427	4	2	4	8	16	8	16
1581872400428	B05	5	RUTL0429	10428	4	2	4	8	16	8	16
1581872400429	B05	5	RUTL0430	10429	4	2	4	8	16	8	16
1581872400430	B05	5	RUTL0431	10430	4	2	4	8	16	8	16
1581872400431	B05	5	RUTL0432	10431	4	2	4	8	16	8	16
1581872400432	B05	5	RUTL0433	10432	4	2	4	8	16	8	16
1581872400433	B05	5	RUTL0434	10433	4	2	4	8	16	8	16
1581872400434	B05	5	RUTL0435	10434	4	2	4	8	16	8	16
1581872400435	B05	5	RUTL0436	10435	4	2	4	8	16	8	16
1581872400436	B05	5	RUTL0437	10436	4	2	4	8	16	8	16
1581872400437	B05	5	RUTL0438	10437	4	2	4	8	16	8	16
1581872400438	B05	5	RUTL0439	10438	4	2	4	8	16	8	16
1581872400439	B05	5	RUTL0440	10439	4	2	4	8	16	8	16
1581872400440	B05	5	RUTL0441	10440	4	2	4	8	16	8	16
1581872400441	B05	5	RUTL0442	10441	4	2	4	8	16	8	16
1581872400442	B05	5	RUTL0443	10442	4	2	4	8	16	8	16
1581872400443	B05	5	RUTL0444	10443	4	2	4	8	16	8	16
1581872400444	B05	5	RUTL0445	10444	4	2	4	8	16	8	16
1581872400445	B05	5	RUTL0446	10445	4	2	4	8	16	8	16
1581872400446	B05	5	RUTL0447	10446	4	2	4	8	16	8	16
1581872400447	B05	5	RUTL0448	10447	4	2	4	8	16	8	16
1581872400448	B05	5	RUTL0449	10448	4	2	4	8	16	8	16
1581872400449	B05	5	RUTL0450	10449	4	2	4	8	16	8	16
1581872400450	B05	5	RUTL0451	10450	4	2	4	8	16	8	16
1581872400451	B05	5	RUTL0452	10451	4	2	4	8	16	8	16
1581872400452	B05	5	RUTL0453	10452	4	2	4	8	16	8	16
1581872400453	B05	5	RUTL0454	10453	4	2	4	8	16	8	16
1581872400454	B05	5	RUTL0455	10454	4	2	4	8	16	8	16
1581872400455	B05	5	RUTL0456	10455	4	2	4	8	16	8	16
1581872400456	B05	5	RUTL0457	10456	4	2	4	8	16	8	16
1581872400457	B05	5	RUTL0458	10457	4	2	4	8	16	8	16
1581872400458	B05	5	RUTL0459	10458	4	2	4	8	16	8	16
1581872400459	B05	5	RUTL0460	10459	4	2	4	8	16	8	16
1581872400460	B05	5	RUTL0461	10460	4	2	4	8	16	8	16
1581872400461	B05	5	RUTL0462	10461	4	2	4	8	16	8	16
1581872400462	B05	5	RUTL0463	10462	4	2	4	8	16	8	16
1581872400463	B05	5	RUTL0464	10463	4	2	4	8	16	8	16
1581872400464	B05	5	RUTL0465	10464	4	2	4	8	16	8	16
1581872400465	B05	5	RUTL0466	10465	4	2	4	8	16	8	16
1581872400466	B05	5	RUTL0467	10466	4	2	4	8	16	8	16
1581872400467	B05	5	RUTL0468	10467	4	2	4	8	16	8	16
1581872400468	B05	5	RUTL0469	10468	4	2	4	8	16	8	16
1581872400469	B05	5	RUTL0470	10469	4	2	4	8	16	8	16
1581872400470	B05	5	RUTL0471	10470	4	2	4	8	16	8	16
1581872400471	B05	5	RUTL0472	10471	4	2	4	8	16	8	16
1581872400472	B05	5	RUTL0473	10472	4	2	4	8	16	8	16
1581872400473	B05	5	RUTL0474	10473	4	2	4	8	16	8	16
1581872400474	B05	5	RUTL0475	10474	4	2	4	8	16	8	16
1581872400475	B05	5	RUTL0476	10475	4	2	4	8	16	8	16
1581872400476	B05	5	RUTL0477	10476	4	2	4	8	16	8	16
1581872400477	B05	5	RUTL0478	10477	4	2	4	8	16	8	16
1581872400478	B05	5	RUTL0479	10478	4	2	4	8	16	8	16
1581872400479	B05	5	RUTL0480	10479	4	2	4	8	16	8	16
1581872400480	B05	5	RUTL0481	10480	4	2	4	8	16	8	16
1581872400481	B05	5	RUTL0482	10481	4	2	4	8	16	8	16
1581872400482	B05	5	RUTL0483	10482	4	2	4	8	16	8	16
1581872400483	B05	5	RUTL0484	10483	4	2	4	8	16	8	16
1581872400484	B05	5	RUTL0485	10484	4	2	4	8	16	8	16
1581872400485	B05	5	RUTL0486	10485	4	2	4	8	16	8	16
1581872400486	B05	5	RUTL0487	10486	4	2	4	8	16	8	16
1581872400487	B05	5	RUTL0488	10487	4	2	4	8	16	8	16
1581872400488	B05	5	RUTL0489	10488	4	2	4	8	16	8	16
1581872400489	B05	5	RUTL0490	10489	4	2	4	8	16	8	16
1581872400490	B05	5	RUTL0491	10490	4	2	4	8	16	8	16
1581872400491	B05	5	RUTL0492	10491	4	2	4	8	16	8	16
1581872400492	B05	5	RUTL0493	10492	4	2	4	8	16	8	16
1581872400493	B05	5	RUTL0494	10493	4	2	4	8	16	8	16
1581872400494	B05	5	RUTL0495	10494	4	2	4	8	16	8	16
1581872400495	B05	5	RUTL0496	10495	4	2	4	8	16	8	16
1581872400496	B05	5	RUTL0497	10496	4	2	4	8	16	8	16
1581872400497	B05	5	RUTL0498	10497	4	2	4	8	16	8	16
1581872400498	B05	5	RUTL0499	10498	4	2	4	8	16	8	16
1581872400499	B06	5	RUTL0500	10499	4	2	4	8	16	8	16
1581872400500	B06	5	RUTL0501	10500	4	2	4	8	16	8	16
1581872400501	B06	5	RUTL0502	10501	4	2	4	8	16	8	16
1581872400502	B06	5	RUTL0503	10502	4	2	4	8	16	8	16
1581872400503	B06	5	RUTL0504	10503	4	2	4	8	16	8	16
1581872400504	B06	5	RUTL0505	10504	4	2	4	8	16	8	16
1581872400505	B06	5	RUTL0506	10505	4	2	4	8	16	8	16
1581872400506	B06	5	RUTL0507	10506	4	2	4	8	16	8	16
1581872400507	B06	5	RUTL0508	10507	4	2	4	8	16	8	16
1581872400508	B06	5	RUTL0509	10508	4	2	4	8	16	8	16
1581872400509	B06	5	RUTL0510	10509	4	2	4	8	16	8	16
1581872400510	B06	5	RUTL0511	10510	4	2	4	8	16	8	16
1581872400511	B06	5	RUTL0512	10511	4	2	4	8	16	8	16
1581872400512	B06	5	RUTL0513	10512	4	2	4	8	16	8	16
1581872400513	B06	5	RUTL0514	10513	4	2	4	8	16	8	16
1581872400514	B06	5	RUTL0515	10514	4	2	4	8	16	8	16
1581872400515	B06	5	RUTL0516	10515	4	2	4	8	16	8	16
1581872400516	B06	5	RUTL0517	10516	4	2	4	8	16	8	16
1581872400517	B06	5	RUTL0518	10517	4	2	4	8	16	8	16
1581872400518	B06	5	RUTL0519	10518	4	2	4	8	16	8	16
1581872400519	B06	5	RUTL0520	10519	4	2	4	8	16	8	16
1581872400520	B06	5	RUTL0521	10520	4	2	4	8	16	8	16
1581872400521	B06	5	RUTL0522	10521	4	2	4	8	16	8	16
1581872400522	B06	5	RUTL0523	10522	4	2	4	8	16	8	16
1581872400523	B06	5	RUTL0524	10523	4	2	4	8	16	8	16
1581872400524	B06	5	RUTL0525	10524	4	2	4	8	16	8	16
1581872400525	B06	5	RUTL0526	10525	4	2	4	8	16	8	16
1581872400526	B06	5	RUTL0527	10526	4	2	4	8	16	8	16
1581872400527	B06	5	RUTL0528	10527	4	2	4	8	16	8	16
1581872400528	B06	5	RUTL0529	10528	4	2	4	8	16	8	16
1581872400529	B06	5	RUTL0530	10529	4	2	4	8	16	8	16
1581872400530	B06	5	RUTL0531	10530	4	2	4	8	16	8	16
1581872400531	B06	5	RUTL0532	10531	4	2	4	8	16	8	16
1581872400532	B06	5	RUTL0533	10532	4	2	4	8	16	8	16
1581872400533	B06	5	RUTL0534	10533	4	2	4	8	16	8	16
1581872400534	B06	5	RUTL0535	10534	4	2	4	8	16	8	16
1581872400535	B06	5	RUTL0536	10535	4	2	4	8	16	8	16
1581872400536	B06	5	RUTL0537	10536	4	2	4	8	16	8	16
1581872400537	B06	5	RUTL0538	10537	4	2	4	8	16	8	16
1581872400538	B06	5	RUTL0539	10538	4	2	4	8	16	8	16
1581872400539	B06	5	RUTL0540	10539	4	2	4	8	16	8	16
1581872400540	B06	5	RUTL0541	10540	4	2	4	8	16	8	16
1581872400541	B06	5	RUTL0542	10541	4	2	4	8	16	8	16
1581872400542	B06	5	RUTL0543	10542	4	2	4	8	16	8	16
1581872400543	B06	5	RUTL0544	10543	4	2	4	8	16	8	16
1581872400544	B06	5	RUTL0545	10544	4	2	4	8	16	8	16
1581872400545	B06	5	RUTL0546	10545	4	2	4	8	16	8	16
1581872400546	B06	5	RUTL0547	10546	4	2	4	8	16	8	16
1581872400547	B06	5	RUTL0548	10547	4	2	4	8	16	8	16
1581872400548	B06	5	RUTL0549	10548	4	2	4	8	16	8	16
1581872400549	B06	5	RUTL0550	10549	4	2	4	8	16	8	16
1581872400550	B06	5	RUTL0551	10550	4	2	4	8	16	8	16
1581872400551	B06	5	RUTL0552	10551	4	2	4	8	16	8	16
1581872400552	B06	5	RUTL0553	10552	4	2	4	8	16	8	16
1581872400553	B06	5	RUTL0554	10553	4	2	4	8	16	8	16
1581872400554	B06	5	RUTL0555	10554	4	2	4	8	16	8	16
1581872400555	B06	5	RUTL0556	10555	4	2	4	8	16	8	16
1581872400556	B06	5	RUTL0557	10556	4	2	4	8	16	8	16
1581872400557	B06	5	RUTL0558	10557	4	2	4	8	16	8	16
1581872400558	B06	5	RUTL0559	10558	4	2	4	8	16	8	16
1581872400559	B06	5	RUTL0560	10559	4	2	4	8	16	8	16
1581872400560	B06	5	RUTL0561	10560	4	2	4	8	16	8	16
1581872400561	B06	5	RUTL0562	10561	4	2	4	8	16	8	16
1581872400562	B06	5	RUTL0563	10562	4	2	4	8	16	8	16
1581872400563	B06	5	RUTL0564	10563	4	2	4	8	16	8	16
1581872400564	B06	5	RUTL0565	10564	4	2	4	8	16	8	16
1581872400565	B06	5	RUTL0566	10565	4	2	4	8	16	8	16
1581872400566	B06	5	RUTL0567	10566	4	2	4	8	16	8	16
1581872400567	B06	5	RUTL0568	10567	4	2	4	8	16	8	16
1581872400568	B06	5	RUTL0569	10568	4	2	4	8	16	8	16
1581872400569	B06	5	RUTL0570	10569	4	2	4	8	16	8	16
1581872400570	B06	5	RUTL0571	10570	4	2	4	8	16	8	16
1581872400571	B06	5	RUTL0572	10571	4	2	4	8	16	8	16
1581872400572	B06	5	RUTL0573	10572	4	2	4	8	16	8	16
1581872400573	B06	5	RUTL0574	10573	4	2	4	8	16	8	16
1581872400574	B06	5	RUTL0575	10574	4	2	4	8	16	8	16
1581872400575	B06	5	RUTL0576	10575	4	2	4	8	16	8	16
1581872400576	B06	5	RUTL0577	10576	4	2	4	8	16	8	16
1581872400577	B06	5	RUTL0578	10577	4	2	4	8	16	8	16
1581872400578	B06	5	RUTL0579	10578	4	2	4	8	16	8	16
1581872400579	B06	5	RUTL0580	10579	4	2	4	8	16	8	16
1581872400580	B06	5	RUTL0581	10580	4	2	4	8	16	8	16
1581872400581	B06	5	RUTL0582	10581	4	2	4	8	16	8	16
1581872400582	B06	5	RUTL0583	10582	4	2	4	8	16	8	16
1581872400583	B06	5	RUTL0584	10583	4	2	4	8	16	8	16
1581872400584	B06	5	RUTL0585	10584	4	2	4	8	16	8	16
1581872400585	B06	5	RUTL0586	10585	4	2	4	8	16	8	16
1581872400586	B06	5	RUTL0587	10586	4	2	4	8	16	8	16
1581872400587	B06	5	RUTL0588	10587	4	2	4	8	16	8	16
1581872400588	B06	5	RUTL0589	10588	4	2	4	8	16	8	16
1581872400589	B06	5	RUTL0590	10589	4	2	4	8	16	8	16
1581872400590	B06	5	RUTL0591	10590	4	2	4	8	16	8	16
1581872400591	B06	5	RUTL0592	10591	4	2	4	8	16	8	16
1581872400592	B06	5	RUTL0593	10592	4	2	4	8	16	8	16
1581872400593	B06	5	RUTL0594	10593	4	2	4	8	16	8	16
1581872400594	B06	5	RUTL0595	10594	4	2	4	8	16	8	16
1581872400595	B06	5	RUTL0596	10595	4	2	4	8	16	8	16
1581872400596	B06	5	RUTL0597	10596	4	2	4	8	16	8	16
1581872400597	B06	5	RUTL0598	10597	4	2	4	8	16	8	16
1581872400598	B06	5	RUTL0599	10598	4	2	4	8	16	8	16
1581872400599	B06	5	RUTL0600	10599	4	2	4	8	16	8	16
1581872400600	B06	5	RUTL0601	10600	4	2	4	8	16	8	16
1581872400601	B01	5	RUTL0602	10601	4	2	4	8	16	8	16
1581872400602	B01	5	RUTL0603	10602	4	2	4	8	16	8	16
1581872400603	B01	5	RUTL0604	10603	4	2	4	8	16	8	16
1581872400604	B01	5	RUTL0605	10604	4	2	4	8	16	8	16
1581872400605	B01	5	RUTL0606	10605	4	2	4	8	16	8	16
1581872400606	B01	5	RUTL0607	10606	4	2	4	8	16	8	16
1581872400607	B01	5	RUTL0608	10607	4	2	4	8	16	8	16
1581872400608	B01	5	RUTL0609	10608	4	2	4	8	16	8	16
1581872400609	B01	5	RUTL0610	10609	4	2	4	8	16	8	16
1581872400610	B01	5	RUTL0611	10610	4	2	4	8	16	8	16
1581872400611	B01	5	RUTL0612	10611	4	2	4	8	16	8	16
1581872400612	B01	5	RUTL0613	10612	4	2	4	8	16	8	16
1581872400613	B01	5	RUTL0614	10613	4	2	4	8	16	8	16
1581872400614	B01	5	RUTL0615	10614	4	2	4	8	16	8	16
1581872400615	B01	5	RUTL0616	10615	4	2	4	8	16	8	16
1581872400616	B01	5	RUTL0617	10616	4	2	4	8	16	8	16
1581872400617	B01	5	RUTL0618	10617	4	2	4	8	16	8	16
1581872400618	B01	5	RUTL0619	10618	4	2	4	8	16	8	16
1581872400619	B01	5	RUTL0620	10619	4	2	4	8	16	8	16
1581872400620	B01	5	RUTL0621	10620	4	2	4	8	16	8	16
1581872400621	B01	5	RUTL0622	10621	4	2	4	8	16	8	16
1581872400622	B01	5	RUTL0623	10622	4	2	4	8	16	8	16
1581872400623	B01	5	RUTL0624	10623	4	2	4	8	16	8	16
1581872400624	B01	5	RUTL0625	10624	4	2	4	8	16	8	16
1581872400625	B01	5	RUTL0626	10625	4	2	4	8	16	8	16
1581872400626	B01	5	RUTL0627	10626	4	2	4	8	16	8	16
1581872400627	B01	5	RUTL0628	10627	4	2	4	8	16	8	16
1581872400628	B01	5	RUTL0629	10628	4	2	4	8	16	8	16
1581872400629	B01	5	RUTL0630	10629	4	2	4	8	16	8	16
1581872400630	B01	5	RUTL0631	10630	4	2	4	8	16	8	16
1581872400631	B01	5	RUTL0632	10631	4	2	4	8	16	8	16
1581872400632	B01	5	RUTL0633	10632	4	2	4	8	16	8	16
1581872400633	B01	5	RUTL0634	10633	4	2	4	8	16	8	16
1581872400634	B01	5	RUTL0635	10634	4	2	4	8	16	8	16
1581872400635	B01	5	RUTL0636	10635	4	2	4	8	16	8	16
1581872400636	B01	5	RUTL0637	10636	4	2	4	8	16	8	16
1581872400637	B01	5	RUTL0638	10637	4	2	4	8	16	8	16
1581872400638	B01	5	RUTL0639	10638	4	2	4	8	16	8	16
1581872400639	B01	5	RUTL0640	10639	4	2	4	8	16	8	16
1581872400640	B01	5	RUTL0641	10640	4	2	4	8	16	8	16
1581872400641	B01	5	RUTL0642	10641	4	2	4	8	16	8	16
1581872400642	B01	5	RUTL0643	10642	4	2	4	8	16	8	16
1581872400643	B01	5	RUTL0644	10643	4	2	4	8	16	8	16
1581872400644	B01	5	RUTL0645	10644	4	2	4	8	16	8	16
1581872400645	B01	5	RUTL0646	10645	4	2	4	8	16	8	16
1581872400646	B01	5	RUTL0647	10646	4	2	4	8	16	8	16
1581872400647	B01	5	RUTL0648	10647	4	2	4	8	16	8	16
1581872400648	B01	5	RUTL0649	10648	4	2	4	8	16	8	16
1581872400649	B01	5	RUTL0650	10649	4	2	4	8	16	8	16
1581872400650	B02	5	RUTL0651	10650	4	2	4	8	16	8	16
1581872400651	B07	5	RUTL0652	10651	4	2	4	8	16	8	16
1581872400652	B07	5	RUTL0653	10652	4	2	4	8	16	8	16
1581872400653	B07	5	RUTL0654	10653	4	2	4	8	16	8	16
1581872400654	B07	5	RUTL0655	10654	4	2	4	8	16	8	16
1581872400655	B07	5	RUTL0656	10655	4	2	4	8	16	8	16
1581872400656	B07	5	RUTL0657	10656	4	2	4	8	16	8	16
1581872400657	B07	5	RUTL0658	10657	4	2	4	8	16	8	16
1581872400658	B07	5	RUTL0659	10658	4	2	4	8	16	8	16
1581872400659	B07	5	RUTL0660	10659	4	2	4	8	16	8	16
1581872400660	B07	5	RUTL0661	10660	4	2	4	8	16	8	16
1581872400661	B07	5	RUTL0662	10661	4	2	4	8	16	8	16
1581872400662	B07	5	RUTL0663	10662	4	2	4	8	16	8	16
1581872400663	B07	5	RUTL0664	10663	4	2	4	8	16	8	16
1581872400664	B07	5	RUTL0665	10664	4	2	4	8	16	8	16
1581872400665	B07	5	RUTL0666	10665	4	2	4	8	16	8	16
1581872400666	B07	5	RUTL0667	10666	4	2	4	8	16	8	16
1581872400667	B07	5	RUTL0668	10667	4	2	4	8	16	8	16
1581872400668	B07	5	RUTL0669	10668	4	2	4	8	16	8	16
1581872400669	B07	5	RUTL0670	10669	4	2	4	8	16	8	16
1581872400670	B07	5	RUTL0671	10670	4	2	4	8	16	8	16
1581872400671	B07	5	RUTL0672	10671	4	2	4	8	16	8	16
1581872400672	B07	5	RUTL0673	10672	4	2	4	8	16	8	16
1581872400673	B07	5	RUTL0674	10673	4	2	4	8	16	8	16
1581872400674	B07	5	RUTL0675	10674	4	2	4	8	16	8	16
1581872400675	B07	5	RUTL0676	10675	4	2	4	8	16	8	16
1581872400676	B07	5	RUTL0677	10676	4	2	4	8	16	8	16
1581872400677	B07	5	RUTL0678	10677	4	2	4	8	16	8	16
1581872400678	B07	5	RUTL0679	10678	4	2	4	8	16	8	16
1581872400679	B07	5	RUTL0680	10679	4	2	4	8	16	8	16
1581872400680	B07	5	RUTL0681	10680	4	2	4	8	16	8	16
1581872400681	B07	5	RUTL0682	10681	4	2	4	8	16	8	16
1581872400682	B07	5	RUTL0683	10682	4	2	4	8	16	8	16
1581872400683	B07	5	RUTL0684	10683	4	2	4	8	16	8	16
1581872400684	B07	5	RUTL0685	10684	4	2	4	8	16	8	16
1581872400685	B07	5	RUTL0686	10685	4	2	4	8	16	8	16
1581872400686	B07	5	RUTL0687	10686	4	2	4	8	16	8	16
1581872400687	B07	5	RUTL0688	10687	4	2	4	8	16	8	16
1581872400688	B07	5	RUTL0689	10688	4	2	4	8	16	8	16
1581872400689	B07	5	RUTL0690	10689	4	2	4	8	16	8	16
1581872400690	B07	5	RUTL0691	10690	4	2	4	8	16	8	16
1581872400691	B07	5	RUTL0692	10691	4	2	4	8	16	8	16
1581872400692	B07	5	RUTL0693	10692	4	2	4	8	16	8	16
1581872400693	B07	5	RUTL0694	10693	4	2	4	8	16	8	16
1581872400694	B07	5	RUTL0695	10694	4	2	4	8	16	8	16
1581872400695	B07	5	RUTL0696	10695	4	2	4	8	16	8	16
1581872400696	B07	5	RUTL0697	10696	4	2	4	8	16	8	16
1581872400697	B07	5	RUTL0698	10697	4	2	4	8	16	8	16
1581872400698	B07	5	RUTL0699	10698	4	2	4	8	16	8	16
1581872400699	B08	5	RUTL0700	10699	4	2	4	8	16	8	16
1581872400700	B08	5	RUTL0701	10700	4	2	4	8	16	8	16
1581872400701	B08	5	RUTL0702	10701	4	2	4	8	16	8	16
1581872400702	B08	5	RUTL0703	10702	4	2	4	8	16	8	16
1581872400703	B08	5	RUTL0704	10703	4	2	4	8	16	8	16
1581872400704	B08	5	RUTL0705	10704	4	2	4	8	16	8	16
1581872400705	B08	5	RUTL0706	10705	4	2	4	8	16	8	16
1581872400706	B08	5	RUTL0707	10706	4	2	4	8	16	8	16
1581872400707	B08	5	RUTL0708	10707	4	2	4	8	16	8	16
1581872400708	B08	5	RUTL0709	10708	4	2	4	8	16	8	16
1581872400709	B08	5	RUTL0710	10709	4	2	4	8	16	8	16
1581872400710	B08	5	RUTL0711	10710	4	2	4	8	16	8	16
1581872400711	B08	5	RUTL0712	10711	4	2	4	8	16	8	16
1581872400712	B08	5	RUTL0713	10712	4	2	4	8	16	8	16
1581872400713	B08	5	RUTL0714	10713	4	2	4	8	16	8	16
1581872400714	B08	5	RUTL0715	10714	4	2	4	8	16	8	16
1581872400715	B08	5	RUTL0716	10715	4	2	4	8	16	8	16
1581872400716	B08	5	RUTL0717	10716	4	2	4	8	16	8	16
1581872400717	B08	5	RUTL0718	10717	4	2	4	8	16	8	16
1581872400718	B08	5	RUTL0719	10718	4	2	4	8	16	8	16
1581872400719	B08	5	RUTL0720	10719	4	2	4	8	16	8	16
1581872400720	B08	5	RUTL0721	10720	4	2	4	8	16	8	16
1581872400721	B08	5	RUTL0722	10721	4	2	4	8	16	8	16
1581872400722	B08	5	RUTL0723	10722	4	2	4	8	16	8	16
1581872400723	B08	5	RUTL0724	10723	4	2	4	8	16	8	16
1581872400724	B08	5	RUTL0725	10724	4	2	4	8	16	8	16
1581872400725	B08	5	RUTL0726	10725	4	2	4	8	16	8	16
1581872400726	B08	5	RUTL0727	10726	4	2	4	8	16	8	16
1581872400727	B08	5	RUTL0728	10727	4	2	4	8	16	8	16
1581872400728	B08	5	RUTL0729	10728	4	2	4	8	16	8	16
1581872400729	B08	5	RUTL0730	10729	4	2	4	8	16	8	16
1581872400730	B08	5	RUTL0731	10730	4	2	4	8	16	8	16
1581872400731	B08	5	RUTL0732	10731	4	2	4	8	16	8	16
1581872400732	B08	5	RUTL0733	10732	4	2	4	8	16	8	16
1581872400733	B08	5	RUTL0734	10733	4	2	4	8	16	8	16
1581872400734	B08	5	RUTL0735	10734	4	2	4	8	16	8	16
1581872400735	B08	5	RUTL0736	10735	4	2	4	8	16	8	16
1581872400736	B08	5	RUTL0737	10736	4	2	4	8	16	8	16
1581872400737	B08	5	RUTL0738	10737	4	2	4	8	16	8	16
1581872400738	B08	5	RUTL0739	10738	4	2	4	8	16	8	16
1581872400739	B08	5	RUTL0740	10739	4	2	4	8	16	8	16
1581872400740	B08	5	RUTL0741	10740	4	2	4	8	16	8	16
1581872400741	B08	5	RUTL0742	10741	4	2	4	8	16	8	16
1581872400742	B08	5	RUTL0743	10742	4	2	4	8	16	8	16
1581872400743	B08	5	RUTL0744	10743	4	2	4	8	16	8	16
1581872400744	B08	5	RUTL0745	10744	4	2	4	8	16	8	16
1581872400745	B08	5	RUTL0746	10745	4	2	4	8	16	8	16
1581872400746	B08	5	RUTL0747	10746	4	2	4	8	16	8	16
1581872400747	B08	5	RUTL0748	10747	4	2	4	8	16	8	16
1581872400748	B08	5	RUTL0749	10748	4	2	4	8	16	8	16
1581872400749	B08	5	RUTL0750	10749	4	2	4	8	16	8	16
1581872400750	B08	5	RUTL0751	10750	4	2	4	8	16	8	16
1581872400751	B08	5	RUTL0752	10751	4	2	4	8	16	8	16
1581872400752	B08	5	RUTL0753	10752	4	2	4	8	16	8	16
1581872400753	B08	5	RUTL0754	10753	4	2	4	8	16	8	16
1581872400754	B08	5	RUTL0755	10754	4	2	4	8	16	8	16
1581872400755	B08	5	RUTL0756	10755	4	2	4	8	16	8	16
1581872400756	B08	5	RUTL0757	10756	4	2	4	8	16	8	16
1581872400757	B08	5	RUTL0758	10757	4	2	4	8	16	8	16
1581872400758	B08	5	RUTL0759	10758	4	2	4	8	16	8	16
1581872400759	B08	5	RUTL0760	10759	4	2	4	8	16	8	16
1581872400760	B08	5	RUTL0761	10760	4	2	4	8	16	8	16
1581872400761	B08	5	RUTL0762	10761	4	2	4	8	16	8	16
1581872400762	B08	5	RUTL0763	10762	4	2	4	8	16	8	16
1581872400763	B08	5	RUTL0764	10763	4	2	4	8	16	8	16
1581872400764	B08	5	RUTL0765	10764	4	2	4	8	16	8	16
1581872400765	B08	5	RUTL0766	10765	4	2	4	8	16	8	16
1581872400766	B08	5	RUTL0767	10766	4	2	4	8	16	8	16
1581872400767	B08	5	RUTL0768	10767	4	2	4	8	16	8	16
1581872400768	B08	5	RUTL0769	10768	4	2	4	8	16	8	16
1581872400769	B08	5	RUTL0770	10769	4	2	4	8	16	8	16
1581872400770	B08	5	RUTL0771	10770	4	2	4	8	16	8	16
1581872400771	B08	5	RUTL0772	10771	4	2	4	8	16	8	16
1581872400772	B08	5	RUTL0773	10772	4	2	4	8	16	8	16
1581872400773	B08	5	RUTL0774	10773	4	2	4	8	16	8	16
1581872400774	B08	5	RUTL0775	10774	4	2	4	8	16	8	16
1581872400775	B08	5	RUTL0776	10775	4	2	4	8	16	8	16
1581872400776	B08	5	RUTL0777	10776	4	2	4	8	16	8	16
1581872400777	B08	5	RUTL0778	10777	4	2	4	8	16	8	16
1581872400778	B08	5	RUTL0779	10778	4	2	4	8	16	8	16
1581872400779	B08	5	RUTL0780	10779	4	2	4	8	16	8	16
1581872400780	B08	5	RUTL0781	10780	4	2	4	8	16	8	16
1581872400781	B08	5	RUTL0782	10781	4	2	4	8	16	8	16
1581872400782	B08	5	RUTL0783	10782	4	2	4	8	16	8	16
1581872400783	B08	5	RUTL0784	10783	4	2	4	8	16	8	16
1581872400784	B08	5	RUTL0785	10784	4	2	4	8	16	8	16
1581872400785	B08	5	RUTL0786	10785	4	2	4	8	16	8	16
1581872400786	B08	5	RUTL0787	10786	4	2	4	8	16	8	16
1581872400787	B08	5	RUTL0788	10787	4	2	4	8	16	8	16
1581872400788	B08	5	RUTL0789	10788	4	2	4	8	16	8	16
1581872400789	B08	5	RUTL0790	10789	4	2	4	8	16	8	16
1581872400790	B08	5	RUTL0791	10790	4	2	4	8	16	8	16
1581872400791	B08	5	RUTL0792	10791	4	2	4	8	16	8	16
1581872400792	B08	5	RUTL0793	10792	4	2	4	8	16	8	16
1581872400793	B08	5	RUTL0794	10793	4	2	4	8	16	8	16
1581872400794	B08	5	RUTL0795	10794	4	2	4	8	16	8	16
1581872400795	B08	5	RUTL0796	10795	4	2	4	8	16	8	16
1581872400796	B08	5	RUTL0797	10796	4	2	4	8	16	8	16
1581872400797	B08	5	RUTL0798	10797	4	2	4	8	16	8	16
1581872400798	B08	5	RUTL0799	10798	4	2	4	8	16	8	16
1581872400799	B08	5	RUTL0800	10799	4	2	4	8	16	8	16
1581872400800	B09	5	RUTL0801	10800	4	2	4	8	16	8	16
1581872400801	B09	5	RUTL0802	10801	4	2	4	8	16	8	16
1581872400802	B09	5	RUTL0803	10802	4	2	4	8	16	8	16
1581872400803	B09	5	RUTL0804	10803	4	2	4	8	16	8	16
1581872400804	B09	5	RUTL0805	10804	4	2	4	8	16	8	16
1581872400805	B09	5	RUTL0806	10805	4	2	4	8	16	8	16
1581872400806	B09	5	RUTL0807	10806	4	2	4	8	16	8	16
1581872400807	B09	5	RUTL0808	10807	4	2	4	8	16	8	16
1581872400808	B09	5	RUTL0809	10808	4	2	4	8	16	8	16
1581872400809	B09	5	RUTL0810	10809	4	2	4	8	16	8	16
1581872400810	B09	5	RUTL0811	10810	4	2	4	8	16	8	16
1581872400811	B09	5	RUTL0812	10811	4	2	4	8	16	8	16
1581872400812	B09	5	RUTL0813	10812	4	2	4	8	16	8	16
1581872400813	B09	5	RUTL0814	10813	4	2	4	8	16	8	16
1581872400814	B09	5	RUTL0815	10814	4	2	4	8	16	8	16
1581872400815	B09	5	RUTL0816	10815	4	2	4	8	16	8	16
1581872400816	B09	5	RUTL0817	10816	4	2	4	8	16	8	16
1581872400817	B09	5	RUTL0818	10817	4	2	4	8	16	8	16
1581872400818	B09	5	RUTL0819	10818	4	2	4	8	16	8	16
1581872400819	B09	5	RUTL0820	10819	4	2	4	8	16	8	16
1581872400820	B09	5	RUTL0821	10820	4	2	4	8	16	8	16
1581872400821	B09	5	RUTL0822	10821	4	2	4	8	16	8	16
1581872400822	B09	5	RUTL0823	10822	4	2	4	8	16	8	16
1581872400823	B09	5	RUTL0824	10823	4	2	4	8	16	8	16
1581872400824	B09	5	RUTL0825	10824	4	2	4	8	16	8	16
1581872400825	B09	5	RUTL0826	10825	4	2	4	8	16	8	16
1581872400826	B09	5	RUTL0827	10826	4	2	4	8	16	8	16
1581872400827	B09	5	RUTL0828	10827	4	2	4	8	16	8	16
1581872400828	B09	5	RUTL0829	10828	4	2	4	8	16	8	16
1581872400829	B09	5	RUTL0830	10829	4	2	4	8	16	8	16
1581872400830	B09	5	RUTL0831	10830	4	2	4	8	16	8	16
1581872400831	B09	5	RUTL0832	10831	4	2	4	8	16	8	16
1581872400832	B09	5	RUTL0833	10832	4	2	4	8	16	8	16
1581872400833	B09	5	RUTL0834	10833	4	2	4	8	16	8	16
1581872400834	B09	5	RUTL0835	10834	4	2	4	8	16	8	16
1581872400835	B09	5	RUTL0836	10835	4	2	4	8	16	8	16
1581872400836	B09	5	RUTL0837	10836	4	2	4	8	16	8	16
1581872400837	B09	5	RUTL0838	10837	4	2	4	8	16	8	16
1581872400838	B09	5	RUTL0839	10838	4	2	4	8	16	8	16
1581872400839	B09	5	RUTL0840	10839	4	2	4	8	16	8	16
1581872400840	B09	5	RUTL0841	10840	4	2	4	8	16	8	16
1581872400841	B09	5	RUTL0842	10841	4	2	4	8	16	8	16
1581872400842	B09	5	RUTL0843	10842	4	2	4	8	16	8	16
1581872400843	B09	5	RUTL0844	10843	4	2	4	8	16	8	16
1581872400844	B09	5	RUTL0845	10844	4	2	4	8	16	8	16
1581872400845	B09	5	RUTL0846	10845	4	2	4	8	16	8	16
1581872400846	B09	5	RUTL0847	10846	4	2	4	8	16	8	16
1581872400847	B09	5	RUTL0848	10847	4	2	4	8	16	8	16
1581872400848	B09	5	RUTL0849	10848	4	2	4	8	16	8	16
1581872400849	B09	5	RUTL0850	10849	4	2	4	8	16	8	16
1581872400850	B09	5	RUTL0851	10850	4	2	4	8	16	8	16
1581872400851	B09	5	RUTL0852	10851	4	2	4	8	16	8	16
1581872400852	B09	5	RUTL0853	10852	4	2	4	8	16	8	16
1581872400853	B09	5	RUTL0854	10853	4	2	4	8	16	8	16
1581872400854	B09	5	RUTL0855	10854	4	2	4	8	16	8	16
1581872400855	B09	5	RUTL0856	10855	4	2	4	8	16	8	16
1581872400856	B09	5	RUTL0857	10856	4	2	4	8	16	8	16
1581872400857	B09	5	RUTL0858	10857	4	2	4	8	16	8	16
1581872400858	B09	5	RUTL0859	10858	4	2	4	8	16	8	16
1581872400859	B09	5	RUTL0860	10859	4	2	4	8	16	8	16
1581872400860	B09	5	RUTL0861	10860	4	2	4	8	16	8	16
1581872400861	B09	5	RUTL0862	10861	4	2	4	8	16	8	16
1581872400862	B09	5	RUTL0863	10862	4	2	4	8	16	8	16
1581872400863	B09	5	RUTL0864	10863	4	2	4	8	16	8	16
1581872400864	B09	5	RUTL0865	10864	4	2	4	8	16	8	16
1581872400865	B09	5	RUTL0866	10865	4	2	4	8	16	8	16
1581872400866	B09	5	RUTL0867	10866	4	2	4	8	16	8	16
1581872400867	B09	5	RUTL0868	10867	4	2	4	8	16	8	16
1581872400868	B09	5	RUTL0869	10868	4	2	4	8	16	8	16
1581872400869	B09	5	RUTL0870	10869	4	2	4	8	16	8	16
1581872400870	B09	5	RUTL0871	10870	4	2	4	8	16	8	16
1581872400871	B09	5	RUTL0872	10871	4	2	4	8	16	8	16
1581872400872	B09	5	RUTL0873	10872	4	2	4	8	16	8	16
1581872400873	B09	5	RUTL0874	10873	4	2	4	8	16	8	16
1581872400874	B09	5	RUTL0875	10874	4	2	4	8	16	8	16
1581872400875	B09	5	RUTL0876	10875	4	2	4	8	16	8	16
1581872400876	B09	5	RUTL0877	10876	4	2	4	8	16	8	16
1581872400877	B09	5	RUTL0878	10877	4	2	4	8	16	8	16
1581872400878	B09	5	RUTL0879	10878	4	2	4	8	16	8	16
1581872400879	B09	5	RUTL0880	10879	4	2	4	8	16	8	16
1581872400880	B09	5	RUTL0881	10880	4	2	4	8	16	8	16
1581872400881	B09	5	RUTL0882	10881	4	2	4	8	16	8	16
1581872400882	B09	5	RUTL0883	10882	4	2	4	8	16	8	16
1581872400883	B09	5	RUTL0884	10883	4	2	4	8	16	8	16
1581872400884	B09	5	RUTL0885	10884	4	2	4	8	16	8	16
1581872400885	B09	5	RUTL0886	10885	4	2	4	8	16	8	16
1581872400886	B09	5	RUTL0887	10886	4	2	4	8	16	8	16
1581872400887	B09	5	RUTL0888	10887	4	2	4	8	16	8	16
1581872400888	B09	5	RUTL0889	10888	4	2	4	8	16	8	16
1581872400889	B09	5	RUTL0890	10889	4	2	4	8	16	8	16
1581872400890	B09	5	RUTL0891	10890	4	2	4	8	16	8	16
1581872400891	B09	5	RUTL0892	10891	4	2	4	8	16	8	16
1581872400892	B09	5	RUTL0893	10892	4	2	4	8	16	8	16
1581872400893	B09	5	RUTL0894	10893	4	2	4	8	16	8	16
1581872400894	B09	5	RUTL0895	10894	4	2	4	8	16	8	16
1581872400895	B09	5	RUTL0896	10895	4	2	4	8	16	8	16
1581872400896	B09	5	RUTL0897	10896	4	2	4	8	16	8	16
1581872400897	B09	5	RUTL0898	10897	4	2	4	8	16	8	16
1581872400898	B09	5	RUTL0899	10898	4	2	4	8	16	8	16
1581872400899	B10	5	RUTL0900	10899	4	2	4	8	16	8	16
1581872400900	B10	5	RUTL0901	10900	4	2	4	8	16	8	16
1581872400901	B10	5	RUTL0902	10901	4	2	4	8	16	8	16
1581872400902	B10	5	RUTL0903	10902	4	2	4	8	16	8	16
1581872400903	B10	5	RUTL0904	10903	4	2	4	8	16	8	16
1581872400904	B10	5	RUTL0905	10904	4	2	4	8	16	8	16
1581872400905	B10	5	RUTL0906	10905	4	2	4	8	16	8	16
1581872400906	B10	5	RUTL0907	10906	4	2	4	8	16	8	16
1581872400907	B10	5	RUTL0908	10907	4	2	4	8	16	8	16
1581872400908	B10	5	RUTL0909	10908	4	2	4	8	16	8	16
1581872400909	B10	5	RUTL0910	10909	4	2	4	8	16	8	16
1581872400910	B10	5	RUTL0911	10910	4	2	4	8	16	8	16
1581872400911	B10	5	RUTL0912	10911	4	2	4	8	16	8	16
1581872400912	B10	5	RUTL0913	10912	4	2	4	8	16	8	16
1581872400913	B10	5	RUTL0914	10913	4	2	4	8	16	8	16
1581872400914	B10	5	RUTL0915	10914	4	2	4	8	16	8	16
1581872400915	B10	5	RUTL0916	10915	4	2	4	8	16	8	16
1581872400916	B10	5	RUTL0917	10916	4	2	4	8	16	8	16
1581872400917	B10	5	RUTL0918	10917	4	2	4	8	16	8	16
1581872400918	B10	5	RUTL0919	10918	4	2	4	8	16	8	16
1581872400919	B10	5	RUTL0920	10919	4	2	4	8	16	8	16
1581872400920	B10	5	RUTL0921	10920	4	2	4	8	16	8	16
1581872400921	B10	5	RUTL0922	10921	4	2	4	8	16	8	16
1581872400922	B10	5	RUTL0923	10922	4	2	4	8	16	8	16
1581872400923	B10	5	RUTL0924	10923	4	2	4	8	16	8	16
1581872400924	B10	5	RUTL0925	10924	4	2	4	8	16	8	16
1581872400925	B10	5	RUTL0926	10925	4	2	4	8	16	8	16
1581872400926	B10	5	RUTL0927	10926	4	2	4	8	16	8	16
1581872400927	B10	5	RUTL0928	10927	4	2	4	8	16	8	16
1581872400928	B10	5	RUTL0929	10928	4	2	4	8	16	8	16
1581872400929	B10	5	RUTL0930	10929	4	2	4	8	16	8	16
1581872400930	B10	5	RUTL0931	10930	4	2	4	8	16	8	16
1581872400931	B10	5	RUTL0932	10931	4	2	4	8	16	8	16
1581872400932	B10	5	RUTL0933	10932	4	2	4	8	16	8	16
1581872400933	B10	5	RUTL0934	10933	4	2	4	8	16	8	16
1581872400934	B10	5	RUTL0935	10934	4	2	4	8	16	8	16
1581872400935	B10	5	RUTL0936	10935	4	2	4	8	16	8	16
1581872400936	B10	5	RUTL0937	10936	4	2	4	8	16	8	16
1581872400937	B10	5	RUTL0938	10937	4	2	4	8	16	8	16
1581872400938	B10	5	RUTL0939	10938	4	2	4	8	16	8	16
1581872400939	B10	5	RUTL0940	10939	4	2	4	8	16	8	16
1581872400940	B10	5	RUTL0941	10940	4	2	4	8	16	8	16
1581872400941	B10	5	RUTL0942	10941	4	2	4	8	16	8	16
1581872400942	B10	5	RUTL0943	10942	4	2	4	8	16	8	16
1581872400943	B10	5	RUTL0944	10943	4	2	4	8	16	8	16
1581872400944	B10	5	RUTL0945	10944	4	2	4	8	16	8	16
1581872400945	B10	5	RUTL0946	10945	4	2	4	8	16	8	16
1581872400946	B10	5	RUTL0947	10946	4	2	4	8	16	8	16
1581872400947	B10	5	RUTL0948	10947	4	2	4	8	16	8	16
1581872400948	B10	5	RUTL0949	10948	4	2	4	8	16	8	16
1581872400949	B10	5	RUTL0950	10949	4	2	4	8	16	8	16
1581872400950	B10	5	RUTL0951	10950	4	2	4	8	16	8	16
1581872400951	B10	5	RUTL0952	10951	4	2	4	8	16	8	16
1581872400952	B10	5	RUTL0953	10952	4	2	4	8	16	8	16
1581872400953	B10	5	RUTL0954	10953	4	2	4	8	16	8	16
1581872400954	B10	5	RUTL0955	10954	4	2	4	8	16	8	16
1581872400955	B10	5	RUTL0956	10955	4	2	4	8	16	8	16
1581872400956	B10	5	RUTL0957	10956	4	2	4	8	16	8	16
1581872400957	B10	5	RUTL0958	10957	4	2	4	8	16	8	16
1581872400958	B10	5	RUTL0959	10958	4	2	4	8	16	8	16
1581872400959	B10	5	RUTL0960	10959	4	2	4	8	16	8	16
1581872400960	B10	5	RUTL0961	10960	4	2	4	8	16	8	16
1581872400961	B10	5	RUTL0962	10961	4	2	4	8	16	8	16
1581872400962	B10	5	RUTL0963	10962	4	2	4	8	16	8	16
1581872400963	B10	5	RUTL0964	10963	4	2	4	8	16	8	16
1581872400964	B10	5	RUTL0965	10964	4	2	4	8	16	8	16
1581872400965	B10	5	RUTL0966	10965	4	2	4	8	16	8	16
1581872400966	B10	5	RUTL0967	10966	4	2	4	8	16	8	16
1581872400967	B10	5	RUTL0968	10967	4	2	4	8	16	8	16
1581872400968	B10	5	RUTL0969	10968	4	2	4	8	16	8	16
1581872400969	B10	5	RUTL0970	10969	4	2	4	8	16	8	16
1581872400970	B10	5	RUTL0971	10970	4	2	4	8	16	8	16
1581872400971	B10	5	RUTL0972	10971	4	2	4	8	16	8	16
1581872400972	B10	5	RUTL0973	10972	4	2	4	8	16	8	16
1581872400973	B10	5	RUTL0974	10973	4	2	4	8	16	8	16
1581872400974	B10	5	RUTL0975	10974	4	2	4	8	16	8	16
1581872400975	B10	5	RUTL0976	10975	4	2	4	8	16	8	16
1581872400976	B10	5	RUTL0977	10976	4	2	4	8	16	8	16
1581872400977	B10	5	RUTL0978	10977	4	2	4	8	16	8	16
1581872400978	B10	5	RUTL0979	10978	4	2	4	8	16	8	16
1581872400979	B10	5	RUTL0980	10979	4	2	4	8	16	8	16
1581872400980	B10	5	RUTL0981	10980	4	2	4	8	16	8	16
1581872400981	B10	5	RUTL0982	10981	4	2	4	8	16	8	16
1581872400982	B10	5	RUTL0983	10982	4	2	4	8	16	8	16
1581872400983	B10	5	RUTL0984	10983	4	2	4	8	16	8	16
1581872400984	B10	5	RUTL0985	10984	4	2	4	8	16	8	16
1581872400985	B10	5	RUTL0986	10985	4	2	4	8	16	8	16
1581872400986	B10	5	RUTL0987	10986	4	2	4	8	16	8	16
1581872400987	B10	5	RUTL0988	10987	4	2	4	8	16	8	16
1581872400988	B10	5	RUTL0989	10988	4	2	4	8	16	8	16
1581872400989	B10	5	RUTL0990	10989	4	2	4	8	16	8	16
1581872400990	B10	5	RUTL0991	10990	4	2	4	8	16	8	16
1581872400991	B10	5	RUTL0992	10991	4	2	4	8	16	8	16
1581872400992	B10	5	RUTL0993	10992	4	2	4	8	16	8	16
1581872400993	B10	5	RUTL0994	10993	4	2	4	8	16	8	16
1581872400994	B10	5	RUTL0995	10994	4	2	4	8	16	8	16
1581872400995	B10	5	RUTL0996	10995	4	2	4	8	16	8	16
1581872400996	B10	5	RUTL0997	10996	4	2	4	8	16	8	16
1581872400997	B10	5	RUTL0998	10997	4	2	4	8	16	8	16
1581872400998	B10	5	RUTL0999	10998	4	2	4	8	16	8	16
1581872400999	B10	5	RUTL1000	10999	4	2	4	8	16	8	16
