# Supplementary material for: Game theoretical approach for load balancing using SGMLB model in cloud environment
Source: PLoS One. 2020 Apr 20;15(4):e0231708. doi: 10.1371/journal.pone.0231708 (PMC7170225; doi:10.1371/journal.pone.0231708)
Supplement: S4 Dataset — (XLSX) [file pone.0231708.s004.xlsx]

## Sheet: Throughput-Itr01
Timestamp [ms in epoch]	Batch ID	Iteration	Request ID	Task Load (Iteration Count for AES 256 encryption)	CPU Speed GHz [const]	CPU Requested [Min ]	CPU Requested [Max ]	Cores Requested [Min]	Cores Requested [Max]	Memory Requested (GB) [Min]	Memory Requested (GB) [Max]
1581876000000	B01	1	TPT0001	10000	4	2	4	8	16	8	16
1581876000001	B01	1	TPT0002	10001	4	2	4	8	16	8	16
1581876000002	B01	1	TPT0003	10002	4	2	4	8	16	8	16
1581876000003	B01	1	TPT0004	10003	4	2	4	8	16	8	16
1581876000004	B01	1	TPT0005	10004	4	2	4	8	16	8	16
1581876000005	B01	1	TPT0006	10005	4	2	4	8	16	8	16
1581876000006	B01	1	TPT0007	10006	4	2	4	8	16	8	16
1581876000007	B01	1	TPT0008	10007	4	2	4	8	16	8	16
1581876000008	B01	1	TPT0009	10008	4	2	4	8	16	8	16
1581876000009	B01	1	TPT0010	10009	4	2	4	8	16	8	16
1581876000010	B01	1	TPT0011	10010	4	2	4	8	16	8	16
1581876000011	B01	1	TPT0012	10011	4	2	4	8	16	8	16
1581876000012	B01	1	TPT0013	10012	4	2	4	8	16	8	16
1581876000013	B01	1	TPT0014	10013	4	2	4	8	16	8	16
1581876000014	B01	1	TPT0015	10014	4	2	4	8	16	8	16
1581876000015	B01	1	TPT0016	10015	4	2	4	8	16	8	16
1581876000016	B01	1	TPT0017	10016	4	2	4	8	16	8	16
1581876000017	B01	1	TPT0018	10017	4	2	4	8	16	8	16
1581876000018	B01	1	TPT0019	10018	4	2	4	8	16	8	16
1581876000019	B01	1	TPT0020	10019	4	2	4	8	16	8	16
1581876000020	B01	1	TPT0021	10020	4	2	4	8	16	8	16
1581876000021	B01	1	TPT0022	10021	4	2	4	8	16	8	16
1581876000022	B01	1	TPT0023	10022	4	2	4	8	16	8	16
1581876000023	B01	1	TPT0024	10023	4	2	4	8	16	8	16
1581876000024	B01	1	TPT0025	10024	4	2	4	8	16	8	16
1581876000025	B01	1	TPT0026	10025	4	2	4	8	16	8	16
1581876000026	B01	1	TPT0027	10026	4	2	4	8	16	8	16
1581876000027	B01	1	TPT0028	10027	4	2	4	8	16	8	16
1581876000028	B01	1	TPT0029	10028	4	2	4	8	16	8	16
1581876000029	B01	1	TPT0030	10029	4	2	4	8	16	8	16
1581876000030	B01	1	TPT0031	10030	4	2	4	8	16	8	16
1581876000031	B01	1	TPT0032	10031	4	2	4	8	16	8	16
1581876000032	B01	1	TPT0033	10032	4	2	4	8	16	8	16
1581876000033	B01	1	TPT0034	10033	4	2	4	8	16	8	16
1581876000034	B01	1	TPT0035	10034	4	2	4	8	16	8	16
1581876000035	B01	1	TPT0036	10035	4	2	4	8	16	8	16
1581876000036	B01	1	TPT0037	10036	4	2	4	8	16	8	16
1581876000037	B01	1	TPT0038	10037	4	2	4	8	16	8	16
1581876000038	B01	1	TPT0039	10038	4	2	4	8	16	8	16
1581876000039	B01	1	TPT0040	10039	4	2	4	8	16	8	16
1581876000040	B01	1	TPT0041	10040	4	2	4	8	16	8	16
1581876000041	B01	1	TPT0042	10041	4	2	4	8	16	8	16
1581876000042	B01	1	TPT0043	10042	4	2	4	8	16	8	16
1581876000043	B01	1	TPT0044	10043	4	2	4	8	16	8	16
1581876000044	B01	1	TPT0045	10044	4	2	4	8	16	8	16
1581876000045	B01	1	TPT0046	10045	4	2	4	8	16	8	16
1581876000046	B01	1	TPT0047	10046	4	2	4	8	16	8	16
1581876000047	B01	1	TPT0048	10047	4	2	4	8	16	8	16
1581876000048	B01	1	TPT0049	10048	4	2	4	8	16	8	16
1581876000049	B02	1	TPT0050	10049	4	2	4	8	16	8	16
1581876000050	B02	1	TPT0051	10050	4	2	4	8	16	8	16
1581876000051	B02	1	TPT0052	10051	4	2	4	8	16	8	16
1581876000052	B02	1	TPT0053	10052	4	2	4	8	16	8	16
1581876000053	B02	1	TPT0054	10053	4	2	4	8	16	8	16
1581876000054	B02	1	TPT0055	10054	4	2	4	8	16	8	16
1581876000055	B02	1	TPT0056	10055	4	2	4	8	16	8	16
1581876000056	B02	1	TPT0057	10056	4	2	4	8	16	8	16
1581876000057	B02	1	TPT0058	10057	4	2	4	8	16	8	16
1581876000058	B02	1	TPT0059	10058	4	2	4	8	16	8	16
1581876000059	B02	1	TPT0060	10059	4	2	4	8	16	8	16
1581876000060	B02	1	TPT0061	10060	4	2	4	8	16	8	16
1581876000061	B02	1	TPT0062	10061	4	2	4	8	16	8	16
1581876000062	B02	1	TPT0063	10062	4	2	4	8	16	8	16
1581876000063	B02	1	TPT0064	10063	4	2	4	8	16	8	16
1581876000064	B02	1	TPT0065	10064	4	2	4	8	16	8	16
1581876000065	B02	1	TPT0066	10065	4	2	4	8	16	8	16
1581876000066	B02	1	TPT0067	10066	4	2	4	8	16	8	16
1581876000067	B02	1	TPT0068	10067	4	2	4	8	16	8	16
1581876000068	B02	1	TPT0069	10068	4	2	4	8	16	8	16
1581876000069	B02	1	TPT0070	10069	4	2	4	8	16	8	16
1581876000070	B02	1	TPT0071	10070	4	2	4	8	16	8	16
1581876000071	B02	1	TPT0072	10071	4	2	4	8	16	8	16
1581876000072	B02	1	TPT0073	10072	4	2	4	8	16	8	16
1581876000073	B02	1	TPT0074	10073	4	2	4	8	16	8	16
1581876000074	B02	1	TPT0075	10074	4	2	4	8	16	8	16
1581876000075	B02	1	TPT0076	10075	4	2	4	8	16	8	16
1581876000076	B02	1	TPT0077	10076	4	2	4	8	16	8	16
1581876000077	B02	1	TPT0078	10077	4	2	4	8	16	8	16
1581876000078	B02	1	TPT0079	10078	4	2	4	8	16	8	16
1581876000079	B02	1	TPT0080	10079	4	2	4	8	16	8	16
1581876000080	B02	1	TPT0081	10080	4	2	4	8	16	8	16
1581876000081	B02	1	TPT0082	10081	4	2	4	8	16	8	16
1581876000082	B02	1	TPT0083	10082	4	2	4	8	16	8	16
1581876000083	B02	1	TPT0084	10083	4	2	4	8	16	8	16
1581876000084	B02	1	TPT0085	10084	4	2	4	8	16	8	16
1581876000085	B02	1	TPT0086	10085	4	2	4	8	16	8	16
1581876000086	B02	1	TPT0087	10086	4	2	4	8	16	8	16
1581876000087	B02	1	TPT0088	10087	4	2	4	8	16	8	16
1581876000088	B02	1	TPT0089	10088	4	2	4	8	16	8	16
1581876000089	B02	1	TPT0090	10089	4	2	4	8	16	8	16
1581876000090	B02	1	TPT0091	10090	4	2	4	8	16	8	16
1581876000091	B02	1	TPT0092	10091	4	2	4	8	16	8	16
1581876000092	B02	1	TPT0093	10092	4	2	4	8	16	8	16
1581876000093	B02	1	TPT0094	10093	4	2	4	8	16	8	16
1581876000094	B02	1	TPT0095	10094	4	2	4	8	16	8	16
1581876000095	B02	1	TPT0096	10095	4	2	4	8	16	8	16
1581876000096	B02	1	TPT0097	10096	4	2	4	8	16	8	16
1581876000097	B02	1	TPT0098	10097	4	2	4	8	16	8	16
1581876000098	B02	1	TPT0099	10098	4	2	4	8	16	8	16
1581876000099	B02	1	TPT0100	10099	4	2	4	8	16	8	16
1581876000100	B02	1	TPT0101	10100	4	2	4	8	16	8	16
1581876000101	B02	1	TPT0102	10101	4	2	4	8	16	8	16
1581876000102	B02	1	TPT0103	10102	4	2	4	8	16	8	16
1581876000103	B02	1	TPT0104	10103	4	2	4	8	16	8	16
1581876000104	B02	1	TPT0105	10104	4	2	4	8	16	8	16
1581876000105	B02	1	TPT0106	10105	4	2	4	8	16	8	16
1581876000106	B02	1	TPT0107	10106	4	2	4	8	16	8	16
1581876000107	B02	1	TPT0108	10107	4	2	4	8	16	8	16
1581876000108	B02	1	TPT0109	10108	4	2	4	8	16	8	16
1581876000109	B02	1	TPT0110	10109	4	2	4	8	16	8	16
1581876000110	B02	1	TPT0111	10110	4	2	4	8	16	8	16
1581876000111	B02	1	TPT0112	10111	4	2	4	8	16	8	16
1581876000112	B02	1	TPT0113	10112	4	2	4	8	16	8	16
1581876000113	B02	1	TPT0114	10113	4	2	4	8	16	8	16
1581876000114	B02	1	TPT0115	10114	4	2	4	8	16	8	16
1581876000115	B02	1	TPT0116	10115	4	2	4	8	16	8	16
1581876000116	B02	1	TPT0117	10116	4	2	4	8	16	8	16
1581876000117	B02	1	TPT0118	10117	4	2	4	8	16	8	16
1581876000118	B02	1	TPT0119	10118	4	2	4	8	16	8	16
1581876000119	B02	1	TPT0120	10119	4	2	4	8	16	8	16
1581876000120	B02	1	TPT0121	10120	4	2	4	8	16	8	16
1581876000121	B02	1	TPT0122	10121	4	2	4	8	16	8	16
1581876000122	B02	1	TPT0123	10122	4	2	4	8	16	8	16
1581876000123	B02	1	TPT0124	10123	4	2	4	8	16	8	16
1581876000124	B02	1	TPT0125	10124	4	2	4	8	16	8	16
1581876000125	B02	1	TPT0126	10125	4	2	4	8	16	8	16
1581876000126	B02	1	TPT0127	10126	4	2	4	8	16	8	16
1581876000127	B02	1	TPT0128	10127	4	2	4	8	16	8	16
1581876000128	B02	1	TPT0129	10128	4	2	4	8	16	8	16
1581876000129	B02	1	TPT0130	10129	4	2	4	8	16	8	16
1581876000130	B02	1	TPT0131	10130	4	2	4	8	16	8	16
1581876000131	B02	1	TPT0132	10131	4	2	4	8	16	8	16
1581876000132	B02	1	TPT0133	10132	4	2	4	8	16	8	16
1581876000133	B02	1	TPT0134	10133	4	2	4	8	16	8	16
1581876000134	B02	1	TPT0135	10134	4	2	4	8	16	8	16
1581876000135	B02	1	TPT0136	10135	4	2	4	8	16	8	16
1581876000136	B02	1	TPT0137	10136	4	2	4	8	16	8	16
1581876000137	B02	1	TPT0138	10137	4	2	4	8	16	8	16
1581876000138	B02	1	TPT0139	10138	4	2	4	8	16	8	16
1581876000139	B02	1	TPT0140	10139	4	2	4	8	16	8	16
1581876000140	B02	1	TPT0141	10140	4	2	4	8	16	8	16
1581876000141	B02	1	TPT0142	10141	4	2	4	8	16	8	16
1581876000142	B02	1	TPT0143	10142	4	2	4	8	16	8	16
1581876000143	B02	1	TPT0144	10143	4	2	4	8	16	8	16
1581876000144	B02	1	TPT0145	10144	4	2	4	8	16	8	16
1581876000145	B02	1	TPT0146	10145	4	2	4	8	16	8	16
1581876000146	B02	1	TPT0147	10146	4	2	4	8	16	8	16
1581876000147	B02	1	TPT0148	10147	4	2	4	8	16	8	16
1581876000148	B02	1	TPT0149	10148	4	2	4	8	16	8	16
1581876000149	B02	1	TPT0150	10149	4	2	4	8	16	8	16
1581876000150	B02	1	TPT0151	10150	4	2	4	8	16	8	16
1581876000151	B02	1	TPT0152	10151	4	2	4	8	16	8	16
1581876000152	B02	1	TPT0153	10152	4	2	4	8	16	8	16
1581876000153	B02	1	TPT0154	10153	4	2	4	8	16	8	16
1581876000154	B02	1	TPT0155	10154	4	2	4	8	16	8	16
1581876000155	B02	1	TPT0156	10155	4	2	4	8	16	8	16
1581876000156	B02	1	TPT0157	10156	4	2	4	8	16	8	16
1581876000157	B02	1	TPT0158	10157	4	2	4	8	16	8	16
1581876000158	B02	1	TPT0159	10158	4	2	4	8	16	8	16
1581876000159	B02	1	TPT0160	10159	4	2	4	8	16	8	16
1581876000160	B02	1	TPT0161	10160	4	2	4	8	16	8	16
1581876000161	B02	1	TPT0162	10161	4	2	4	8	16	8	16
1581876000162	B02	1	TPT0163	10162	4	2	4	8	16	8	16
1581876000163	B02	1	TPT0164	10163	4	2	4	8	16	8	16
1581876000164	B02	1	TPT0165	10164	4	2	4	8	16	8	16
1581876000165	B02	1	TPT0166	10165	4	2	4	8	16	8	16
1581876000166	B02	1	TPT0167	10166	4	2	4	8	16	8	16
1581876000167	B02	1	TPT0168	10167	4	2	4	8	16	8	16
1581876000168	B02	1	TPT0169	10168	4	2	4	8	16	8	16
1581876000169	B02	1	TPT0170	10169	4	2	4	8	16	8	16
1581876000170	B02	1	TPT0171	10170	4	2	4	8	16	8	16
1581876000171	B02	1	TPT0172	10171	4	2	4	8	16	8	16
1581876000172	B02	1	TPT0173	10172	4	2	4	8	16	8	16
1581876000173	B02	1	TPT0174	10173	4	2	4	8	16	8	16
1581876000174	B02	1	TPT0175	10174	4	2	4	8	16	8	16
1581876000175	B02	1	TPT0176	10175	4	2	4	8	16	8	16
1581876000176	B02	1	TPT0177	10176	4	2	4	8	16	8	16
1581876000177	B02	1	TPT0178	10177	4	2	4	8	16	8	16
1581876000178	B02	1	TPT0179	10178	4	2	4	8	16	8	16
1581876000179	B02	1	TPT0180	10179	4	2	4	8	16	8	16
1581876000180	B02	1	TPT0181	10180	4	2	4	8	16	8	16
1581876000181	B02	1	TPT0182	10181	4	2	4	8	16	8	16
1581876000182	B02	1	TPT0183	10182	4	2	4	8	16	8	16
1581876000183	B02	1	TPT0184	10183	4	2	4	8	16	8	16
1581876000184	B02	1	TPT0185	10184	4	2	4	8	16	8	16
1581876000185	B02	1	TPT0186	10185	4	2	4	8	16	8	16
1581876000186	B02	1	TPT0187	10186	4	2	4	8	16	8	16
1581876000187	B02	1	TPT0188	10187	4	2	4	8	16	8	16
1581876000188	B02	1	TPT0189	10188	4	2	4	8	16	8	16
1581876000189	B02	1	TPT0190	10189	4	2	4	8	16	8	16
1581876000190	B02	1	TPT0191	10190	4	2	4	8	16	8	16
1581876000191	B02	1	TPT0192	10191	4	2	4	8	16	8	16
1581876000192	B02	1	TPT0193	10192	4	2	4	8	16	8	16
1581876000193	B02	1	TPT0194	10193	4	2	4	8	16	8	16
1581876000194	B02	1	TPT0195	10194	4	2	4	8	16	8	16
1581876000195	B02	1	TPT0196	10195	4	2	4	8	16	8	16
1581876000196	B02	1	TPT0197	10196	4	2	4	8	16	8	16
1581876000197	B02	1	TPT0198	10197	4	2	4	8	16	8	16
1581876000198	B02	1	TPT0199	10198	4	2	4	8	16	8	16
1581876000199	B02	1	TPT0200	10199	4	2	4	8	16	8	16

## Sheet: Throughput-Itr02
Timestamp [ms in epoch]	Batch ID	Iteration	Request ID	Task Load (Iteration Count for AES 256 encryption)	CPU Speed GHz [const]	CPU Requested [Min ]	CPU Requested [Max ]	Cores Requested [Min]	Cores Requested [Max]	Memory Requested (GB) [Min]	Memory Requested (GB) [Max]
1581876900000	B01	2	TPT0001	10000	4	2	4	8	16	8	16
1581876900001	B01	2	TPT0002	10001	4	2	4	8	16	8	16
1581876900002	B01	2	TPT0003	10002	4	2	4	8	16	8	16
1581876900003	B01	2	TPT0004	10003	4	2	4	8	16	8	16
1581876900004	B01	2	TPT0005	10004	4	2	4	8	16	8	16
1581876900005	B01	2	TPT0006	10005	4	2	4	8	16	8	16
1581876900006	B01	2	TPT0007	10006	4	2	4	8	16	8	16
1581876900007	B01	2	TPT0008	10007	4	2	4	8	16	8	16
1581876900008	B01	2	TPT0009	10008	4	2	4	8	16	8	16
1581876900009	B01	2	TPT0010	10009	4	2	4	8	16	8	16
1581876900010	B01	2	TPT0011	10010	4	2	4	8	16	8	16
1581876900011	B01	2	TPT0012	10011	4	2	4	8	16	8	16
1581876900012	B01	2	TPT0013	10012	4	2	4	8	16	8	16
1581876900013	B01	2	TPT0014	10013	4	2	4	8	16	8	16
1581876900014	B01	2	TPT0015	10014	4	2	4	8	16	8	16
1581876900015	B01	2	TPT0016	10015	4	2	4	8	16	8	16
1581876900016	B01	2	TPT0017	10016	4	2	4	8	16	8	16
1581876900017	B01	2	TPT0018	10017	4	2	4	8	16	8	16
1581876900018	B01	2	TPT0019	10018	4	2	4	8	16	8	16
1581876900019	B01	2	TPT0020	10019	4	2	4	8	16	8	16
1581876900020	B01	2	TPT0021	10020	4	2	4	8	16	8	16
1581876900021	B01	2	TPT0022	10021	4	2	4	8	16	8	16
1581876900022	B01	2	TPT0023	10022	4	2	4	8	16	8	16
1581876900023	B01	2	TPT0024	10023	4	2	4	8	16	8	16
1581876900024	B01	2	TPT0025	10024	4	2	4	8	16	8	16
1581876900025	B01	2	TPT0026	10025	4	2	4	8	16	8	16
1581876900026	B01	2	TPT0027	10026	4	2	4	8	16	8	16
1581876900027	B01	2	TPT0028	10027	4	2	4	8	16	8	16
1581876900028	B01	2	TPT0029	10028	4	2	4	8	16	8	16
1581876900029	B01	2	TPT0030	10029	4	2	4	8	16	8	16
1581876900030	B01	2	TPT0031	10030	4	2	4	8	16	8	16
1581876900031	B01	2	TPT0032	10031	4	2	4	8	16	8	16
1581876900032	B01	2	TPT0033	10032	4	2	4	8	16	8	16
1581876900033	B01	2	TPT0034	10033	4	2	4	8	16	8	16
1581876900034	B01	2	TPT0035	10034	4	2	4	8	16	8	16
1581876900035	B01	2	TPT0036	10035	4	2	4	8	16	8	16
1581876900036	B01	2	TPT0037	10036	4	2	4	8	16	8	16
1581876900037	B01	2	TPT0038	10037	4	2	4	8	16	8	16
1581876900038	B01	2	TPT0039	10038	4	2	4	8	16	8	16
1581876900039	B01	2	TPT0040	10039	4	2	4	8	16	8	16
1581876900040	B01	2	TPT0041	10040	4	2	4	8	16	8	16
1581876900041	B01	2	TPT0042	10041	4	2	4	8	16	8	16
1581876900042	B01	2	TPT0043	10042	4	2	4	8	16	8	16
1581876900043	B01	2	TPT0044	10043	4	2	4	8	16	8	16
1581876900044	B01	2	TPT0045	10044	4	2	4	8	16	8	16
1581876900045	B01	2	TPT0046	10045	4	2	4	8	16	8	16
1581876900046	B01	2	TPT0047	10046	4	2	4	8	16	8	16
1581876900047	B01	2	TPT0048	10047	4	2	4	8	16	8	16
1581876900048	B01	2	TPT0049	10048	4	2	4	8	16	8	16
1581876900049	B02	2	TPT0050	10049	4	2	4	8	16	8	16
1581876900050	B02	2	TPT0051	10050	4	2	4	8	16	8	16
1581876900051	B02	2	TPT0052	10051	4	2	4	8	16	8	16
1581876900052	B02	2	TPT0053	10052	4	2	4	8	16	8	16
1581876900053	B02	2	TPT0054	10053	4	2	4	8	16	8	16
1581876900054	B02	2	TPT0055	10054	4	2	4	8	16	8	16
1581876900055	B02	2	TPT0056	10055	4	2	4	8	16	8	16
1581876900056	B02	2	TPT0057	10056	4	2	4	8	16	8	16
1581876900057	B02	2	TPT0058	10057	4	2	4	8	16	8	16
1581876900058	B02	2	TPT0059	10058	4	2	4	8	16	8	16
1581876900059	B02	2	TPT0060	10059	4	2	4	8	16	8	16
1581876900060	B02	2	TPT0061	10060	4	2	4	8	16	8	16
1581876900061	B02	2	TPT0062	10061	4	2	4	8	16	8	16
1581876900062	B02	2	TPT0063	10062	4	2	4	8	16	8	16
1581876900063	B02	2	TPT0064	10063	4	2	4	8	16	8	16
1581876900064	B02	2	TPT0065	10064	4	2	4	8	16	8	16
1581876900065	B02	2	TPT0066	10065	4	2	4	8	16	8	16
1581876900066	B02	2	TPT0067	10066	4	2	4	8	16	8	16
1581876900067	B02	2	TPT0068	10067	4	2	4	8	16	8	16
1581876900068	B02	2	TPT0069	10068	4	2	4	8	16	8	16
1581876900069	B02	2	TPT0070	10069	4	2	4	8	16	8	16
1581876900070	B02	2	TPT0071	10070	4	2	4	8	16	8	16
1581876900071	B02	2	TPT0072	10071	4	2	4	8	16	8	16
1581876900072	B02	2	TPT0073	10072	4	2	4	8	16	8	16
1581876900073	B02	2	TPT0074	10073	4	2	4	8	16	8	16
1581876900074	B02	2	TPT0075	10074	4	2	4	8	16	8	16
1581876900075	B02	2	TPT0076	10075	4	2	4	8	16	8	16
1581876900076	B02	2	TPT0077	10076	4	2	4	8	16	8	16
1581876900077	B02	2	TPT0078	10077	4	2	4	8	16	8	16
1581876900078	B02	2	TPT0079	10078	4	2	4	8	16	8	16
1581876900079	B02	2	TPT0080	10079	4	2	4	8	16	8	16
1581876900080	B02	2	TPT0081	10080	4	2	4	8	16	8	16
1581876900081	B02	2	TPT0082	10081	4	2	4	8	16	8	16
1581876900082	B02	2	TPT0083	10082	4	2	4	8	16	8	16
1581876900083	B02	2	TPT0084	10083	4	2	4	8	16	8	16
1581876900084	B02	2	TPT0085	10084	4	2	4	8	16	8	16
1581876900085	B02	2	TPT0086	10085	4	2	4	8	16	8	16
1581876900086	B02	2	TPT0087	10086	4	2	4	8	16	8	16
1581876900087	B02	2	TPT0088	10087	4	2	4	8	16	8	16
1581876900088	B02	2	TPT0089	10088	4	2	4	8	16	8	16
1581876900089	B02	2	TPT0090	10089	4	2	4	8	16	8	16
1581876900090	B02	2	TPT0091	10090	4	2	4	8	16	8	16
1581876900091	B02	2	TPT0092	10091	4	2	4	8	16	8	16
1581876900092	B02	2	TPT0093	10092	4	2	4	8	16	8	16
1581876900093	B02	2	TPT0094	10093	4	2	4	8	16	8	16
1581876900094	B02	2	TPT0095	10094	4	2	4	8	16	8	16
1581876900095	B02	2	TPT0096	10095	4	2	4	8	16	8	16
1581876900096	B02	2	TPT0097	10096	4	2	4	8	16	8	16
1581876900097	B02	2	TPT0098	10097	4	2	4	8	16	8	16
1581876900098	B02	2	TPT0099	10098	4	2	4	8	16	8	16
1581876900099	B02	2	TPT0100	10099	4	2	4	8	16	8	16
1581876900100	B02	2	TPT0101	10100	4	2	4	8	16	8	16
1581876900101	B02	2	TPT0102	10101	4	2	4	8	16	8	16
1581876900102	B02	2	TPT0103	10102	4	2	4	8	16	8	16
1581876900103	B02	2	TPT0104	10103	4	2	4	8	16	8	16
1581876900104	B02	2	TPT0105	10104	4	2	4	8	16	8	16
1581876900105	B02	2	TPT0106	10105	4	2	4	8	16	8	16
1581876900106	B02	2	TPT0107	10106	4	2	4	8	16	8	16
1581876900107	B02	2	TPT0108	10107	4	2	4	8	16	8	16
1581876900108	B02	2	TPT0109	10108	4	2	4	8	16	8	16
1581876900109	B02	2	TPT0110	10109	4	2	4	8	16	8	16
1581876900110	B02	2	TPT0111	10110	4	2	4	8	16	8	16
1581876900111	B02	2	TPT0112	10111	4	2	4	8	16	8	16
1581876900112	B02	2	TPT0113	10112	4	2	4	8	16	8	16
1581876900113	B02	2	TPT0114	10113	4	2	4	8	16	8	16
1581876900114	B02	2	TPT0115	10114	4	2	4	8	16	8	16
1581876900115	B02	2	TPT0116	10115	4	2	4	8	16	8	16
1581876900116	B02	2	TPT0117	10116	4	2	4	8	16	8	16
1581876900117	B02	2	TPT0118	10117	4	2	4	8	16	8	16
1581876900118	B02	2	TPT0119	10118	4	2	4	8	16	8	16
1581876900119	B02	2	TPT0120	10119	4	2	4	8	16	8	16
1581876900120	B02	2	TPT0121	10120	4	2	4	8	16	8	16
1581876900121	B02	2	TPT0122	10121	4	2	4	8	16	8	16
1581876900122	B02	2	TPT0123	10122	4	2	4	8	16	8	16
1581876900123	B02	2	TPT0124	10123	4	2	4	8	16	8	16
1581876900124	B02	2	TPT0125	10124	4	2	4	8	16	8	16
1581876900125	B02	2	TPT0126	10125	4	2	4	8	16	8	16
1581876900126	B02	2	TPT0127	10126	4	2	4	8	16	8	16
1581876900127	B02	2	TPT0128	10127	4	2	4	8	16	8	16
1581876900128	B02	2	TPT0129	10128	4	2	4	8	16	8	16
1581876900129	B02	2	TPT0130	10129	4	2	4	8	16	8	16
1581876900130	B02	2	TPT0131	10130	4	2	4	8	16	8	16
1581876900131	B02	2	TPT0132	10131	4	2	4	8	16	8	16
1581876900132	B02	2	TPT0133	10132	4	2	4	8	16	8	16
1581876900133	B02	2	TPT0134	10133	4	2	4	8	16	8	16
1581876900134	B02	2	TPT0135	10134	4	2	4	8	16	8	16
1581876900135	B02	2	TPT0136	10135	4	2	4	8	16	8	16
1581876900136	B02	2	TPT0137	10136	4	2	4	8	16	8	16
1581876900137	B02	2	TPT0138	10137	4	2	4	8	16	8	16
1581876900138	B02	2	TPT0139	10138	4	2	4	8	16	8	16
1581876900139	B02	2	TPT0140	10139	4	2	4	8	16	8	16
1581876900140	B02	2	TPT0141	10140	4	2	4	8	16	8	16
1581876900141	B02	2	TPT0142	10141	4	2	4	8	16	8	16
1581876900142	B02	2	TPT0143	10142	4	2	4	8	16	8	16
1581876900143	B02	2	TPT0144	10143	4	2	4	8	16	8	16
1581876900144	B02	2	TPT0145	10144	4	2	4	8	16	8	16
1581876900145	B02	2	TPT0146	10145	4	2	4	8	16	8	16
1581876900146	B02	2	TPT0147	10146	4	2	4	8	16	8	16
1581876900147	B02	2	TPT0148	10147	4	2	4	8	16	8	16
1581876900148	B02	2	TPT0149	10148	4	2	4	8	16	8	16
1581876900149	B02	2	TPT0150	10149	4	2	4	8	16	8	16
1581876900150	B02	2	TPT0151	10150	4	2	4	8	16	8	16
1581876900151	B02	2	TPT0152	10151	4	2	4	8	16	8	16
1581876900152	B02	2	TPT0153	10152	4	2	4	8	16	8	16
1581876900153	B02	2	TPT0154	10153	4	2	4	8	16	8	16
1581876900154	B02	2	TPT0155	10154	4	2	4	8	16	8	16
1581876900155	B02	2	TPT0156	10155	4	2	4	8	16	8	16
1581876900156	B02	2	TPT0157	10156	4	2	4	8	16	8	16
1581876900157	B02	2	TPT0158	10157	4	2	4	8	16	8	16
1581876900158	B02	2	TPT0159	10158	4	2	4	8	16	8	16
1581876900159	B02	2	TPT0160	10159	4	2	4	8	16	8	16
1581876900160	B02	2	TPT0161	10160	4	2	4	8	16	8	16
1581876900161	B02	2	TPT0162	10161	4	2	4	8	16	8	16
1581876900162	B02	2	TPT0163	10162	4	2	4	8	16	8	16
1581876900163	B02	2	TPT0164	10163	4	2	4	8	16	8	16
1581876900164	B02	2	TPT0165	10164	4	2	4	8	16	8	16
1581876900165	B02	2	TPT0166	10165	4	2	4	8	16	8	16
1581876900166	B02	2	TPT0167	10166	4	2	4	8	16	8	16
1581876900167	B02	2	TPT0168	10167	4	2	4	8	16	8	16
1581876900168	B02	2	TPT0169	10168	4	2	4	8	16	8	16
1581876900169	B02	2	TPT0170	10169	4	2	4	8	16	8	16
1581876900170	B02	2	TPT0171	10170	4	2	4	8	16	8	16
1581876900171	B02	2	TPT0172	10171	4	2	4	8	16	8	16
1581876900172	B02	2	TPT0173	10172	4	2	4	8	16	8	16
1581876900173	B02	2	TPT0174	10173	4	2	4	8	16	8	16
1581876900174	B02	2	TPT0175	10174	4	2	4	8	16	8	16
1581876900175	B02	2	TPT0176	10175	4	2	4	8	16	8	16
1581876900176	B02	2	TPT0177	10176	4	2	4	8	16	8	16
1581876900177	B02	2	TPT0178	10177	4	2	4	8	16	8	16
1581876900178	B02	2	TPT0179	10178	4	2	4	8	16	8	16
1581876900179	B02	2	TPT0180	10179	4	2	4	8	16	8	16
1581876900180	B02	2	TPT0181	10180	4	2	4	8	16	8	16
1581876900181	B02	2	TPT0182	10181	4	2	4	8	16	8	16
1581876900182	B02	2	TPT0183	10182	4	2	4	8	16	8	16
1581876900183	B02	2	TPT0184	10183	4	2	4	8	16	8	16
1581876900184	B02	2	TPT0185	10184	4	2	4	8	16	8	16
1581876900185	B02	2	TPT0186	10185	4	2	4	8	16	8	16
1581876900186	B02	2	TPT0187	10186	4	2	4	8	16	8	16
1581876900187	B02	2	TPT0188	10187	4	2	4	8	16	8	16
1581876900188	B02	2	TPT0189	10188	4	2	4	8	16	8	16
1581876900189	B02	2	TPT0190	10189	4	2	4	8	16	8	16
1581876900190	B02	2	TPT0191	10190	4	2	4	8	16	8	16
1581876900191	B02	2	TPT0192	10191	4	2	4	8	16	8	16
1581876900192	B02	2	TPT0193	10192	4	2	4	8	16	8	16
1581876900193	B02	2	TPT0194	10193	4	2	4	8	16	8	16
1581876900194	B02	2	TPT0195	10194	4	2	4	8	16	8	16
1581876900195	B02	2	TPT0196	10195	4	2	4	8	16	8	16
1581876900196	B02	2	TPT0197	10196	4	2	4	8	16	8	16
1581876900197	B02	2	TPT0198	10197	4	2	4	8	16	8	16
1581876900198	B02	2	TPT0199	10198	4	2	4	8	16	8	16
1581876900199	B02	2	TPT0200	10199	4	2	4	8	16	8	16
1581876900200	B03	2	TPT0201	10200	4	2	4	8	16	8	16
1581876900201	B03	2	TPT0202	10201	4	2	4	8	16	8	16
1581876900202	B03	2	TPT0203	10202	4	2	4	8	16	8	16
1581876900203	B03	2	TPT0204	10203	4	2	4	8	16	8	16
1581876900204	B03	2	TPT0205	10204	4	2	4	8	16	8	16
1581876900205	B03	2	TPT0206	10205	4	2	4	8	16	8	16
1581876900206	B03	2	TPT0207	10206	4	2	4	8	16	8	16
1581876900207	B03	2	TPT0208	10207	4	2	4	8	16	8	16
1581876900208	B03	2	TPT0209	10208	4	2	4	8	16	8	16
1581876900209	B03	2	TPT0210	10209	4	2	4	8	16	8	16
1581876900210	B03	2	TPT0211	10210	4	2	4	8	16	8	16
1581876900211	B03	2	TPT0212	10211	4	2	4	8	16	8	16
1581876900212	B03	2	TPT0213	10212	4	2	4	8	16	8	16
1581876900213	B03	2	TPT0214	10213	4	2	4	8	16	8	16
1581876900214	B03	2	TPT0215	10214	4	2	4	8	16	8	16
1581876900215	B03	2	TPT0216	10215	4	2	4	8	16	8	16
1581876900216	B03	2	TPT0217	10216	4	2	4	8	16	8	16
1581876900217	B03	2	TPT0218	10217	4	2	4	8	16	8	16
1581876900218	B03	2	TPT0219	10218	4	2	4	8	16	8	16
1581876900219	B03	2	TPT0220	10219	4	2	4	8	16	8	16
1581876900220	B03	2	TPT0221	10220	4	2	4	8	16	8	16
1581876900221	B03	2	TPT0222	10221	4	2	4	8	16	8	16
1581876900222	B03	2	TPT0223	10222	4	2	4	8	16	8	16
1581876900223	B03	2	TPT0224	10223	4	2	4	8	16	8	16
1581876900224	B03	2	TPT0225	10224	4	2	4	8	16	8	16
1581876900225	B03	2	TPT0226	10225	4	2	4	8	16	8	16
1581876900226	B03	2	TPT0227	10226	4	2	4	8	16	8	16
1581876900227	B03	2	TPT0228	10227	4	2	4	8	16	8	16
1581876900228	B03	2	TPT0229	10228	4	2	4	8	16	8	16
1581876900229	B03	2	TPT0230	10229	4	2	4	8	16	8	16
1581876900230	B03	2	TPT0231	10230	4	2	4	8	16	8	16
1581876900231	B03	2	TPT0232	10231	4	2	4	8	16	8	16
1581876900232	B03	2	TPT0233	10232	4	2	4	8	16	8	16
1581876900233	B03	2	TPT0234	10233	4	2	4	8	16	8	16
1581876900234	B03	2	TPT0235	10234	4	2	4	8	16	8	16
1581876900235	B03	2	TPT0236	10235	4	2	4	8	16	8	16
1581876900236	B03	2	TPT0237	10236	4	2	4	8	16	8	16
1581876900237	B03	2	TPT0238	10237	4	2	4	8	16	8	16
1581876900238	B03	2	TPT0239	10238	4	2	4	8	16	8	16
1581876900239	B03	2	TPT0240	10239	4	2	4	8	16	8	16
1581876900240	B03	2	TPT0241	10240	4	2	4	8	16	8	16
1581876900241	B03	2	TPT0242	10241	4	2	4	8	16	8	16
1581876900242	B03	2	TPT0243	10242	4	2	4	8	16	8	16
1581876900243	B03	2	TPT0244	10243	4	2	4	8	16	8	16
1581876900244	B03	2	TPT0245	10244	4	2	4	8	16	8	16
1581876900245	B03	2	TPT0246	10245	4	2	4	8	16	8	16
1581876900246	B03	2	TPT0247	10246	4	2	4	8	16	8	16
1581876900247	B03	2	TPT0248	10247	4	2	4	8	16	8	16
1581876900248	B03	2	TPT0249	10248	4	2	4	8	16	8	16
1581876900249	B03	2	TPT0250	10249	4	2	4	8	16	8	16
1581876900250	B03	2	TPT0251	10250	4	2	4	8	16	8	16
1581876900251	B03	2	TPT0252	10251	4	2	4	8	16	8	16
1581876900252	B03	2	TPT0253	10252	4	2	4	8	16	8	16
1581876900253	B03	2	TPT0254	10253	4	2	4	8	16	8	16
1581876900254	B03	2	TPT0255	10254	4	2	4	8	16	8	16
1581876900255	B03	2	TPT0256	10255	4	2	4	8	16	8	16
1581876900256	B03	2	TPT0257	10256	4	2	4	8	16	8	16
1581876900257	B03	2	TPT0258	10257	4	2	4	8	16	8	16
1581876900258	B03	2	TPT0259	10258	4	2	4	8	16	8	16
1581876900259	B03	2	TPT0260	10259	4	2	4	8	16	8	16
1581876900260	B03	2	TPT0261	10260	4	2	4	8	16	8	16
1581876900261	B03	2	TPT0262	10261	4	2	4	8	16	8	16
1581876900262	B03	2	TPT0263	10262	4	2	4	8	16	8	16
1581876900263	B03	2	TPT0264	10263	4	2	4	8	16	8	16
1581876900264	B03	2	TPT0265	10264	4	2	4	8	16	8	16
1581876900265	B03	2	TPT0266	10265	4	2	4	8	16	8	16
1581876900266	B03	2	TPT0267	10266	4	2	4	8	16	8	16
1581876900267	B03	2	TPT0268	10267	4	2	4	8	16	8	16
1581876900268	B03	2	TPT0269	10268	4	2	4	8	16	8	16
1581876900269	B03	2	TPT0270	10269	4	2	4	8	16	8	16
1581876900270	B03	2	TPT0271	10270	4	2	4	8	16	8	16
1581876900271	B03	2	TPT0272	10271	4	2	4	8	16	8	16
1581876900272	B03	2	TPT0273	10272	4	2	4	8	16	8	16
1581876900273	B03	2	TPT0274	10273	4	2	4	8	16	8	16
1581876900274	B03	2	TPT0275	10274	4	2	4	8	16	8	16
1581876900275	B03	2	TPT0276	10275	4	2	4	8	16	8	16
1581876900276	B03	2	TPT0277	10276	4	2	4	8	16	8	16
1581876900277	B03	2	TPT0278	10277	4	2	4	8	16	8	16
1581876900278	B03	2	TPT0279	10278	4	2	4	8	16	8	16
1581876900279	B03	2	TPT0280	10279	4	2	4	8	16	8	16
1581876900280	B03	2	TPT0281	10280	4	2	4	8	16	8	16
1581876900281	B03	2	TPT0282	10281	4	2	4	8	16	8	16
1581876900282	B03	2	TPT0283	10282	4	2	4	8	16	8	16
1581876900283	B03	2	TPT0284	10283	4	2	4	8	16	8	16
1581876900284	B03	2	TPT0285	10284	4	2	4	8	16	8	16
1581876900285	B03	2	TPT0286	10285	4	2	4	8	16	8	16
1581876900286	B03	2	TPT0287	10286	4	2	4	8	16	8	16
1581876900287	B03	2	TPT0288	10287	4	2	4	8	16	8	16
1581876900288	B03	2	TPT0289	10288	4	2	4	8	16	8	16
1581876900289	B03	2	TPT0290	10289	4	2	4	8	16	8	16
1581876900290	B03	2	TPT0291	10290	4	2	4	8	16	8	16
1581876900291	B03	2	TPT0292	10291	4	2	4	8	16	8	16
1581876900292	B03	2	TPT0293	10292	4	2	4	8	16	8	16
1581876900293	B03	2	TPT0294	10293	4	2	4	8	16	8	16
1581876900294	B03	2	TPT0295	10294	4	2	4	8	16	8	16
1581876900295	B03	2	TPT0296	10295	4	2	4	8	16	8	16
1581876900296	B03	2	TPT0297	10296	4	2	4	8	16	8	16
1581876900297	B03	2	TPT0298	10297	4	2	4	8	16	8	16
1581876900298	B04	2	TPT0299	10298	4	2	4	8	16	8	16
1581876900299	B04	2	TPT0300	10299	4	2	4	8	16	8	16
1581876900300	B04	2	TPT0301	10300	4	2	4	8	16	8	16
1581876900301	B04	2	TPT0302	10301	4	2	4	8	16	8	16
1581876900302	B04	2	TPT0303	10302	4	2	4	8	16	8	16
1581876900303	B04	2	TPT0304	10303	4	2	4	8	16	8	16
1581876900304	B04	2	TPT0305	10304	4	2	4	8	16	8	16
1581876900305	B04	2	TPT0306	10305	4	2	4	8	16	8	16
1581876900306	B04	2	TPT0307	10306	4	2	4	8	16	8	16
1581876900307	B04	2	TPT0308	10307	4	2	4	8	16	8	16
1581876900308	B04	2	TPT0309	10308	4	2	4	8	16	8	16
1581876900309	B04	2	TPT0310	10309	4	2	4	8	16	8	16
1581876900310	B04	2	TPT0311	10310	4	2	4	8	16	8	16
1581876900311	B04	2	TPT0312	10311	4	2	4	8	16	8	16
1581876900312	B04	2	TPT0313	10312	4	2	4	8	16	8	16
1581876900313	B04	2	TPT0314	10313	4	2	4	8	16	8	16
1581876900314	B04	2	TPT0315	10314	4	2	4	8	16	8	16
1581876900315	B04	2	TPT0316	10315	4	2	4	8	16	8	16
1581876900316	B04	2	TPT0317	10316	4	2	4	8	16	8	16
1581876900317	B04	2	TPT0318	10317	4	2	4	8	16	8	16
1581876900318	B04	2	TPT0319	10318	4	2	4	8	16	8	16
1581876900319	B04	2	TPT0320	10319	4	2	4	8	16	8	16
1581876900320	B04	2	TPT0321	10320	4	2	4	8	16	8	16
1581876900321	B04	2	TPT0322	10321	4	2	4	8	16	8	16
1581876900322	B04	2	TPT0323	10322	4	2	4	8	16	8	16
1581876900323	B04	2	TPT0324	10323	4	2	4	8	16	8	16
1581876900324	B04	2	TPT0325	10324	4	2	4	8	16	8	16
1581876900325	B04	2	TPT0326	10325	4	2	4	8	16	8	16
1581876900326	B04	2	TPT0327	10326	4	2	4	8	16	8	16
1581876900327	B04	2	TPT0328	10327	4	2	4	8	16	8	16
1581876900328	B04	2	TPT0329	10328	4	2	4	8	16	8	16
1581876900329	B04	2	TPT0330	10329	4	2	4	8	16	8	16
1581876900330	B04	2	TPT0331	10330	4	2	4	8	16	8	16
1581876900331	B04	2	TPT0332	10331	4	2	4	8	16	8	16
1581876900332	B04	2	TPT0333	10332	4	2	4	8	16	8	16
1581876900333	B04	2	TPT0334	10333	4	2	4	8	16	8	16
1581876900334	B04	2	TPT0335	10334	4	2	4	8	16	8	16
1581876900335	B04	2	TPT0336	10335	4	2	4	8	16	8	16
1581876900336	B04	2	TPT0337	10336	4	2	4	8	16	8	16
1581876900337	B04	2	TPT0338	10337	4	2	4	8	16	8	16
1581876900338	B04	2	TPT0339	10338	4	2	4	8	16	8	16
1581876900339	B04	2	TPT0340	10339	4	2	4	8	16	8	16
1581876900340	B04	2	TPT0341	10340	4	2	4	8	16	8	16
1581876900341	B04	2	TPT0342	10341	4	2	4	8	16	8	16
1581876900342	B04	2	TPT0343	10342	4	2	4	8	16	8	16
1581876900343	B04	2	TPT0344	10343	4	2	4	8	16	8	16
1581876900344	B04	2	TPT0345	10344	4	2	4	8	16	8	16
1581876900345	B04	2	TPT0346	10345	4	2	4	8	16	8	16
1581876900346	B04	2	TPT0347	10346	4	2	4	8	16	8	16
1581876900347	B04	2	TPT0348	10347	4	2	4	8	16	8	16
1581876900348	B04	2	TPT0349	10348	4	2	4	8	16	8	16
1581876900349	B04	2	TPT0350	10349	4	2	4	8	16	8	16
1581876900350	B04	2	TPT0351	10350	4	2	4	8	16	8	16
1581876900351	B04	2	TPT0352	10351	4	2	4	8	16	8	16
1581876900352	B04	2	TPT0353	10352	4	2	4	8	16	8	16
1581876900353	B04	2	TPT0354	10353	4	2	4	8	16	8	16
1581876900354	B04	2	TPT0355	10354	4	2	4	8	16	8	16
1581876900355	B04	2	TPT0356	10355	4	2	4	8	16	8	16
1581876900356	B04	2	TPT0357	10356	4	2	4	8	16	8	16
1581876900357	B04	2	TPT0358	10357	4	2	4	8	16	8	16
1581876900358	B04	2	TPT0359	10358	4	2	4	8	16	8	16
1581876900359	B04	2	TPT0360	10359	4	2	4	8	16	8	16
1581876900360	B04	2	TPT0361	10360	4	2	4	8	16	8	16
1581876900361	B04	2	TPT0362	10361	4	2	4	8	16	8	16
1581876900362	B04	2	TPT0363	10362	4	2	4	8	16	8	16
1581876900363	B04	2	TPT0364	10363	4	2	4	8	16	8	16
1581876900364	B04	2	TPT0365	10364	4	2	4	8	16	8	16
1581876900365	B04	2	TPT0366	10365	4	2	4	8	16	8	16
1581876900366	B04	2	TPT0367	10366	4	2	4	8	16	8	16
1581876900367	B04	2	TPT0368	10367	4	2	4	8	16	8	16
1581876900368	B04	2	TPT0369	10368	4	2	4	8	16	8	16
1581876900369	B04	2	TPT0370	10369	4	2	4	8	16	8	16
1581876900370	B04	2	TPT0371	10370	4	2	4	8	16	8	16
1581876900371	B04	2	TPT0372	10371	4	2	4	8	16	8	16
1581876900372	B04	2	TPT0373	10372	4	2	4	8	16	8	16
1581876900373	B04	2	TPT0374	10373	4	2	4	8	16	8	16
1581876900374	B04	2	TPT0375	10374	4	2	4	8	16	8	16
1581876900375	B04	2	TPT0376	10375	4	2	4	8	16	8	16
1581876900376	B04	2	TPT0377	10376	4	2	4	8	16	8	16
1581876900377	B04	2	TPT0378	10377	4	2	4	8	16	8	16
1581876900378	B04	2	TPT0379	10378	4	2	4	8	16	8	16
1581876900379	B04	2	TPT0380	10379	4	2	4	8	16	8	16
1581876900380	B04	2	TPT0381	10380	4	2	4	8	16	8	16
1581876900381	B04	2	TPT0382	10381	4	2	4	8	16	8	16
1581876900382	B04	2	TPT0383	10382	4	2	4	8	16	8	16
1581876900383	B04	2	TPT0384	10383	4	2	4	8	16	8	16
1581876900384	B04	2	TPT0385	10384	4	2	4	8	16	8	16
1581876900385	B04	2	TPT0386	10385	4	2	4	8	16	8	16
1581876900386	B04	2	TPT0387	10386	4	2	4	8	16	8	16
1581876900387	B04	2	TPT0388	10387	4	2	4	8	16	8	16
1581876900388	B04	2	TPT0389	10388	4	2	4	8	16	8	16
1581876900389	B04	2	TPT0390	10389	4	2	4	8	16	8	16
1581876900390	B04	2	TPT0391	10390	4	2	4	8	16	8	16
1581876900391	B04	2	TPT0392	10391	4	2	4	8	16	8	16
1581876900392	B04	2	TPT0393	10392	4	2	4	8	16	8	16
1581876900393	B04	2	TPT0394	10393	4	2	4	8	16	8	16
1581876900394	B04	2	TPT0395	10394	4	2	4	8	16	8	16
1581876900395	B04	2	TPT0396	10395	4	2	4	8	16	8	16
1581876900396	B04	2	TPT0397	10396	4	2	4	8	16	8	16
1581876900397	B04	2	TPT0398	10397	4	2	4	8	16	8	16
1581876900398	B04	2	TPT0399	10398	4	2	4	8	16	8	16
1581876900399	B04	2	TPT0400	10399	4	2	4	8	16	8	16

## Sheet: Throughput-Itr03
Timestamp [ms in epoch]	Batch ID	Iteration	Request ID	Task Load (Iteration Count for AES 256 encryption)	CPU Speed GHz [const]	CPU Requested [Min ]	CPU Requested [Max ]	Cores Requested [Min]	Cores Requested [Max]	Memory Requested (GB) [Min]	Memory Requested (GB) [Max]
1581877800000	B01	3	TPT0001	10000	4	2	4	8	16	8	16
1581877800001	B01	3	TPT0002	10001	4	2	4	8	16	8	16
1581877800002	B01	3	TPT0003	10002	4	2	4	8	16	8	16
1581877800003	B01	3	TPT0004	10003	4	2	4	8	16	8	16
1581877800004	B01	3	TPT0005	10004	4	2	4	8	16	8	16
1581877800005	B01	3	TPT0006	10005	4	2	4	8	16	8	16
1581877800006	B01	3	TPT0007	10006	4	2	4	8	16	8	16
1581877800007	B01	3	TPT0008	10007	4	2	4	8	16	8	16
1581877800008	B01	3	TPT0009	10008	4	2	4	8	16	8	16
1581877800009	B01	3	TPT0010	10009	4	2	4	8	16	8	16
1581877800010	B01	3	TPT0011	10010	4	2	4	8	16	8	16
1581877800011	B01	3	TPT0012	10011	4	2	4	8	16	8	16
1581877800012	B01	3	TPT0013	10012	4	2	4	8	16	8	16
1581877800013	B01	3	TPT0014	10013	4	2	4	8	16	8	16
1581877800014	B01	3	TPT0015	10014	4	2	4	8	16	8	16
1581877800015	B01	3	TPT0016	10015	4	2	4	8	16	8	16
1581877800016	B01	3	TPT0017	10016	4	2	4	8	16	8	16
1581877800017	B01	3	TPT0018	10017	4	2	4	8	16	8	16
1581877800018	B01	3	TPT0019	10018	4	2	4	8	16	8	16
1581877800019	B01	3	TPT0020	10019	4	2	4	8	16	8	16
1581877800020	B01	3	TPT0021	10020	4	2	4	8	16	8	16
1581877800021	B01	3	TPT0022	10021	4	2	4	8	16	8	16
1581877800022	B01	3	TPT0023	10022	4	2	4	8	16	8	16
1581877800023	B01	3	TPT0024	10023	4	2	4	8	16	8	16
1581877800024	B01	3	TPT0025	10024	4	2	4	8	16	8	16
1581877800025	B01	3	TPT0026	10025	4	2	4	8	16	8	16
1581877800026	B01	3	TPT0027	10026	4	2	4	8	16	8	16
1581877800027	B01	3	TPT0028	10027	4	2	4	8	16	8	16
1581877800028	B01	3	TPT0029	10028	4	2	4	8	16	8	16
1581877800029	B01	3	TPT0030	10029	4	2	4	8	16	8	16
1581877800030	B01	3	TPT0031	10030	4	2	4	8	16	8	16
1581877800031	B01	3	TPT0032	10031	4	2	4	8	16	8	16
1581877800032	B01	3	TPT0033	10032	4	2	4	8	16	8	16
1581877800033	B01	3	TPT0034	10033	4	2	4	8	16	8	16
1581877800034	B01	3	TPT0035	10034	4	2	4	8	16	8	16
1581877800035	B01	3	TPT0036	10035	4	2	4	8	16	8	16
1581877800036	B01	3	TPT0037	10036	4	2	4	8	16	8	16
1581877800037	B01	3	TPT0038	10037	4	2	4	8	16	8	16
1581877800038	B01	3	TPT0039	10038	4	2	4	8	16	8	16
1581877800039	B01	3	TPT0040	10039	4	2	4	8	16	8	16
1581877800040	B01	3	TPT0041	10040	4	2	4	8	16	8	16
1581877800041	B01	3	TPT0042	10041	4	2	4	8	16	8	16
1581877800042	B01	3	TPT0043	10042	4	2	4	8	16	8	16
1581877800043	B01	3	TPT0044	10043	4	2	4	8	16	8	16
1581877800044	B01	3	TPT0045	10044	4	2	4	8	16	8	16
1581877800045	B01	3	TPT0046	10045	4	2	4	8	16	8	16
1581877800046	B01	3	TPT0047	10046	4	2	4	8	16	8	16
1581877800047	B01	3	TPT0048	10047	4	2	4	8	16	8	16
1581877800048	B01	3	TPT0049	10048	4	2	4	8	16	8	16
1581877800049	B02	3	TPT0050	10049	4	2	4	8	16	8	16
1581877800050	B02	3	TPT0051	10050	4	2	4	8	16	8	16
1581877800051	B02	3	TPT0052	10051	4	2	4	8	16	8	16
1581877800052	B02	3	TPT0053	10052	4	2	4	8	16	8	16
1581877800053	B02	3	TPT0054	10053	4	2	4	8	16	8	16
1581877800054	B02	3	TPT0055	10054	4	2	4	8	16	8	16
1581877800055	B02	3	TPT0056	10055	4	2	4	8	16	8	16
1581877800056	B02	3	TPT0057	10056	4	2	4	8	16	8	16
1581877800057	B02	3	TPT0058	10057	4	2	4	8	16	8	16
1581877800058	B02	3	TPT0059	10058	4	2	4	8	16	8	16
1581877800059	B02	3	TPT0060	10059	4	2	4	8	16	8	16
1581877800060	B02	3	TPT0061	10060	4	2	4	8	16	8	16
1581877800061	B02	3	TPT0062	10061	4	2	4	8	16	8	16
1581877800062	B02	3	TPT0063	10062	4	2	4	8	16	8	16
1581877800063	B02	3	TPT0064	10063	4	2	4	8	16	8	16
1581877800064	B02	3	TPT0065	10064	4	2	4	8	16	8	16
1581877800065	B02	3	TPT0066	10065	4	2	4	8	16	8	16
1581877800066	B02	3	TPT0067	10066	4	2	4	8	16	8	16
1581877800067	B02	3	TPT0068	10067	4	2	4	8	16	8	16
1581877800068	B02	3	TPT0069	10068	4	2	4	8	16	8	16
1581877800069	B02	3	TPT0070	10069	4	2	4	8	16	8	16
1581877800070	B02	3	TPT0071	10070	4	2	4	8	16	8	16
1581877800071	B02	3	TPT0072	10071	4	2	4	8	16	8	16
1581877800072	B02	3	TPT0073	10072	4	2	4	8	16	8	16
1581877800073	B02	3	TPT0074	10073	4	2	4	8	16	8	16
1581877800074	B02	3	TPT0075	10074	4	2	4	8	16	8	16
1581877800075	B02	3	TPT0076	10075	4	2	4	8	16	8	16
1581877800076	B02	3	TPT0077	10076	4	2	4	8	16	8	16
1581877800077	B02	3	TPT0078	10077	4	2	4	8	16	8	16
1581877800078	B02	3	TPT0079	10078	4	2	4	8	16	8	16
1581877800079	B02	3	TPT0080	10079	4	2	4	8	16	8	16
1581877800080	B02	3	TPT0081	10080	4	2	4	8	16	8	16
1581877800081	B02	3	TPT0082	10081	4	2	4	8	16	8	16
1581877800082	B02	3	TPT0083	10082	4	2	4	8	16	8	16
1581877800083	B02	3	TPT0084	10083	4	2	4	8	16	8	16
1581877800084	B02	3	TPT0085	10084	4	2	4	8	16	8	16
1581877800085	B02	3	TPT0086	10085	4	2	4	8	16	8	16
1581877800086	B02	3	TPT0087	10086	4	2	4	8	16	8	16
1581877800087	B02	3	TPT0088	10087	4	2	4	8	16	8	16
1581877800088	B02	3	TPT0089	10088	4	2	4	8	16	8	16
1581877800089	B02	3	TPT0090	10089	4	2	4	8	16	8	16
1581877800090	B02	3	TPT0091	10090	4	2	4	8	16	8	16
1581877800091	B02	3	TPT0092	10091	4	2	4	8	16	8	16
1581877800092	B02	3	TPT0093	10092	4	2	4	8	16	8	16
1581877800093	B02	3	TPT0094	10093	4	2	4	8	16	8	16
1581877800094	B02	3	TPT0095	10094	4	2	4	8	16	8	16
1581877800095	B02	3	TPT0096	10095	4	2	4	8	16	8	16
1581877800096	B02	3	TPT0097	10096	4	2	4	8	16	8	16
1581877800097	B02	3	TPT0098	10097	4	2	4	8	16	8	16
1581877800098	B02	3	TPT0099	10098	4	2	4	8	16	8	16
1581877800099	B02	3	TPT0100	10099	4	2	4	8	16	8	16
1581877800100	B02	3	TPT0101	10100	4	2	4	8	16	8	16
1581877800101	B02	3	TPT0102	10101	4	2	4	8	16	8	16
1581877800102	B02	3	TPT0103	10102	4	2	4	8	16	8	16
1581877800103	B02	3	TPT0104	10103	4	2	4	8	16	8	16
1581877800104	B02	3	TPT0105	10104	4	2	4	8	16	8	16
1581877800105	B02	3	TPT0106	10105	4	2	4	8	16	8	16
1581877800106	B02	3	TPT0107	10106	4	2	4	8	16	8	16
1581877800107	B02	3	TPT0108	10107	4	2	4	8	16	8	16
1581877800108	B02	3	TPT0109	10108	4	2	4	8	16	8	16
1581877800109	B02	3	TPT0110	10109	4	2	4	8	16	8	16
1581877800110	B02	3	TPT0111	10110	4	2	4	8	16	8	16
1581877800111	B02	3	TPT0112	10111	4	2	4	8	16	8	16
1581877800112	B02	3	TPT0113	10112	4	2	4	8	16	8	16
1581877800113	B02	3	TPT0114	10113	4	2	4	8	16	8	16
1581877800114	B02	3	TPT0115	10114	4	2	4	8	16	8	16
1581877800115	B02	3	TPT0116	10115	4	2	4	8	16	8	16
1581877800116	B02	3	TPT0117	10116	4	2	4	8	16	8	16
1581877800117	B02	3	TPT0118	10117	4	2	4	8	16	8	16
1581877800118	B02	3	TPT0119	10118	4	2	4	8	16	8	16
1581877800119	B02	3	TPT0120	10119	4	2	4	8	16	8	16
1581877800120	B02	3	TPT0121	10120	4	2	4	8	16	8	16
1581877800121	B02	3	TPT0122	10121	4	2	4	8	16	8	16
1581877800122	B02	3	TPT0123	10122	4	2	4	8	16	8	16
1581877800123	B02	3	TPT0124	10123	4	2	4	8	16	8	16
1581877800124	B02	3	TPT0125	10124	4	2	4	8	16	8	16
1581877800125	B02	3	TPT0126	10125	4	2	4	8	16	8	16
1581877800126	B02	3	TPT0127	10126	4	2	4	8	16	8	16
1581877800127	B02	3	TPT0128	10127	4	2	4	8	16	8	16
1581877800128	B02	3	TPT0129	10128	4	2	4	8	16	8	16
1581877800129	B02	3	TPT0130	10129	4	2	4	8	16	8	16
1581877800130	B02	3	TPT0131	10130	4	2	4	8	16	8	16
1581877800131	B02	3	TPT0132	10131	4	2	4	8	16	8	16
1581877800132	B02	3	TPT0133	10132	4	2	4	8	16	8	16
1581877800133	B02	3	TPT0134	10133	4	2	4	8	16	8	16
1581877800134	B02	3	TPT0135	10134	4	2	4	8	16	8	16
1581877800135	B02	3	TPT0136	10135	4	2	4	8	16	8	16
1581877800136	B02	3	TPT0137	10136	4	2	4	8	16	8	16
1581877800137	B02	3	TPT0138	10137	4	2	4	8	16	8	16
1581877800138	B02	3	TPT0139	10138	4	2	4	8	16	8	16
1581877800139	B02	3	TPT0140	10139	4	2	4	8	16	8	16
1581877800140	B02	3	TPT0141	10140	4	2	4	8	16	8	16
1581877800141	B02	3	TPT0142	10141	4	2	4	8	16	8	16
1581877800142	B02	3	TPT0143	10142	4	2	4	8	16	8	16
1581877800143	B02	3	TPT0144	10143	4	2	4	8	16	8	16
1581877800144	B02	3	TPT0145	10144	4	2	4	8	16	8	16
1581877800145	B02	3	TPT0146	10145	4	2	4	8	16	8	16
1581877800146	B02	3	TPT0147	10146	4	2	4	8	16	8	16
1581877800147	B02	3	TPT0148	10147	4	2	4	8	16	8	16
1581877800148	B02	3	TPT0149	10148	4	2	4	8	16	8	16
1581877800149	B02	3	TPT0150	10149	4	2	4	8	16	8	16
1581877800150	B02	3	TPT0151	10150	4	2	4	8	16	8	16
1581877800151	B02	3	TPT0152	10151	4	2	4	8	16	8	16
1581877800152	B02	3	TPT0153	10152	4	2	4	8	16	8	16
1581877800153	B02	3	TPT0154	10153	4	2	4	8	16	8	16
1581877800154	B02	3	TPT0155	10154	4	2	4	8	16	8	16
1581877800155	B02	3	TPT0156	10155	4	2	4	8	16	8	16
1581877800156	B02	3	TPT0157	10156	4	2	4	8	16	8	16
1581877800157	B02	3	TPT0158	10157	4	2	4	8	16	8	16
1581877800158	B02	3	TPT0159	10158	4	2	4	8	16	8	16
1581877800159	B02	3	TPT0160	10159	4	2	4	8	16	8	16
1581877800160	B02	3	TPT0161	10160	4	2	4	8	16	8	16
1581877800161	B02	3	TPT0162	10161	4	2	4	8	16	8	16
1581877800162	B02	3	TPT0163	10162	4	2	4	8	16	8	16
1581877800163	B02	3	TPT0164	10163	4	2	4	8	16	8	16
1581877800164	B02	3	TPT0165	10164	4	2	4	8	16	8	16
1581877800165	B02	3	TPT0166	10165	4	2	4	8	16	8	16
1581877800166	B02	3	TPT0167	10166	4	2	4	8	16	8	16
1581877800167	B02	3	TPT0168	10167	4	2	4	8	16	8	16
1581877800168	B02	3	TPT0169	10168	4	2	4	8	16	8	16
1581877800169	B02	3	TPT0170	10169	4	2	4	8	16	8	16
1581877800170	B02	3	TPT0171	10170	4	2	4	8	16	8	16
1581877800171	B02	3	TPT0172	10171	4	2	4	8	16	8	16
1581877800172	B02	3	TPT0173	10172	4	2	4	8	16	8	16
1581877800173	B02	3	TPT0174	10173	4	2	4	8	16	8	16
1581877800174	B02	3	TPT0175	10174	4	2	4	8	16	8	16
1581877800175	B02	3	TPT0176	10175	4	2	4	8	16	8	16
1581877800176	B02	3	TPT0177	10176	4	2	4	8	16	8	16
1581877800177	B02	3	TPT0178	10177	4	2	4	8	16	8	16
1581877800178	B02	3	TPT0179	10178	4	2	4	8	16	8	16
1581877800179	B02	3	TPT0180	10179	4	2	4	8	16	8	16
1581877800180	B02	3	TPT0181	10180	4	2	4	8	16	8	16
1581877800181	B02	3	TPT0182	10181	4	2	4	8	16	8	16
1581877800182	B02	3	TPT0183	10182	4	2	4	8	16	8	16
1581877800183	B02	3	TPT0184	10183	4	2	4	8	16	8	16
1581877800184	B02	3	TPT0185	10184	4	2	4	8	16	8	16
1581877800185	B02	3	TPT0186	10185	4	2	4	8	16	8	16
1581877800186	B02	3	TPT0187	10186	4	2	4	8	16	8	16
1581877800187	B02	3	TPT0188	10187	4	2	4	8	16	8	16
1581877800188	B02	3	TPT0189	10188	4	2	4	8	16	8	16
1581877800189	B02	3	TPT0190	10189	4	2	4	8	16	8	16
1581877800190	B02	3	TPT0191	10190	4	2	4	8	16	8	16
1581877800191	B02	3	TPT0192	10191	4	2	4	8	16	8	16
1581877800192	B02	3	TPT0193	10192	4	2	4	8	16	8	16
1581877800193	B02	3	TPT0194	10193	4	2	4	8	16	8	16
1581877800194	B02	3	TPT0195	10194	4	2	4	8	16	8	16
1581877800195	B02	3	TPT0196	10195	4	2	4	8	16	8	16
1581877800196	B02	3	TPT0197	10196	4	2	4	8	16	8	16
1581877800197	B02	3	TPT0198	10197	4	2	4	8	16	8	16
1581877800198	B02	3	TPT0199	10198	4	2	4	8	16	8	16
1581877800199	B02	3	TPT0200	10199	4	2	4	8	16	8	16
1581877800200	B03	3	TPT0201	10200	4	2	4	8	16	8	16
1581877800201	B03	3	TPT0202	10201	4	2	4	8	16	8	16
1581877800202	B03	3	TPT0203	10202	4	2	4	8	16	8	16
1581877800203	B03	3	TPT0204	10203	4	2	4	8	16	8	16
1581877800204	B03	3	TPT0205	10204	4	2	4	8	16	8	16
1581877800205	B03	3	TPT0206	10205	4	2	4	8	16	8	16
1581877800206	B03	3	TPT0207	10206	4	2	4	8	16	8	16
1581877800207	B03	3	TPT0208	10207	4	2	4	8	16	8	16
1581877800208	B03	3	TPT0209	10208	4	2	4	8	16	8	16
1581877800209	B03	3	TPT0210	10209	4	2	4	8	16	8	16
1581877800210	B03	3	TPT0211	10210	4	2	4	8	16	8	16
1581877800211	B03	3	TPT0212	10211	4	2	4	8	16	8	16
1581877800212	B03	3	TPT0213	10212	4	2	4	8	16	8	16
1581877800213	B03	3	TPT0214	10213	4	2	4	8	16	8	16
1581877800214	B03	3	TPT0215	10214	4	2	4	8	16	8	16
1581877800215	B03	3	TPT0216	10215	4	2	4	8	16	8	16
1581877800216	B03	3	TPT0217	10216	4	2	4	8	16	8	16
1581877800217	B03	3	TPT0218	10217	4	2	4	8	16	8	16
1581877800218	B03	3	TPT0219	10218	4	2	4	8	16	8	16
1581877800219	B03	3	TPT0220	10219	4	2	4	8	16	8	16
1581877800220	B03	3	TPT0221	10220	4	2	4	8	16	8	16
1581877800221	B03	3	TPT0222	10221	4	2	4	8	16	8	16
1581877800222	B03	3	TPT0223	10222	4	2	4	8	16	8	16
1581877800223	B03	3	TPT0224	10223	4	2	4	8	16	8	16
1581877800224	B03	3	TPT0225	10224	4	2	4	8	16	8	16
1581877800225	B03	3	TPT0226	10225	4	2	4	8	16	8	16
1581877800226	B03	3	TPT0227	10226	4	2	4	8	16	8	16
1581877800227	B03	3	TPT0228	10227	4	2	4	8	16	8	16
1581877800228	B03	3	TPT0229	10228	4	2	4	8	16	8	16
1581877800229	B03	3	TPT0230	10229	4	2	4	8	16	8	16
1581877800230	B03	3	TPT0231	10230	4	2	4	8	16	8	16
1581877800231	B03	3	TPT0232	10231	4	2	4	8	16	8	16
1581877800232	B03	3	TPT0233	10232	4	2	4	8	16	8	16
1581877800233	B03	3	TPT0234	10233	4	2	4	8	16	8	16
1581877800234	B03	3	TPT0235	10234	4	2	4	8	16	8	16
1581877800235	B03	3	TPT0236	10235	4	2	4	8	16	8	16
1581877800236	B03	3	TPT0237	10236	4	2	4	8	16	8	16
1581877800237	B03	3	TPT0238	10237	4	2	4	8	16	8	16
1581877800238	B03	3	TPT0239	10238	4	2	4	8	16	8	16
1581877800239	B03	3	TPT0240	10239	4	2	4	8	16	8	16
1581877800240	B03	3	TPT0241	10240	4	2	4	8	16	8	16
1581877800241	B03	3	TPT0242	10241	4	2	4	8	16	8	16
1581877800242	B03	3	TPT0243	10242	4	2	4	8	16	8	16
1581877800243	B03	3	TPT0244	10243	4	2	4	8	16	8	16
1581877800244	B03	3	TPT0245	10244	4	2	4	8	16	8	16
1581877800245	B03	3	TPT0246	10245	4	2	4	8	16	8	16
1581877800246	B03	3	TPT0247	10246	4	2	4	8	16	8	16
1581877800247	B03	3	TPT0248	10247	4	2	4	8	16	8	16
1581877800248	B03	3	TPT0249	10248	4	2	4	8	16	8	16
1581877800249	B03	3	TPT0250	10249	4	2	4	8	16	8	16
1581877800250	B03	3	TPT0251	10250	4	2	4	8	16	8	16
1581877800251	B03	3	TPT0252	10251	4	2	4	8	16	8	16
1581877800252	B03	3	TPT0253	10252	4	2	4	8	16	8	16
1581877800253	B03	3	TPT0254	10253	4	2	4	8	16	8	16
1581877800254	B03	3	TPT0255	10254	4	2	4	8	16	8	16
1581877800255	B03	3	TPT0256	10255	4	2	4	8	16	8	16
1581877800256	B03	3	TPT0257	10256	4	2	4	8	16	8	16
1581877800257	B03	3	TPT0258	10257	4	2	4	8	16	8	16
1581877800258	B03	3	TPT0259	10258	4	2	4	8	16	8	16
1581877800259	B03	3	TPT0260	10259	4	2	4	8	16	8	16
1581877800260	B03	3	TPT0261	10260	4	2	4	8	16	8	16
1581877800261	B03	3	TPT0262	10261	4	2	4	8	16	8	16
1581877800262	B03	3	TPT0263	10262	4	2	4	8	16	8	16
1581877800263	B03	3	TPT0264	10263	4	2	4	8	16	8	16
1581877800264	B03	3	TPT0265	10264	4	2	4	8	16	8	16
1581877800265	B03	3	TPT0266	10265	4	2	4	8	16	8	16
1581877800266	B03	3	TPT0267	10266	4	2	4	8	16	8	16
1581877800267	B03	3	TPT0268	10267	4	2	4	8	16	8	16
1581877800268	B03	3	TPT0269	10268	4	2	4	8	16	8	16
1581877800269	B03	3	TPT0270	10269	4	2	4	8	16	8	16
1581877800270	B03	3	TPT0271	10270	4	2	4	8	16	8	16
1581877800271	B03	3	TPT0272	10271	4	2	4	8	16	8	16
1581877800272	B03	3	TPT0273	10272	4	2	4	8	16	8	16
1581877800273	B03	3	TPT0274	10273	4	2	4	8	16	8	16
1581877800274	B03	3	TPT0275	10274	4	2	4	8	16	8	16
1581877800275	B03	3	TPT0276	10275	4	2	4	8	16	8	16
1581877800276	B03	3	TPT0277	10276	4	2	4	8	16	8	16
1581877800277	B03	3	TPT0278	10277	4	2	4	8	16	8	16
1581877800278	B03	3	TPT0279	10278	4	2	4	8	16	8	16
1581877800279	B03	3	TPT0280	10279	4	2	4	8	16	8	16
1581877800280	B03	3	TPT0281	10280	4	2	4	8	16	8	16
1581877800281	B03	3	TPT0282	10281	4	2	4	8	16	8	16
1581877800282	B03	3	TPT0283	10282	4	2	4	8	16	8	16
1581877800283	B03	3	TPT0284	10283	4	2	4	8	16	8	16
1581877800284	B03	3	TPT0285	10284	4	2	4	8	16	8	16
1581877800285	B03	3	TPT0286	10285	4	2	4	8	16	8	16
1581877800286	B03	3	TPT0287	10286	4	2	4	8	16	8	16
1581877800287	B03	3	TPT0288	10287	4	2	4	8	16	8	16
1581877800288	B03	3	TPT0289	10288	4	2	4	8	16	8	16
1581877800289	B03	3	TPT0290	10289	4	2	4	8	16	8	16
1581877800290	B03	3	TPT0291	10290	4	2	4	8	16	8	16
1581877800291	B03	3	TPT0292	10291	4	2	4	8	16	8	16
1581877800292	B03	3	TPT0293	10292	4	2	4	8	16	8	16
1581877800293	B03	3	TPT0294	10293	4	2	4	8	16	8	16
1581877800294	B03	3	TPT0295	10294	4	2	4	8	16	8	16
1581877800295	B03	3	TPT0296	10295	4	2	4	8	16	8	16
1581877800296	B03	3	TPT0297	10296	4	2	4	8	16	8	16
1581877800297	B03	3	TPT0298	10297	4	2	4	8	16	8	16
1581877800298	B04	3	TPT0299	10298	4	2	4	8	16	8	16
1581877800299	B04	3	TPT0300	10299	4	2	4	8	16	8	16
1581877800300	B04	3	TPT0301	10300	4	2	4	8	16	8	16
1581877800301	B04	3	TPT0302	10301	4	2	4	8	16	8	16
1581877800302	B04	3	TPT0303	10302	4	2	4	8	16	8	16
1581877800303	B04	3	TPT0304	10303	4	2	4	8	16	8	16
1581877800304	B04	3	TPT0305	10304	4	2	4	8	16	8	16
1581877800305	B04	3	TPT0306	10305	4	2	4	8	16	8	16
1581877800306	B04	3	TPT0307	10306	4	2	4	8	16	8	16
1581877800307	B04	3	TPT0308	10307	4	2	4	8	16	8	16
1581877800308	B04	3	TPT0309	10308	4	2	4	8	16	8	16
1581877800309	B04	3	TPT0310	10309	4	2	4	8	16	8	16
1581877800310	B04	3	TPT0311	10310	4	2	4	8	16	8	16
1581877800311	B04	3	TPT0312	10311	4	2	4	8	16	8	16
1581877800312	B04	3	TPT0313	10312	4	2	4	8	16	8	16
1581877800313	B04	3	TPT0314	10313	4	2	4	8	16	8	16
1581877800314	B04	3	TPT0315	10314	4	2	4	8	16	8	16
1581877800315	B04	3	TPT0316	10315	4	2	4	8	16	8	16
1581877800316	B04	3	TPT0317	10316	4	2	4	8	16	8	16
1581877800317	B04	3	TPT0318	10317	4	2	4	8	16	8	16
1581877800318	B04	3	TPT0319	10318	4	2	4	8	16	8	16
1581877800319	B04	3	TPT0320	10319	4	2	4	8	16	8	16
1581877800320	B04	3	TPT0321	10320	4	2	4	8	16	8	16
1581877800321	B04	3	TPT0322	10321	4	2	4	8	16	8	16
1581877800322	B04	3	TPT0323	10322	4	2	4	8	16	8	16
1581877800323	B04	3	TPT0324	10323	4	2	4	8	16	8	16
1581877800324	B04	3	TPT0325	10324	4	2	4	8	16	8	16
1581877800325	B04	3	TPT0326	10325	4	2	4	8	16	8	16
1581877800326	B04	3	TPT0327	10326	4	2	4	8	16	8	16
1581877800327	B04	3	TPT0328	10327	4	2	4	8	16	8	16
1581877800328	B04	3	TPT0329	10328	4	2	4	8	16	8	16
1581877800329	B04	3	TPT0330	10329	4	2	4	8	16	8	16
1581877800330	B04	3	TPT0331	10330	4	2	4	8	16	8	16
1581877800331	B04	3	TPT0332	10331	4	2	4	8	16	8	16
1581877800332	B04	3	TPT0333	10332	4	2	4	8	16	8	16
1581877800333	B04	3	TPT0334	10333	4	2	4	8	16	8	16
1581877800334	B04	3	TPT0335	10334	4	2	4	8	16	8	16
1581877800335	B04	3	TPT0336	10335	4	2	4	8	16	8	16
1581877800336	B04	3	TPT0337	10336	4	2	4	8	16	8	16
1581877800337	B04	3	TPT0338	10337	4	2	4	8	16	8	16
1581877800338	B04	3	TPT0339	10338	4	2	4	8	16	8	16
1581877800339	B04	3	TPT0340	10339	4	2	4	8	16	8	16
1581877800340	B04	3	TPT0341	10340	4	2	4	8	16	8	16
1581877800341	B04	3	TPT0342	10341	4	2	4	8	16	8	16
1581877800342	B04	3	TPT0343	10342	4	2	4	8	16	8	16
1581877800343	B04	3	TPT0344	10343	4	2	4	8	16	8	16
1581877800344	B04	3	TPT0345	10344	4	2	4	8	16	8	16
1581877800345	B04	3	TPT0346	10345	4	2	4	8	16	8	16
1581877800346	B04	3	TPT0347	10346	4	2	4	8	16	8	16
1581877800347	B04	3	TPT0348	10347	4	2	4	8	16	8	16
1581877800348	B04	3	TPT0349	10348	4	2	4	8	16	8	16
1581877800349	B04	3	TPT0350	10349	4	2	4	8	16	8	16
1581877800350	B04	3	TPT0351	10350	4	2	4	8	16	8	16
1581877800351	B04	3	TPT0352	10351	4	2	4	8	16	8	16
1581877800352	B04	3	TPT0353	10352	4	2	4	8	16	8	16
1581877800353	B04	3	TPT0354	10353	4	2	4	8	16	8	16
1581877800354	B04	3	TPT0355	10354	4	2	4	8	16	8	16
1581877800355	B04	3	TPT0356	10355	4	2	4	8	16	8	16
1581877800356	B04	3	TPT0357	10356	4	2	4	8	16	8	16
1581877800357	B04	3	TPT0358	10357	4	2	4	8	16	8	16
1581877800358	B04	3	TPT0359	10358	4	2	4	8	16	8	16
1581877800359	B04	3	TPT0360	10359	4	2	4	8	16	8	16
1581877800360	B04	3	TPT0361	10360	4	2	4	8	16	8	16
1581877800361	B04	3	TPT0362	10361	4	2	4	8	16	8	16
1581877800362	B04	3	TPT0363	10362	4	2	4	8	16	8	16
1581877800363	B04	3	TPT0364	10363	4	2	4	8	16	8	16
1581877800364	B04	3	TPT0365	10364	4	2	4	8	16	8	16
1581877800365	B04	3	TPT0366	10365	4	2	4	8	16	8	16
1581877800366	B04	3	TPT0367	10366	4	2	4	8	16	8	16
1581877800367	B04	3	TPT0368	10367	4	2	4	8	16	8	16
1581877800368	B04	3	TPT0369	10368	4	2	4	8	16	8	16
1581877800369	B04	3	TPT0370	10369	4	2	4	8	16	8	16
1581877800370	B04	3	TPT0371	10370	4	2	4	8	16	8	16
1581877800371	B04	3	TPT0372	10371	4	2	4	8	16	8	16
1581877800372	B04	3	TPT0373	10372	4	2	4	8	16	8	16
1581877800373	B04	3	TPT0374	10373	4	2	4	8	16	8	16
1581877800374	B04	3	TPT0375	10374	4	2	4	8	16	8	16
1581877800375	B04	3	TPT0376	10375	4	2	4	8	16	8	16
1581877800376	B04	3	TPT0377	10376	4	2	4	8	16	8	16
1581877800377	B04	3	TPT0378	10377	4	2	4	8	16	8	16
1581877800378	B04	3	TPT0379	10378	4	2	4	8	16	8	16
1581877800379	B04	3	TPT0380	10379	4	2	4	8	16	8	16
1581877800380	B04	3	TPT0381	10380	4	2	4	8	16	8	16
1581877800381	B04	3	TPT0382	10381	4	2	4	8	16	8	16
1581877800382	B04	3	TPT0383	10382	4	2	4	8	16	8	16
1581877800383	B04	3	TPT0384	10383	4	2	4	8	16	8	16
1581877800384	B04	3	TPT0385	10384	4	2	4	8	16	8	16
1581877800385	B04	3	TPT0386	10385	4	2	4	8	16	8	16
1581877800386	B04	3	TPT0387	10386	4	2	4	8	16	8	16
1581877800387	B04	3	TPT0388	10387	4	2	4	8	16	8	16
1581877800388	B04	3	TPT0389	10388	4	2	4	8	16	8	16
1581877800389	B04	3	TPT0390	10389	4	2	4	8	16	8	16
1581877800390	B04	3	TPT0391	10390	4	2	4	8	16	8	16
1581877800391	B04	3	TPT0392	10391	4	2	4	8	16	8	16
1581877800392	B04	3	TPT0393	10392	4	2	4	8	16	8	16
1581877800393	B04	3	TPT0394	10393	4	2	4	8	16	8	16
1581877800394	B04	3	TPT0395	10394	4	2	4	8	16	8	16
1581877800395	B04	3	TPT0396	10395	4	2	4	8	16	8	16
1581877800396	B04	3	TPT0397	10396	4	2	4	8	16	8	16
1581877800397	B04	3	TPT0398	10397	4	2	4	8	16	8	16
1581877800398	B04	3	TPT0399	10398	4	2	4	8	16	8	16
1581877800399	B04	3	TPT0400	10399	4	2	4	8	16	8	16
1581877800400	B05	3	TPT0401	10400	4	2	4	8	16	8	16
1581877800401	B05	3	TPT0402	10401	4	2	4	8	16	8	16
1581877800402	B05	3	TPT0403	10402	4	2	4	8	16	8	16
1581877800403	B05	3	TPT0404	10403	4	2	4	8	16	8	16
1581877800404	B05	3	TPT0405	10404	4	2	4	8	16	8	16
1581877800405	B05	3	TPT0406	10405	4	2	4	8	16	8	16
1581877800406	B05	3	TPT0407	10406	4	2	4	8	16	8	16
1581877800407	B05	3	TPT0408	10407	4	2	4	8	16	8	16
1581877800408	B05	3	TPT0409	10408	4	2	4	8	16	8	16
1581877800409	B05	3	TPT0410	10409	4	2	4	8	16	8	16
1581877800410	B05	3	TPT0411	10410	4	2	4	8	16	8	16
1581877800411	B05	3	TPT0412	10411	4	2	4	8	16	8	16
1581877800412	B05	3	TPT0413	10412	4	2	4	8	16	8	16
1581877800413	B05	3	TPT0414	10413	4	2	4	8	16	8	16
1581877800414	B05	3	TPT0415	10414	4	2	4	8	16	8	16
1581877800415	B05	3	TPT0416	10415	4	2	4	8	16	8	16
1581877800416	B05	3	TPT0417	10416	4	2	4	8	16	8	16
1581877800417	B05	3	TPT0418	10417	4	2	4	8	16	8	16
1581877800418	B05	3	TPT0419	10418	4	2	4	8	16	8	16
1581877800419	B05	3	TPT0420	10419	4	2	4	8	16	8	16
1581877800420	B05	3	TPT0421	10420	4	2	4	8	16	8	16
1581877800421	B05	3	TPT0422	10421	4	2	4	8	16	8	16
1581877800422	B05	3	TPT0423	10422	4	2	4	8	16	8	16
1581877800423	B05	3	TPT0424	10423	4	2	4	8	16	8	16
1581877800424	B05	3	TPT0425	10424	4	2	4	8	16	8	16
1581877800425	B05	3	TPT0426	10425	4	2	4	8	16	8	16
1581877800426	B05	3	TPT0427	10426	4	2	4	8	16	8	16
1581877800427	B05	3	TPT0428	10427	4	2	4	8	16	8	16
1581877800428	B05	3	TPT0429	10428	4	2	4	8	16	8	16
1581877800429	B05	3	TPT0430	10429	4	2	4	8	16	8	16
1581877800430	B05	3	TPT0431	10430	4	2	4	8	16	8	16
1581877800431	B05	3	TPT0432	10431	4	2	4	8	16	8	16
1581877800432	B05	3	TPT0433	10432	4	2	4	8	16	8	16
1581877800433	B05	3	TPT0434	10433	4	2	4	8	16	8	16
1581877800434	B05	3	TPT0435	10434	4	2	4	8	16	8	16
1581877800435	B05	3	TPT0436	10435	4	2	4	8	16	8	16
1581877800436	B05	3	TPT0437	10436	4	2	4	8	16	8	16
1581877800437	B05	3	TPT0438	10437	4	2	4	8	16	8	16
1581877800438	B05	3	TPT0439	10438	4	2	4	8	16	8	16
1581877800439	B05	3	TPT0440	10439	4	2	4	8	16	8	16
1581877800440	B05	3	TPT0441	10440	4	2	4	8	16	8	16
1581877800441	B05	3	TPT0442	10441	4	2	4	8	16	8	16
1581877800442	B05	3	TPT0443	10442	4	2	4	8	16	8	16
1581877800443	B05	3	TPT0444	10443	4	2	4	8	16	8	16
1581877800444	B05	3	TPT0445	10444	4	2	4	8	16	8	16
1581877800445	B05	3	TPT0446	10445	4	2	4	8	16	8	16
1581877800446	B05	3	TPT0447	10446	4	2	4	8	16	8	16
1581877800447	B05	3	TPT0448	10447	4	2	4	8	16	8	16
1581877800448	B05	3	TPT0449	10448	4	2	4	8	16	8	16
1581877800449	B05	3	TPT0450	10449	4	2	4	8	16	8	16
1581877800450	B05	3	TPT0451	10450	4	2	4	8	16	8	16
1581877800451	B05	3	TPT0452	10451	4	2	4	8	16	8	16
1581877800452	B05	3	TPT0453	10452	4	2	4	8	16	8	16
1581877800453	B05	3	TPT0454	10453	4	2	4	8	16	8	16
1581877800454	B05	3	TPT0455	10454	4	2	4	8	16	8	16
1581877800455	B05	3	TPT0456	10455	4	2	4	8	16	8	16
1581877800456	B05	3	TPT0457	10456	4	2	4	8	16	8	16
1581877800457	B05	3	TPT0458	10457	4	2	4	8	16	8	16
1581877800458	B05	3	TPT0459	10458	4	2	4	8	16	8	16
1581877800459	B05	3	TPT0460	10459	4	2	4	8	16	8	16
1581877800460	B05	3	TPT0461	10460	4	2	4	8	16	8	16
1581877800461	B05	3	TPT0462	10461	4	2	4	8	16	8	16
1581877800462	B05	3	TPT0463	10462	4	2	4	8	16	8	16
1581877800463	B05	3	TPT0464	10463	4	2	4	8	16	8	16
1581877800464	B05	3	TPT0465	10464	4	2	4	8	16	8	16
1581877800465	B05	3	TPT0466	10465	4	2	4	8	16	8	16
1581877800466	B05	3	TPT0467	10466	4	2	4	8	16	8	16
1581877800467	B05	3	TPT0468	10467	4	2	4	8	16	8	16
1581877800468	B05	3	TPT0469	10468	4	2	4	8	16	8	16
1581877800469	B05	3	TPT0470	10469	4	2	4	8	16	8	16
1581877800470	B05	3	TPT0471	10470	4	2	4	8	16	8	16
1581877800471	B05	3	TPT0472	10471	4	2	4	8	16	8	16
1581877800472	B05	3	TPT0473	10472	4	2	4	8	16	8	16
1581877800473	B05	3	TPT0474	10473	4	2	4	8	16	8	16
1581877800474	B05	3	TPT0475	10474	4	2	4	8	16	8	16
1581877800475	B05	3	TPT0476	10475	4	2	4	8	16	8	16
1581877800476	B05	3	TPT0477	10476	4	2	4	8	16	8	16
1581877800477	B05	3	TPT0478	10477	4	2	4	8	16	8	16
1581877800478	B05	3	TPT0479	10478	4	2	4	8	16	8	16
1581877800479	B05	3	TPT0480	10479	4	2	4	8	16	8	16
1581877800480	B05	3	TPT0481	10480	4	2	4	8	16	8	16
1581877800481	B05	3	TPT0482	10481	4	2	4	8	16	8	16
1581877800482	B05	3	TPT0483	10482	4	2	4	8	16	8	16
1581877800483	B05	3	TPT0484	10483	4	2	4	8	16	8	16
1581877800484	B05	3	TPT0485	10484	4	2	4	8	16	8	16
1581877800485	B05	3	TPT0486	10485	4	2	4	8	16	8	16
1581877800486	B05	3	TPT0487	10486	4	2	4	8	16	8	16
1581877800487	B05	3	TPT0488	10487	4	2	4	8	16	8	16
1581877800488	B05	3	TPT0489	10488	4	2	4	8	16	8	16
1581877800489	B05	3	TPT0490	10489	4	2	4	8	16	8	16
1581877800490	B05	3	TPT0491	10490	4	2	4	8	16	8	16
1581877800491	B05	3	TPT0492	10491	4	2	4	8	16	8	16
1581877800492	B05	3	TPT0493	10492	4	2	4	8	16	8	16
1581877800493	B05	3	TPT0494	10493	4	2	4	8	16	8	16
1581877800494	B05	3	TPT0495	10494	4	2	4	8	16	8	16
1581877800495	B05	3	TPT0496	10495	4	2	4	8	16	8	16
1581877800496	B05	3	TPT0497	10496	4	2	4	8	16	8	16
1581877800497	B05	3	TPT0498	10497	4	2	4	8	16	8	16
1581877800498	B05	3	TPT0499	10498	4	2	4	8	16	8	16
1581877800499	B06	3	TPT0500	10499	4	2	4	8	16	8	16
1581877800500	B06	3	TPT0501	10500	4	2	4	8	16	8	16
1581877800501	B06	3	TPT0502	10501	4	2	4	8	16	8	16
1581877800502	B06	3	TPT0503	10502	4	2	4	8	16	8	16
1581877800503	B06	3	TPT0504	10503	4	2	4	8	16	8	16
1581877800504	B06	3	TPT0505	10504	4	2	4	8	16	8	16
1581877800505	B06	3	TPT0506	10505	4	2	4	8	16	8	16
1581877800506	B06	3	TPT0507	10506	4	2	4	8	16	8	16
1581877800507	B06	3	TPT0508	10507	4	2	4	8	16	8	16
1581877800508	B06	3	TPT0509	10508	4	2	4	8	16	8	16
1581877800509	B06	3	TPT0510	10509	4	2	4	8	16	8	16
1581877800510	B06	3	TPT0511	10510	4	2	4	8	16	8	16
1581877800511	B06	3	TPT0512	10511	4	2	4	8	16	8	16
1581877800512	B06	3	TPT0513	10512	4	2	4	8	16	8	16
1581877800513	B06	3	TPT0514	10513	4	2	4	8	16	8	16
1581877800514	B06	3	TPT0515	10514	4	2	4	8	16	8	16
1581877800515	B06	3	TPT0516	10515	4	2	4	8	16	8	16
1581877800516	B06	3	TPT0517	10516	4	2	4	8	16	8	16
1581877800517	B06	3	TPT0518	10517	4	2	4	8	16	8	16
1581877800518	B06	3	TPT0519	10518	4	2	4	8	16	8	16
1581877800519	B06	3	TPT0520	10519	4	2	4	8	16	8	16
1581877800520	B06	3	TPT0521	10520	4	2	4	8	16	8	16
1581877800521	B06	3	TPT0522	10521	4	2	4	8	16	8	16
1581877800522	B06	3	TPT0523	10522	4	2	4	8	16	8	16
1581877800523	B06	3	TPT0524	10523	4	2	4	8	16	8	16
1581877800524	B06	3	TPT0525	10524	4	2	4	8	16	8	16
1581877800525	B06	3	TPT0526	10525	4	2	4	8	16	8	16
1581877800526	B06	3	TPT0527	10526	4	2	4	8	16	8	16
1581877800527	B06	3	TPT0528	10527	4	2	4	8	16	8	16
1581877800528	B06	3	TPT0529	10528	4	2	4	8	16	8	16
1581877800529	B06	3	TPT0530	10529	4	2	4	8	16	8	16
1581877800530	B06	3	TPT0531	10530	4	2	4	8	16	8	16
1581877800531	B06	3	TPT0532	10531	4	2	4	8	16	8	16
1581877800532	B06	3	TPT0533	10532	4	2	4	8	16	8	16
1581877800533	B06	3	TPT0534	10533	4	2	4	8	16	8	16
1581877800534	B06	3	TPT0535	10534	4	2	4	8	16	8	16
1581877800535	B06	3	TPT0536	10535	4	2	4	8	16	8	16
1581877800536	B06	3	TPT0537	10536	4	2	4	8	16	8	16
1581877800537	B06	3	TPT0538	10537	4	2	4	8	16	8	16
1581877800538	B06	3	TPT0539	10538	4	2	4	8	16	8	16
1581877800539	B06	3	TPT0540	10539	4	2	4	8	16	8	16
1581877800540	B06	3	TPT0541	10540	4	2	4	8	16	8	16
1581877800541	B06	3	TPT0542	10541	4	2	4	8	16	8	16
1581877800542	B06	3	TPT0543	10542	4	2	4	8	16	8	16
1581877800543	B06	3	TPT0544	10543	4	2	4	8	16	8	16
1581877800544	B06	3	TPT0545	10544	4	2	4	8	16	8	16
1581877800545	B06	3	TPT0546	10545	4	2	4	8	16	8	16
1581877800546	B06	3	TPT0547	10546	4	2	4	8	16	8	16
1581877800547	B06	3	TPT0548	10547	4	2	4	8	16	8	16
1581877800548	B06	3	TPT0549	10548	4	2	4	8	16	8	16
1581877800549	B06	3	TPT0550	10549	4	2	4	8	16	8	16
1581877800550	B06	3	TPT0551	10550	4	2	4	8	16	8	16
1581877800551	B06	3	TPT0552	10551	4	2	4	8	16	8	16
1581877800552	B06	3	TPT0553	10552	4	2	4	8	16	8	16
1581877800553	B06	3	TPT0554	10553	4	2	4	8	16	8	16
1581877800554	B06	3	TPT0555	10554	4	2	4	8	16	8	16
1581877800555	B06	3	TPT0556	10555	4	2	4	8	16	8	16
1581877800556	B06	3	TPT0557	10556	4	2	4	8	16	8	16
1581877800557	B06	3	TPT0558	10557	4	2	4	8	16	8	16
1581877800558	B06	3	TPT0559	10558	4	2	4	8	16	8	16
1581877800559	B06	3	TPT0560	10559	4	2	4	8	16	8	16
1581877800560	B06	3	TPT0561	10560	4	2	4	8	16	8	16
1581877800561	B06	3	TPT0562	10561	4	2	4	8	16	8	16
1581877800562	B06	3	TPT0563	10562	4	2	4	8	16	8	16
1581877800563	B06	3	TPT0564	10563	4	2	4	8	16	8	16
1581877800564	B06	3	TPT0565	10564	4	2	4	8	16	8	16
1581877800565	B06	3	TPT0566	10565	4	2	4	8	16	8	16
1581877800566	B06	3	TPT0567	10566	4	2	4	8	16	8	16
1581877800567	B06	3	TPT0568	10567	4	2	4	8	16	8	16
1581877800568	B06	3	TPT0569	10568	4	2	4	8	16	8	16
1581877800569	B06	3	TPT0570	10569	4	2	4	8	16	8	16
1581877800570	B06	3	TPT0571	10570	4	2	4	8	16	8	16
1581877800571	B06	3	TPT0572	10571	4	2	4	8	16	8	16
1581877800572	B06	3	TPT0573	10572	4	2	4	8	16	8	16
1581877800573	B06	3	TPT0574	10573	4	2	4	8	16	8	16
1581877800574	B06	3	TPT0575	10574	4	2	4	8	16	8	16
1581877800575	B06	3	TPT0576	10575	4	2	4	8	16	8	16
1581877800576	B06	3	TPT0577	10576	4	2	4	8	16	8	16
1581877800577	B06	3	TPT0578	10577	4	2	4	8	16	8	16
1581877800578	B06	3	TPT0579	10578	4	2	4	8	16	8	16
1581877800579	B06	3	TPT0580	10579	4	2	4	8	16	8	16
1581877800580	B06	3	TPT0581	10580	4	2	4	8	16	8	16
1581877800581	B06	3	TPT0582	10581	4	2	4	8	16	8	16
1581877800582	B06	3	TPT0583	10582	4	2	4	8	16	8	16
1581877800583	B06	3	TPT0584	10583	4	2	4	8	16	8	16
1581877800584	B06	3	TPT0585	10584	4	2	4	8	16	8	16
1581877800585	B06	3	TPT0586	10585	4	2	4	8	16	8	16
1581877800586	B06	3	TPT0587	10586	4	2	4	8	16	8	16
1581877800587	B06	3	TPT0588	10587	4	2	4	8	16	8	16
1581877800588	B06	3	TPT0589	10588	4	2	4	8	16	8	16
1581877800589	B06	3	TPT0590	10589	4	2	4	8	16	8	16
1581877800590	B06	3	TPT0591	10590	4	2	4	8	16	8	16
1581877800591	B06	3	TPT0592	10591	4	2	4	8	16	8	16
1581877800592	B06	3	TPT0593	10592	4	2	4	8	16	8	16
1581877800593	B06	3	TPT0594	10593	4	2	4	8	16	8	16
1581877800594	B06	3	TPT0595	10594	4	2	4	8	16	8	16
1581877800595	B06	3	TPT0596	10595	4	2	4	8	16	8	16
1581877800596	B06	3	TPT0597	10596	4	2	4	8	16	8	16
1581877800597	B06	3	TPT0598	10597	4	2	4	8	16	8	16
1581877800598	B06	3	TPT0599	10598	4	2	4	8	16	8	16
1581877800599	B06	3	TPT0600	10599	4	2	4	8	16	8	16
1581877800600	B06	3	TPT0601	10600	4	2	4	8	16	8	16

## Sheet: Throughput-Itr04
Timestamp [ms in epoch]	Batch ID	Iteration	Request ID	Task Load (Iteration Count for AES 256 encryption)	CPU Speed GHz [const]	CPU Requested [Min ]	CPU Requested [Max ]	Cores Requested [Min]	Cores Requested [Max]	Memory Requested (GB) [Min]	Memory Requested (GB) [Max]
1581878700000	B01	4	TPT0001	10000	4	2	4	8	16	8	16
1581878700001	B01	4	TPT0002	10001	4	2	4	8	16	8	16
1581878700002	B01	4	TPT0003	10002	4	2	4	8	16	8	16
1581878700003	B01	4	TPT0004	10003	4	2	4	8	16	8	16
1581878700004	B01	4	TPT0005	10004	4	2	4	8	16	8	16
1581878700005	B01	4	TPT0006	10005	4	2	4	8	16	8	16
1581878700006	B01	4	TPT0007	10006	4	2	4	8	16	8	16
1581878700007	B01	4	TPT0008	10007	4	2	4	8	16	8	16
1581878700008	B01	4	TPT0009	10008	4	2	4	8	16	8	16
1581878700009	B01	4	TPT0010	10009	4	2	4	8	16	8	16
1581878700010	B01	4	TPT0011	10010	4	2	4	8	16	8	16
1581878700011	B01	4	TPT0012	10011	4	2	4	8	16	8	16
1581878700012	B01	4	TPT0013	10012	4	2	4	8	16	8	16
1581878700013	B01	4	TPT0014	10013	4	2	4	8	16	8	16
1581878700014	B01	4	TPT0015	10014	4	2	4	8	16	8	16
1581878700015	B01	4	TPT0016	10015	4	2	4	8	16	8	16
1581878700016	B01	4	TPT0017	10016	4	2	4	8	16	8	16
1581878700017	B01	4	TPT0018	10017	4	2	4	8	16	8	16
1581878700018	B01	4	TPT0019	10018	4	2	4	8	16	8	16
1581878700019	B01	4	TPT0020	10019	4	2	4	8	16	8	16
1581878700020	B01	4	TPT0021	10020	4	2	4	8	16	8	16
1581878700021	B01	4	TPT0022	10021	4	2	4	8	16	8	16
1581878700022	B01	4	TPT0023	10022	4	2	4	8	16	8	16
1581878700023	B01	4	TPT0024	10023	4	2	4	8	16	8	16
1581878700024	B01	4	TPT0025	10024	4	2	4	8	16	8	16
1581878700025	B01	4	TPT0026	10025	4	2	4	8	16	8	16
1581878700026	B01	4	TPT0027	10026	4	2	4	8	16	8	16
1581878700027	B01	4	TPT0028	10027	4	2	4	8	16	8	16
1581878700028	B01	4	TPT0029	10028	4	2	4	8	16	8	16
1581878700029	B01	4	TPT0030	10029	4	2	4	8	16	8	16
1581878700030	B01	4	TPT0031	10030	4	2	4	8	16	8	16
1581878700031	B01	4	TPT0032	10031	4	2	4	8	16	8	16
1581878700032	B01	4	TPT0033	10032	4	2	4	8	16	8	16
1581878700033	B01	4	TPT0034	10033	4	2	4	8	16	8	16
1581878700034	B01	4	TPT0035	10034	4	2	4	8	16	8	16
1581878700035	B01	4	TPT0036	10035	4	2	4	8	16	8	16
1581878700036	B01	4	TPT0037	10036	4	2	4	8	16	8	16
1581878700037	B01	4	TPT0038	10037	4	2	4	8	16	8	16
1581878700038	B01	4	TPT0039	10038	4	2	4	8	16	8	16
1581878700039	B01	4	TPT0040	10039	4	2	4	8	16	8	16
1581878700040	B01	4	TPT0041	10040	4	2	4	8	16	8	16
1581878700041	B01	4	TPT0042	10041	4	2	4	8	16	8	16
1581878700042	B01	4	TPT0043	10042	4	2	4	8	16	8	16
1581878700043	B01	4	TPT0044	10043	4	2	4	8	16	8	16
1581878700044	B01	4	TPT0045	10044	4	2	4	8	16	8	16
1581878700045	B01	4	TPT0046	10045	4	2	4	8	16	8	16
1581878700046	B01	4	TPT0047	10046	4	2	4	8	16	8	16
1581878700047	B01	4	TPT0048	10047	4	2	4	8	16	8	16
1581878700048	B01	4	TPT0049	10048	4	2	4	8	16	8	16
1581878700049	B02	4	TPT0050	10049	4	2	4	8	16	8	16
1581878700050	B02	4	TPT0051	10050	4	2	4	8	16	8	16
1581878700051	B02	4	TPT0052	10051	4	2	4	8	16	8	16
1581878700052	B02	4	TPT0053	10052	4	2	4	8	16	8	16
1581878700053	B02	4	TPT0054	10053	4	2	4	8	16	8	16
1581878700054	B02	4	TPT0055	10054	4	2	4	8	16	8	16
1581878700055	B02	4	TPT0056	10055	4	2	4	8	16	8	16
1581878700056	B02	4	TPT0057	10056	4	2	4	8	16	8	16
1581878700057	B02	4	TPT0058	10057	4	2	4	8	16	8	16
1581878700058	B02	4	TPT0059	10058	4	2	4	8	16	8	16
1581878700059	B02	4	TPT0060	10059	4	2	4	8	16	8	16
1581878700060	B02	4	TPT0061	10060	4	2	4	8	16	8	16
1581878700061	B02	4	TPT0062	10061	4	2	4	8	16	8	16
1581878700062	B02	4	TPT0063	10062	4	2	4	8	16	8	16
1581878700063	B02	4	TPT0064	10063	4	2	4	8	16	8	16
1581878700064	B02	4	TPT0065	10064	4	2	4	8	16	8	16
1581878700065	B02	4	TPT0066	10065	4	2	4	8	16	8	16
1581878700066	B02	4	TPT0067	10066	4	2	4	8	16	8	16
1581878700067	B02	4	TPT0068	10067	4	2	4	8	16	8	16
1581878700068	B02	4	TPT0069	10068	4	2	4	8	16	8	16
1581878700069	B02	4	TPT0070	10069	4	2	4	8	16	8	16
1581878700070	B02	4	TPT0071	10070	4	2	4	8	16	8	16
1581878700071	B02	4	TPT0072	10071	4	2	4	8	16	8	16
1581878700072	B02	4	TPT0073	10072	4	2	4	8	16	8	16
1581878700073	B02	4	TPT0074	10073	4	2	4	8	16	8	16
1581878700074	B02	4	TPT0075	10074	4	2	4	8	16	8	16
1581878700075	B02	4	TPT0076	10075	4	2	4	8	16	8	16
1581878700076	B02	4	TPT0077	10076	4	2	4	8	16	8	16
1581878700077	B02	4	TPT0078	10077	4	2	4	8	16	8	16
1581878700078	B02	4	TPT0079	10078	4	2	4	8	16	8	16
1581878700079	B02	4	TPT0080	10079	4	2	4	8	16	8	16
1581878700080	B02	4	TPT0081	10080	4	2	4	8	16	8	16
1581878700081	B02	4	TPT0082	10081	4	2	4	8	16	8	16
1581878700082	B02	4	TPT0083	10082	4	2	4	8	16	8	16
1581878700083	B02	4	TPT0084	10083	4	2	4	8	16	8	16
1581878700084	B02	4	TPT0085	10084	4	2	4	8	16	8	16
1581878700085	B02	4	TPT0086	10085	4	2	4	8	16	8	16
1581878700086	B02	4	TPT0087	10086	4	2	4	8	16	8	16
1581878700087	B02	4	TPT0088	10087	4	2	4	8	16	8	16
1581878700088	B02	4	TPT0089	10088	4	2	4	8	16	8	16
1581878700089	B02	4	TPT0090	10089	4	2	4	8	16	8	16
1581878700090	B02	4	TPT0091	10090	4	2	4	8	16	8	16
1581878700091	B02	4	TPT0092	10091	4	2	4	8	16	8	16
1581878700092	B02	4	TPT0093	10092	4	2	4	8	16	8	16
1581878700093	B02	4	TPT0094	10093	4	2	4	8	16	8	16
1581878700094	B02	4	TPT0095	10094	4	2	4	8	16	8	16
1581878700095	B02	4	TPT0096	10095	4	2	4	8	16	8	16
1581878700096	B02	4	TPT0097	10096	4	2	4	8	16	8	16
1581878700097	B02	4	TPT0098	10097	4	2	4	8	16	8	16
1581878700098	B02	4	TPT0099	10098	4	2	4	8	16	8	16
1581878700099	B02	4	TPT0100	10099	4	2	4	8	16	8	16
1581878700100	B02	4	TPT0101	10100	4	2	4	8	16	8	16
1581878700101	B02	4	TPT0102	10101	4	2	4	8	16	8	16
1581878700102	B02	4	TPT0103	10102	4	2	4	8	16	8	16
1581878700103	B02	4	TPT0104	10103	4	2	4	8	16	8	16
1581878700104	B02	4	TPT0105	10104	4	2	4	8	16	8	16
1581878700105	B02	4	TPT0106	10105	4	2	4	8	16	8	16
1581878700106	B02	4	TPT0107	10106	4	2	4	8	16	8	16
1581878700107	B02	4	TPT0108	10107	4	2	4	8	16	8	16
1581878700108	B02	4	TPT0109	10108	4	2	4	8	16	8	16
1581878700109	B02	4	TPT0110	10109	4	2	4	8	16	8	16
1581878700110	B02	4	TPT0111	10110	4	2	4	8	16	8	16
1581878700111	B02	4	TPT0112	10111	4	2	4	8	16	8	16
1581878700112	B02	4	TPT0113	10112	4	2	4	8	16	8	16
1581878700113	B02	4	TPT0114	10113	4	2	4	8	16	8	16
1581878700114	B02	4	TPT0115	10114	4	2	4	8	16	8	16
1581878700115	B02	4	TPT0116	10115	4	2	4	8	16	8	16
1581878700116	B02	4	TPT0117	10116	4	2	4	8	16	8	16
1581878700117	B02	4	TPT0118	10117	4	2	4	8	16	8	16
1581878700118	B02	4	TPT0119	10118	4	2	4	8	16	8	16
1581878700119	B02	4	TPT0120	10119	4	2	4	8	16	8	16
1581878700120	B02	4	TPT0121	10120	4	2	4	8	16	8	16
1581878700121	B02	4	TPT0122	10121	4	2	4	8	16	8	16
1581878700122	B02	4	TPT0123	10122	4	2	4	8	16	8	16
1581878700123	B02	4	TPT0124	10123	4	2	4	8	16	8	16
1581878700124	B02	4	TPT0125	10124	4	2	4	8	16	8	16
1581878700125	B02	4	TPT0126	10125	4	2	4	8	16	8	16
1581878700126	B02	4	TPT0127	10126	4	2	4	8	16	8	16
1581878700127	B02	4	TPT0128	10127	4	2	4	8	16	8	16
1581878700128	B02	4	TPT0129	10128	4	2	4	8	16	8	16
1581878700129	B02	4	TPT0130	10129	4	2	4	8	16	8	16
1581878700130	B02	4	TPT0131	10130	4	2	4	8	16	8	16
1581878700131	B02	4	TPT0132	10131	4	2	4	8	16	8	16
1581878700132	B02	4	TPT0133	10132	4	2	4	8	16	8	16
1581878700133	B02	4	TPT0134	10133	4	2	4	8	16	8	16
1581878700134	B02	4	TPT0135	10134	4	2	4	8	16	8	16
1581878700135	B02	4	TPT0136	10135	4	2	4	8	16	8	16
1581878700136	B02	4	TPT0137	10136	4	2	4	8	16	8	16
1581878700137	B02	4	TPT0138	10137	4	2	4	8	16	8	16
1581878700138	B02	4	TPT0139	10138	4	2	4	8	16	8	16
1581878700139	B02	4	TPT0140	10139	4	2	4	8	16	8	16
1581878700140	B02	4	TPT0141	10140	4	2	4	8	16	8	16
1581878700141	B02	4	TPT0142	10141	4	2	4	8	16	8	16
1581878700142	B02	4	TPT0143	10142	4	2	4	8	16	8	16
1581878700143	B02	4	TPT0144	10143	4	2	4	8	16	8	16
1581878700144	B02	4	TPT0145	10144	4	2	4	8	16	8	16
1581878700145	B02	4	TPT0146	10145	4	2	4	8	16	8	16
1581878700146	B02	4	TPT0147	10146	4	2	4	8	16	8	16
1581878700147	B02	4	TPT0148	10147	4	2	4	8	16	8	16
1581878700148	B02	4	TPT0149	10148	4	2	4	8	16	8	16
1581878700149	B02	4	TPT0150	10149	4	2	4	8	16	8	16
1581878700150	B02	4	TPT0151	10150	4	2	4	8	16	8	16
1581878700151	B02	4	TPT0152	10151	4	2	4	8	16	8	16
1581878700152	B02	4	TPT0153	10152	4	2	4	8	16	8	16
1581878700153	B02	4	TPT0154	10153	4	2	4	8	16	8	16
1581878700154	B02	4	TPT0155	10154	4	2	4	8	16	8	16
1581878700155	B02	4	TPT0156	10155	4	2	4	8	16	8	16
1581878700156	B02	4	TPT0157	10156	4	2	4	8	16	8	16
1581878700157	B02	4	TPT0158	10157	4	2	4	8	16	8	16
1581878700158	B02	4	TPT0159	10158	4	2	4	8	16	8	16
1581878700159	B02	4	TPT0160	10159	4	2	4	8	16	8	16
1581878700160	B02	4	TPT0161	10160	4	2	4	8	16	8	16
1581878700161	B02	4	TPT0162	10161	4	2	4	8	16	8	16
1581878700162	B02	4	TPT0163	10162	4	2	4	8	16	8	16
1581878700163	B02	4	TPT0164	10163	4	2	4	8	16	8	16
1581878700164	B02	4	TPT0165	10164	4	2	4	8	16	8	16
1581878700165	B02	4	TPT0166	10165	4	2	4	8	16	8	16
1581878700166	B02	4	TPT0167	10166	4	2	4	8	16	8	16
1581878700167	B02	4	TPT0168	10167	4	2	4	8	16	8	16
1581878700168	B02	4	TPT0169	10168	4	2	4	8	16	8	16
1581878700169	B02	4	TPT0170	10169	4	2	4	8	16	8	16
1581878700170	B02	4	TPT0171	10170	4	2	4	8	16	8	16
1581878700171	B02	4	TPT0172	10171	4	2	4	8	16	8	16
1581878700172	B02	4	TPT0173	10172	4	2	4	8	16	8	16
1581878700173	B02	4	TPT0174	10173	4	2	4	8	16	8	16
1581878700174	B02	4	TPT0175	10174	4	2	4	8	16	8	16
1581878700175	B02	4	TPT0176	10175	4	2	4	8	16	8	16
1581878700176	B02	4	TPT0177	10176	4	2	4	8	16	8	16
1581878700177	B02	4	TPT0178	10177	4	2	4	8	16	8	16
1581878700178	B02	4	TPT0179	10178	4	2	4	8	16	8	16
1581878700179	B02	4	TPT0180	10179	4	2	4	8	16	8	16
1581878700180	B02	4	TPT0181	10180	4	2	4	8	16	8	16
1581878700181	B02	4	TPT0182	10181	4	2	4	8	16	8	16
1581878700182	B02	4	TPT0183	10182	4	2	4	8	16	8	16
1581878700183	B02	4	TPT0184	10183	4	2	4	8	16	8	16
1581878700184	B02	4	TPT0185	10184	4	2	4	8	16	8	16
1581878700185	B02	4	TPT0186	10185	4	2	4	8	16	8	16
1581878700186	B02	4	TPT0187	10186	4	2	4	8	16	8	16
1581878700187	B02	4	TPT0188	10187	4	2	4	8	16	8	16
1581878700188	B02	4	TPT0189	10188	4	2	4	8	16	8	16
1581878700189	B02	4	TPT0190	10189	4	2	4	8	16	8	16
1581878700190	B02	4	TPT0191	10190	4	2	4	8	16	8	16
1581878700191	B02	4	TPT0192	10191	4	2	4	8	16	8	16
1581878700192	B02	4	TPT0193	10192	4	2	4	8	16	8	16
1581878700193	B02	4	TPT0194	10193	4	2	4	8	16	8	16
1581878700194	B02	4	TPT0195	10194	4	2	4	8	16	8	16
1581878700195	B02	4	TPT0196	10195	4	2	4	8	16	8	16
1581878700196	B02	4	TPT0197	10196	4	2	4	8	16	8	16
1581878700197	B02	4	TPT0198	10197	4	2	4	8	16	8	16
1581878700198	B02	4	TPT0199	10198	4	2	4	8	16	8	16
1581878700199	B02	4	TPT0200	10199	4	2	4	8	16	8	16
1581878700200	B03	4	TPT0201	10200	4	2	4	8	16	8	16
1581878700201	B03	4	TPT0202	10201	4	2	4	8	16	8	16
1581878700202	B03	4	TPT0203	10202	4	2	4	8	16	8	16
1581878700203	B03	4	TPT0204	10203	4	2	4	8	16	8	16
1581878700204	B03	4	TPT0205	10204	4	2	4	8	16	8	16
1581878700205	B03	4	TPT0206	10205	4	2	4	8	16	8	16
1581878700206	B03	4	TPT0207	10206	4	2	4	8	16	8	16
1581878700207	B03	4	TPT0208	10207	4	2	4	8	16	8	16
1581878700208	B03	4	TPT0209	10208	4	2	4	8	16	8	16
1581878700209	B03	4	TPT0210	10209	4	2	4	8	16	8	16
1581878700210	B03	4	TPT0211	10210	4	2	4	8	16	8	16
1581878700211	B03	4	TPT0212	10211	4	2	4	8	16	8	16
1581878700212	B03	4	TPT0213	10212	4	2	4	8	16	8	16
1581878700213	B03	4	TPT0214	10213	4	2	4	8	16	8	16
1581878700214	B03	4	TPT0215	10214	4	2	4	8	16	8	16
1581878700215	B03	4	TPT0216	10215	4	2	4	8	16	8	16
1581878700216	B03	4	TPT0217	10216	4	2	4	8	16	8	16
1581878700217	B03	4	TPT0218	10217	4	2	4	8	16	8	16
1581878700218	B03	4	TPT0219	10218	4	2	4	8	16	8	16
1581878700219	B03	4	TPT0220	10219	4	2	4	8	16	8	16
1581878700220	B03	4	TPT0221	10220	4	2	4	8	16	8	16
1581878700221	B03	4	TPT0222	10221	4	2	4	8	16	8	16
1581878700222	B03	4	TPT0223	10222	4	2	4	8	16	8	16
1581878700223	B03	4	TPT0224	10223	4	2	4	8	16	8	16
1581878700224	B03	4	TPT0225	10224	4	2	4	8	16	8	16
1581878700225	B03	4	TPT0226	10225	4	2	4	8	16	8	16
1581878700226	B03	4	TPT0227	10226	4	2	4	8	16	8	16
1581878700227	B03	4	TPT0228	10227	4	2	4	8	16	8	16
1581878700228	B03	4	TPT0229	10228	4	2	4	8	16	8	16
1581878700229	B03	4	TPT0230	10229	4	2	4	8	16	8	16
1581878700230	B03	4	TPT0231	10230	4	2	4	8	16	8	16
1581878700231	B03	4	TPT0232	10231	4	2	4	8	16	8	16
1581878700232	B03	4	TPT0233	10232	4	2	4	8	16	8	16
1581878700233	B03	4	TPT0234	10233	4	2	4	8	16	8	16
1581878700234	B03	4	TPT0235	10234	4	2	4	8	16	8	16
1581878700235	B03	4	TPT0236	10235	4	2	4	8	16	8	16
1581878700236	B03	4	TPT0237	10236	4	2	4	8	16	8	16
1581878700237	B03	4	TPT0238	10237	4	2	4	8	16	8	16
1581878700238	B03	4	TPT0239	10238	4	2	4	8	16	8	16
1581878700239	B03	4	TPT0240	10239	4	2	4	8	16	8	16
1581878700240	B03	4	TPT0241	10240	4	2	4	8	16	8	16
1581878700241	B03	4	TPT0242	10241	4	2	4	8	16	8	16
1581878700242	B03	4	TPT0243	10242	4	2	4	8	16	8	16
1581878700243	B03	4	TPT0244	10243	4	2	4	8	16	8	16
1581878700244	B03	4	TPT0245	10244	4	2	4	8	16	8	16
1581878700245	B03	4	TPT0246	10245	4	2	4	8	16	8	16
1581878700246	B03	4	TPT0247	10246	4	2	4	8	16	8	16
1581878700247	B03	4	TPT0248	10247	4	2	4	8	16	8	16
1581878700248	B03	4	TPT0249	10248	4	2	4	8	16	8	16
1581878700249	B03	4	TPT0250	10249	4	2	4	8	16	8	16
1581878700250	B03	4	TPT0251	10250	4	2	4	8	16	8	16
1581878700251	B03	4	TPT0252	10251	4	2	4	8	16	8	16
1581878700252	B03	4	TPT0253	10252	4	2	4	8	16	8	16
1581878700253	B03	4	TPT0254	10253	4	2	4	8	16	8	16
1581878700254	B03	4	TPT0255	10254	4	2	4	8	16	8	16
1581878700255	B03	4	TPT0256	10255	4	2	4	8	16	8	16
1581878700256	B03	4	TPT0257	10256	4	2	4	8	16	8	16
1581878700257	B03	4	TPT0258	10257	4	2	4	8	16	8	16
1581878700258	B03	4	TPT0259	10258	4	2	4	8	16	8	16
1581878700259	B03	4	TPT0260	10259	4	2	4	8	16	8	16
1581878700260	B03	4	TPT0261	10260	4	2	4	8	16	8	16
1581878700261	B03	4	TPT0262	10261	4	2	4	8	16	8	16
1581878700262	B03	4	TPT0263	10262	4	2	4	8	16	8	16
1581878700263	B03	4	TPT0264	10263	4	2	4	8	16	8	16
1581878700264	B03	4	TPT0265	10264	4	2	4	8	16	8	16
1581878700265	B03	4	TPT0266	10265	4	2	4	8	16	8	16
1581878700266	B03	4	TPT0267	10266	4	2	4	8	16	8	16
1581878700267	B03	4	TPT0268	10267	4	2	4	8	16	8	16
1581878700268	B03	4	TPT0269	10268	4	2	4	8	16	8	16
1581878700269	B03	4	TPT0270	10269	4	2	4	8	16	8	16
1581878700270	B03	4	TPT0271	10270	4	2	4	8	16	8	16
1581878700271	B03	4	TPT0272	10271	4	2	4	8	16	8	16
1581878700272	B03	4	TPT0273	10272	4	2	4	8	16	8	16
1581878700273	B03	4	TPT0274	10273	4	2	4	8	16	8	16
1581878700274	B03	4	TPT0275	10274	4	2	4	8	16	8	16
1581878700275	B03	4	TPT0276	10275	4	2	4	8	16	8	16
1581878700276	B03	4	TPT0277	10276	4	2	4	8	16	8	16
1581878700277	B03	4	TPT0278	10277	4	2	4	8	16	8	16
1581878700278	B03	4	TPT0279	10278	4	2	4	8	16	8	16
1581878700279	B03	4	TPT0280	10279	4	2	4	8	16	8	16
1581878700280	B03	4	TPT0281	10280	4	2	4	8	16	8	16
1581878700281	B03	4	TPT0282	10281	4	2	4	8	16	8	16
1581878700282	B03	4	TPT0283	10282	4	2	4	8	16	8	16
1581878700283	B03	4	TPT0284	10283	4	2	4	8	16	8	16
1581878700284	B03	4	TPT0285	10284	4	2	4	8	16	8	16
1581878700285	B03	4	TPT0286	10285	4	2	4	8	16	8	16
1581878700286	B03	4	TPT0287	10286	4	2	4	8	16	8	16
1581878700287	B03	4	TPT0288	10287	4	2	4	8	16	8	16
1581878700288	B03	4	TPT0289	10288	4	2	4	8	16	8	16
1581878700289	B03	4	TPT0290	10289	4	2	4	8	16	8	16
1581878700290	B03	4	TPT0291	10290	4	2	4	8	16	8	16
1581878700291	B03	4	TPT0292	10291	4	2	4	8	16	8	16
1581878700292	B03	4	TPT0293	10292	4	2	4	8	16	8	16
1581878700293	B03	4	TPT0294	10293	4	2	4	8	16	8	16
1581878700294	B03	4	TPT0295	10294	4	2	4	8	16	8	16
1581878700295	B03	4	TPT0296	10295	4	2	4	8	16	8	16
1581878700296	B03	4	TPT0297	10296	4	2	4	8	16	8	16
1581878700297	B03	4	TPT0298	10297	4	2	4	8	16	8	16
1581878700298	B04	4	TPT0299	10298	4	2	4	8	16	8	16
1581878700299	B04	4	TPT0300	10299	4	2	4	8	16	8	16
1581878700300	B04	4	TPT0301	10300	4	2	4	8	16	8	16
1581878700301	B04	4	TPT0302	10301	4	2	4	8	16	8	16
1581878700302	B04	4	TPT0303	10302	4	2	4	8	16	8	16
1581878700303	B04	4	TPT0304	10303	4	2	4	8	16	8	16
1581878700304	B04	4	TPT0305	10304	4	2	4	8	16	8	16
1581878700305	B04	4	TPT0306	10305	4	2	4	8	16	8	16
1581878700306	B04	4	TPT0307	10306	4	2	4	8	16	8	16
1581878700307	B04	4	TPT0308	10307	4	2	4	8	16	8	16
1581878700308	B04	4	TPT0309	10308	4	2	4	8	16	8	16
1581878700309	B04	4	TPT0310	10309	4	2	4	8	16	8	16
1581878700310	B04	4	TPT0311	10310	4	2	4	8	16	8	16
1581878700311	B04	4	TPT0312	10311	4	2	4	8	16	8	16
1581878700312	B04	4	TPT0313	10312	4	2	4	8	16	8	16
1581878700313	B04	4	TPT0314	10313	4	2	4	8	16	8	16
1581878700314	B04	4	TPT0315	10314	4	2	4	8	16	8	16
1581878700315	B04	4	TPT0316	10315	4	2	4	8	16	8	16
1581878700316	B04	4	TPT0317	10316	4	2	4	8	16	8	16
1581878700317	B04	4	TPT0318	10317	4	2	4	8	16	8	16
1581878700318	B04	4	TPT0319	10318	4	2	4	8	16	8	16
1581878700319	B04	4	TPT0320	10319	4	2	4	8	16	8	16
1581878700320	B04	4	TPT0321	10320	4	2	4	8	16	8	16
1581878700321	B04	4	TPT0322	10321	4	2	4	8	16	8	16
1581878700322	B04	4	TPT0323	10322	4	2	4	8	16	8	16
1581878700323	B04	4	TPT0324	10323	4	2	4	8	16	8	16
1581878700324	B04	4	TPT0325	10324	4	2	4	8	16	8	16
1581878700325	B04	4	TPT0326	10325	4	2	4	8	16	8	16
1581878700326	B04	4	TPT0327	10326	4	2	4	8	16	8	16
1581878700327	B04	4	TPT0328	10327	4	2	4	8	16	8	16
1581878700328	B04	4	TPT0329	10328	4	2	4	8	16	8	16
1581878700329	B04	4	TPT0330	10329	4	2	4	8	16	8	16
1581878700330	B04	4	TPT0331	10330	4	2	4	8	16	8	16
1581878700331	B04	4	TPT0332	10331	4	2	4	8	16	8	16
1581878700332	B04	4	TPT0333	10332	4	2	4	8	16	8	16
1581878700333	B04	4	TPT0334	10333	4	2	4	8	16	8	16
1581878700334	B04	4	TPT0335	10334	4	2	4	8	16	8	16
1581878700335	B04	4	TPT0336	10335	4	2	4	8	16	8	16
1581878700336	B04	4	TPT0337	10336	4	2	4	8	16	8	16
1581878700337	B04	4	TPT0338	10337	4	2	4	8	16	8	16
1581878700338	B04	4	TPT0339	10338	4	2	4	8	16	8	16
1581878700339	B04	4	TPT0340	10339	4	2	4	8	16	8	16
1581878700340	B04	4	TPT0341	10340	4	2	4	8	16	8	16
1581878700341	B04	4	TPT0342	10341	4	2	4	8	16	8	16
1581878700342	B04	4	TPT0343	10342	4	2	4	8	16	8	16
1581878700343	B04	4	TPT0344	10343	4	2	4	8	16	8	16
1581878700344	B04	4	TPT0345	10344	4	2	4	8	16	8	16
1581878700345	B04	4	TPT0346	10345	4	2	4	8	16	8	16
1581878700346	B04	4	TPT0347	10346	4	2	4	8	16	8	16
1581878700347	B04	4	TPT0348	10347	4	2	4	8	16	8	16
1581878700348	B04	4	TPT0349	10348	4	2	4	8	16	8	16
1581878700349	B04	4	TPT0350	10349	4	2	4	8	16	8	16
1581878700350	B04	4	TPT0351	10350	4	2	4	8	16	8	16
1581878700351	B04	4	TPT0352	10351	4	2	4	8	16	8	16
1581878700352	B04	4	TPT0353	10352	4	2	4	8	16	8	16
1581878700353	B04	4	TPT0354	10353	4	2	4	8	16	8	16
1581878700354	B04	4	TPT0355	10354	4	2	4	8	16	8	16
1581878700355	B04	4	TPT0356	10355	4	2	4	8	16	8	16
1581878700356	B04	4	TPT0357	10356	4	2	4	8	16	8	16
1581878700357	B04	4	TPT0358	10357	4	2	4	8	16	8	16
1581878700358	B04	4	TPT0359	10358	4	2	4	8	16	8	16
1581878700359	B04	4	TPT0360	10359	4	2	4	8	16	8	16
1581878700360	B04	4	TPT0361	10360	4	2	4	8	16	8	16
1581878700361	B04	4	TPT0362	10361	4	2	4	8	16	8	16
1581878700362	B04	4	TPT0363	10362	4	2	4	8	16	8	16
1581878700363	B04	4	TPT0364	10363	4	2	4	8	16	8	16
1581878700364	B04	4	TPT0365	10364	4	2	4	8	16	8	16
1581878700365	B04	4	TPT0366	10365	4	2	4	8	16	8	16
1581878700366	B04	4	TPT0367	10366	4	2	4	8	16	8	16
1581878700367	B04	4	TPT0368	10367	4	2	4	8	16	8	16
1581878700368	B04	4	TPT0369	10368	4	2	4	8	16	8	16
1581878700369	B04	4	TPT0370	10369	4	2	4	8	16	8	16
1581878700370	B04	4	TPT0371	10370	4	2	4	8	16	8	16
1581878700371	B04	4	TPT0372	10371	4	2	4	8	16	8	16
1581878700372	B04	4	TPT0373	10372	4	2	4	8	16	8	16
1581878700373	B04	4	TPT0374	10373	4	2	4	8	16	8	16
1581878700374	B04	4	TPT0375	10374	4	2	4	8	16	8	16
1581878700375	B04	4	TPT0376	10375	4	2	4	8	16	8	16
1581878700376	B04	4	TPT0377	10376	4	2	4	8	16	8	16
1581878700377	B04	4	TPT0378	10377	4	2	4	8	16	8	16
1581878700378	B04	4	TPT0379	10378	4	2	4	8	16	8	16
1581878700379	B04	4	TPT0380	10379	4	2	4	8	16	8	16
1581878700380	B04	4	TPT0381	10380	4	2	4	8	16	8	16
1581878700381	B04	4	TPT0382	10381	4	2	4	8	16	8	16
1581878700382	B04	4	TPT0383	10382	4	2	4	8	16	8	16
1581878700383	B04	4	TPT0384	10383	4	2	4	8	16	8	16
1581878700384	B04	4	TPT0385	10384	4	2	4	8	16	8	16
1581878700385	B04	4	TPT0386	10385	4	2	4	8	16	8	16
1581878700386	B04	4	TPT0387	10386	4	2	4	8	16	8	16
1581878700387	B04	4	TPT0388	10387	4	2	4	8	16	8	16
1581878700388	B04	4	TPT0389	10388	4	2	4	8	16	8	16
1581878700389	B04	4	TPT0390	10389	4	2	4	8	16	8	16
1581878700390	B04	4	TPT0391	10390	4	2	4	8	16	8	16
1581878700391	B04	4	TPT0392	10391	4	2	4	8	16	8	16
1581878700392	B04	4	TPT0393	10392	4	2	4	8	16	8	16
1581878700393	B04	4	TPT0394	10393	4	2	4	8	16	8	16
1581878700394	B04	4	TPT0395	10394	4	2	4	8	16	8	16
1581878700395	B04	4	TPT0396	10395	4	2	4	8	16	8	16
1581878700396	B04	4	TPT0397	10396	4	2	4	8	16	8	16
1581878700397	B04	4	TPT0398	10397	4	2	4	8	16	8	16
1581878700398	B04	4	TPT0399	10398	4	2	4	8	16	8	16
1581878700399	B04	4	TPT0400	10399	4	2	4	8	16	8	16
1581878700400	B05	4	TPT0401	10400	4	2	4	8	16	8	16
1581878700401	B05	4	TPT0402	10401	4	2	4	8	16	8	16
1581878700402	B05	4	TPT0403	10402	4	2	4	8	16	8	16
1581878700403	B05	4	TPT0404	10403	4	2	4	8	16	8	16
1581878700404	B05	4	TPT0405	10404	4	2	4	8	16	8	16
1581878700405	B05	4	TPT0406	10405	4	2	4	8	16	8	16
1581878700406	B05	4	TPT0407	10406	4	2	4	8	16	8	16
1581878700407	B05	4	TPT0408	10407	4	2	4	8	16	8	16
1581878700408	B05	4	TPT0409	10408	4	2	4	8	16	8	16
1581878700409	B05	4	TPT0410	10409	4	2	4	8	16	8	16
1581878700410	B05	4	TPT0411	10410	4	2	4	8	16	8	16
1581878700411	B05	4	TPT0412	10411	4	2	4	8	16	8	16
1581878700412	B05	4	TPT0413	10412	4	2	4	8	16	8	16
1581878700413	B05	4	TPT0414	10413	4	2	4	8	16	8	16
1581878700414	B05	4	TPT0415	10414	4	2	4	8	16	8	16
1581878700415	B05	4	TPT0416	10415	4	2	4	8	16	8	16
1581878700416	B05	4	TPT0417	10416	4	2	4	8	16	8	16
1581878700417	B05	4	TPT0418	10417	4	2	4	8	16	8	16
1581878700418	B05	4	TPT0419	10418	4	2	4	8	16	8	16
1581878700419	B05	4	TPT0420	10419	4	2	4	8	16	8	16
1581878700420	B05	4	TPT0421	10420	4	2	4	8	16	8	16
1581878700421	B05	4	TPT0422	10421	4	2	4	8	16	8	16
1581878700422	B05	4	TPT0423	10422	4	2	4	8	16	8	16
1581878700423	B05	4	TPT0424	10423	4	2	4	8	16	8	16
1581878700424	B05	4	TPT0425	10424	4	2	4	8	16	8	16
1581878700425	B05	4	TPT0426	10425	4	2	4	8	16	8	16
1581878700426	B05	4	TPT0427	10426	4	2	4	8	16	8	16
1581878700427	B05	4	TPT0428	10427	4	2	4	8	16	8	16
1581878700428	B05	4	TPT0429	10428	4	2	4	8	16	8	16
1581878700429	B05	4	TPT0430	10429	4	2	4	8	16	8	16
1581878700430	B05	4	TPT0431	10430	4	2	4	8	16	8	16
1581878700431	B05	4	TPT0432	10431	4	2	4	8	16	8	16
1581878700432	B05	4	TPT0433	10432	4	2	4	8	16	8	16
1581878700433	B05	4	TPT0434	10433	4	2	4	8	16	8	16
1581878700434	B05	4	TPT0435	10434	4	2	4	8	16	8	16
1581878700435	B05	4	TPT0436	10435	4	2	4	8	16	8	16
1581878700436	B05	4	TPT0437	10436	4	2	4	8	16	8	16
1581878700437	B05	4	TPT0438	10437	4	2	4	8	16	8	16
1581878700438	B05	4	TPT0439	10438	4	2	4	8	16	8	16
1581878700439	B05	4	TPT0440	10439	4	2	4	8	16	8	16
1581878700440	B05	4	TPT0441	10440	4	2	4	8	16	8	16
1581878700441	B05	4	TPT0442	10441	4	2	4	8	16	8	16
1581878700442	B05	4	TPT0443	10442	4	2	4	8	16	8	16
1581878700443	B05	4	TPT0444	10443	4	2	4	8	16	8	16
1581878700444	B05	4	TPT0445	10444	4	2	4	8	16	8	16
1581878700445	B05	4	TPT0446	10445	4	2	4	8	16	8	16
1581878700446	B05	4	TPT0447	10446	4	2	4	8	16	8	16
1581878700447	B05	4	TPT0448	10447	4	2	4	8	16	8	16
1581878700448	B05	4	TPT0449	10448	4	2	4	8	16	8	16
1581878700449	B05	4	TPT0450	10449	4	2	4	8	16	8	16
1581878700450	B05	4	TPT0451	10450	4	2	4	8	16	8	16
1581878700451	B05	4	TPT0452	10451	4	2	4	8	16	8	16
1581878700452	B05	4	TPT0453	10452	4	2	4	8	16	8	16
1581878700453	B05	4	TPT0454	10453	4	2	4	8	16	8	16
1581878700454	B05	4	TPT0455	10454	4	2	4	8	16	8	16
1581878700455	B05	4	TPT0456	10455	4	2	4	8	16	8	16
1581878700456	B05	4	TPT0457	10456	4	2	4	8	16	8	16
1581878700457	B05	4	TPT0458	10457	4	2	4	8	16	8	16
1581878700458	B05	4	TPT0459	10458	4	2	4	8	16	8	16
1581878700459	B05	4	TPT0460	10459	4	2	4	8	16	8	16
1581878700460	B05	4	TPT0461	10460	4	2	4	8	16	8	16
1581878700461	B05	4	TPT0462	10461	4	2	4	8	16	8	16
1581878700462	B05	4	TPT0463	10462	4	2	4	8	16	8	16
1581878700463	B05	4	TPT0464	10463	4	2	4	8	16	8	16
1581878700464	B05	4	TPT0465	10464	4	2	4	8	16	8	16
1581878700465	B05	4	TPT0466	10465	4	2	4	8	16	8	16
1581878700466	B05	4	TPT0467	10466	4	2	4	8	16	8	16
1581878700467	B05	4	TPT0468	10467	4	2	4	8	16	8	16
1581878700468	B05	4	TPT0469	10468	4	2	4	8	16	8	16
1581878700469	B05	4	TPT0470	10469	4	2	4	8	16	8	16
1581878700470	B05	4	TPT0471	10470	4	2	4	8	16	8	16
1581878700471	B05	4	TPT0472	10471	4	2	4	8	16	8	16
1581878700472	B05	4	TPT0473	10472	4	2	4	8	16	8	16
1581878700473	B05	4	TPT0474	10473	4	2	4	8	16	8	16
1581878700474	B05	4	TPT0475	10474	4	2	4	8	16	8	16
1581878700475	B05	4	TPT0476	10475	4	2	4	8	16	8	16
1581878700476	B05	4	TPT0477	10476	4	2	4	8	16	8	16
1581878700477	B05	4	TPT0478	10477	4	2	4	8	16	8	16
1581878700478	B05	4	TPT0479	10478	4	2	4	8	16	8	16
1581878700479	B05	4	TPT0480	10479	4	2	4	8	16	8	16
1581878700480	B05	4	TPT0481	10480	4	2	4	8	16	8	16
1581878700481	B05	4	TPT0482	10481	4	2	4	8	16	8	16
1581878700482	B05	4	TPT0483	10482	4	2	4	8	16	8	16
1581878700483	B05	4	TPT0484	10483	4	2	4	8	16	8	16
1581878700484	B05	4	TPT0485	10484	4	2	4	8	16	8	16
1581878700485	B05	4	TPT0486	10485	4	2	4	8	16	8	16
1581878700486	B05	4	TPT0487	10486	4	2	4	8	16	8	16
1581878700487	B05	4	TPT0488	10487	4	2	4	8	16	8	16
1581878700488	B05	4	TPT0489	10488	4	2	4	8	16	8	16
1581878700489	B05	4	TPT0490	10489	4	2	4	8	16	8	16
1581878700490	B05	4	TPT0491	10490	4	2	4	8	16	8	16
1581878700491	B05	4	TPT0492	10491	4	2	4	8	16	8	16
1581878700492	B05	4	TPT0493	10492	4	2	4	8	16	8	16
1581878700493	B05	4	TPT0494	10493	4	2	4	8	16	8	16
1581878700494	B05	4	TPT0495	10494	4	2	4	8	16	8	16
1581878700495	B05	4	TPT0496	10495	4	2	4	8	16	8	16
1581878700496	B05	4	TPT0497	10496	4	2	4	8	16	8	16
1581878700497	B05	4	TPT0498	10497	4	2	4	8	16	8	16
1581878700498	B05	4	TPT0499	10498	4	2	4	8	16	8	16
1581878700499	B06	4	TPT0500	10499	4	2	4	8	16	8	16
1581878700500	B06	4	TPT0501	10500	4	2	4	8	16	8	16
1581878700501	B06	4	TPT0502	10501	4	2	4	8	16	8	16
1581878700502	B06	4	TPT0503	10502	4	2	4	8	16	8	16
1581878700503	B06	4	TPT0504	10503	4	2	4	8	16	8	16
1581878700504	B06	4	TPT0505	10504	4	2	4	8	16	8	16
1581878700505	B06	4	TPT0506	10505	4	2	4	8	16	8	16
1581878700506	B06	4	TPT0507	10506	4	2	4	8	16	8	16
1581878700507	B06	4	TPT0508	10507	4	2	4	8	16	8	16
1581878700508	B06	4	TPT0509	10508	4	2	4	8	16	8	16
1581878700509	B06	4	TPT0510	10509	4	2	4	8	16	8	16
1581878700510	B06	4	TPT0511	10510	4	2	4	8	16	8	16
1581878700511	B06	4	TPT0512	10511	4	2	4	8	16	8	16
1581878700512	B06	4	TPT0513	10512	4	2	4	8	16	8	16
1581878700513	B06	4	TPT0514	10513	4	2	4	8	16	8	16
1581878700514	B06	4	TPT0515	10514	4	2	4	8	16	8	16
1581878700515	B06	4	TPT0516	10515	4	2	4	8	16	8	16
1581878700516	B06	4	TPT0517	10516	4	2	4	8	16	8	16
1581878700517	B06	4	TPT0518	10517	4	2	4	8	16	8	16
1581878700518	B06	4	TPT0519	10518	4	2	4	8	16	8	16
1581878700519	B06	4	TPT0520	10519	4	2	4	8	16	8	16
1581878700520	B06	4	TPT0521	10520	4	2	4	8	16	8	16
1581878700521	B06	4	TPT0522	10521	4	2	4	8	16	8	16
1581878700522	B06	4	TPT0523	10522	4	2	4	8	16	8	16
1581878700523	B06	4	TPT0524	10523	4	2	4	8	16	8	16
1581878700524	B06	4	TPT0525	10524	4	2	4	8	16	8	16
1581878700525	B06	4	TPT0526	10525	4	2	4	8	16	8	16
1581878700526	B06	4	TPT0527	10526	4	2	4	8	16	8	16
1581878700527	B06	4	TPT0528	10527	4	2	4	8	16	8	16
1581878700528	B06	4	TPT0529	10528	4	2	4	8	16	8	16
1581878700529	B06	4	TPT0530	10529	4	2	4	8	16	8	16
1581878700530	B06	4	TPT0531	10530	4	2	4	8	16	8	16
1581878700531	B06	4	TPT0532	10531	4	2	4	8	16	8	16
1581878700532	B06	4	TPT0533	10532	4	2	4	8	16	8	16
1581878700533	B06	4	TPT0534	10533	4	2	4	8	16	8	16
1581878700534	B06	4	TPT0535	10534	4	2	4	8	16	8	16
1581878700535	B06	4	TPT0536	10535	4	2	4	8	16	8	16
1581878700536	B06	4	TPT0537	10536	4	2	4	8	16	8	16
1581878700537	B06	4	TPT0538	10537	4	2	4	8	16	8	16
1581878700538	B06	4	TPT0539	10538	4	2	4	8	16	8	16
1581878700539	B06	4	TPT0540	10539	4	2	4	8	16	8	16
1581878700540	B06	4	TPT0541	10540	4	2	4	8	16	8	16
1581878700541	B06	4	TPT0542	10541	4	2	4	8	16	8	16
1581878700542	B06	4	TPT0543	10542	4	2	4	8	16	8	16
1581878700543	B06	4	TPT0544	10543	4	2	4	8	16	8	16
1581878700544	B06	4	TPT0545	10544	4	2	4	8	16	8	16
1581878700545	B06	4	TPT0546	10545	4	2	4	8	16	8	16
1581878700546	B06	4	TPT0547	10546	4	2	4	8	16	8	16
1581878700547	B06	4	TPT0548	10547	4	2	4	8	16	8	16
1581878700548	B06	4	TPT0549	10548	4	2	4	8	16	8	16
1581878700549	B06	4	TPT0550	10549	4	2	4	8	16	8	16
1581878700550	B06	4	TPT0551	10550	4	2	4	8	16	8	16
1581878700551	B06	4	TPT0552	10551	4	2	4	8	16	8	16
1581878700552	B06	4	TPT0553	10552	4	2	4	8	16	8	16
1581878700553	B06	4	TPT0554	10553	4	2	4	8	16	8	16
1581878700554	B06	4	TPT0555	10554	4	2	4	8	16	8	16
1581878700555	B06	4	TPT0556	10555	4	2	4	8	16	8	16
1581878700556	B06	4	TPT0557	10556	4	2	4	8	16	8	16
1581878700557	B06	4	TPT0558	10557	4	2	4	8	16	8	16
1581878700558	B06	4	TPT0559	10558	4	2	4	8	16	8	16
1581878700559	B06	4	TPT0560	10559	4	2	4	8	16	8	16
1581878700560	B06	4	TPT0561	10560	4	2	4	8	16	8	16
1581878700561	B06	4	TPT0562	10561	4	2	4	8	16	8	16
1581878700562	B06	4	TPT0563	10562	4	2	4	8	16	8	16
1581878700563	B06	4	TPT0564	10563	4	2	4	8	16	8	16
1581878700564	B06	4	TPT0565	10564	4	2	4	8	16	8	16
1581878700565	B06	4	TPT0566	10565	4	2	4	8	16	8	16
1581878700566	B06	4	TPT0567	10566	4	2	4	8	16	8	16
1581878700567	B06	4	TPT0568	10567	4	2	4	8	16	8	16
1581878700568	B06	4	TPT0569	10568	4	2	4	8	16	8	16
1581878700569	B06	4	TPT0570	10569	4	2	4	8	16	8	16
1581878700570	B06	4	TPT0571	10570	4	2	4	8	16	8	16
1581878700571	B06	4	TPT0572	10571	4	2	4	8	16	8	16
1581878700572	B06	4	TPT0573	10572	4	2	4	8	16	8	16
1581878700573	B06	4	TPT0574	10573	4	2	4	8	16	8	16
1581878700574	B06	4	TPT0575	10574	4	2	4	8	16	8	16
1581878700575	B06	4	TPT0576	10575	4	2	4	8	16	8	16
1581878700576	B06	4	TPT0577	10576	4	2	4	8	16	8	16
1581878700577	B06	4	TPT0578	10577	4	2	4	8	16	8	16
1581878700578	B06	4	TPT0579	10578	4	2	4	8	16	8	16
1581878700579	B06	4	TPT0580	10579	4	2	4	8	16	8	16
1581878700580	B06	4	TPT0581	10580	4	2	4	8	16	8	16
1581878700581	B06	4	TPT0582	10581	4	2	4	8	16	8	16
1581878700582	B06	4	TPT0583	10582	4	2	4	8	16	8	16
1581878700583	B06	4	TPT0584	10583	4	2	4	8	16	8	16
1581878700584	B06	4	TPT0585	10584	4	2	4	8	16	8	16
1581878700585	B06	4	TPT0586	10585	4	2	4	8	16	8	16
1581878700586	B06	4	TPT0587	10586	4	2	4	8	16	8	16
1581878700587	B06	4	TPT0588	10587	4	2	4	8	16	8	16
1581878700588	B06	4	TPT0589	10588	4	2	4	8	16	8	16
1581878700589	B06	4	TPT0590	10589	4	2	4	8	16	8	16
1581878700590	B06	4	TPT0591	10590	4	2	4	8	16	8	16
1581878700591	B06	4	TPT0592	10591	4	2	4	8	16	8	16
1581878700592	B06	4	TPT0593	10592	4	2	4	8	16	8	16
1581878700593	B06	4	TPT0594	10593	4	2	4	8	16	8	16
1581878700594	B06	4	TPT0595	10594	4	2	4	8	16	8	16
1581878700595	B06	4	TPT0596	10595	4	2	4	8	16	8	16
1581878700596	B06	4	TPT0597	10596	4	2	4	8	16	8	16
1581878700597	B06	4	TPT0598	10597	4	2	4	8	16	8	16
1581878700598	B06	4	TPT0599	10598	4	2	4	8	16	8	16
1581878700599	B06	4	TPT0600	10599	4	2	4	8	16	8	16
1581878700600	B06	4	TPT0601	10600	4	2	4	8	16	8	16
1581878700601	B01	4	TPT0602	10601	4	2	4	8	16	8	16
1581878700602	B01	4	TPT0603	10602	4	2	4	8	16	8	16
1581878700603	B01	4	TPT0604	10603	4	2	4	8	16	8	16
1581878700604	B01	4	TPT0605	10604	4	2	4	8	16	8	16
1581878700605	B01	4	TPT0606	10605	4	2	4	8	16	8	16
1581878700606	B01	4	TPT0607	10606	4	2	4	8	16	8	16
1581878700607	B01	4	TPT0608	10607	4	2	4	8	16	8	16
1581878700608	B01	4	TPT0609	10608	4	2	4	8	16	8	16
1581878700609	B01	4	TPT0610	10609	4	2	4	8	16	8	16
1581878700610	B01	4	TPT0611	10610	4	2	4	8	16	8	16
1581878700611	B01	4	TPT0612	10611	4	2	4	8	16	8	16
1581878700612	B01	4	TPT0613	10612	4	2	4	8	16	8	16
1581878700613	B01	4	TPT0614	10613	4	2	4	8	16	8	16
1581878700614	B01	4	TPT0615	10614	4	2	4	8	16	8	16
1581878700615	B01	4	TPT0616	10615	4	2	4	8	16	8	16
1581878700616	B01	4	TPT0617	10616	4	2	4	8	16	8	16
1581878700617	B01	4	TPT0618	10617	4	2	4	8	16	8	16
1581878700618	B01	4	TPT0619	10618	4	2	4	8	16	8	16
1581878700619	B01	4	TPT0620	10619	4	2	4	8	16	8	16
1581878700620	B01	4	TPT0621	10620	4	2	4	8	16	8	16
1581878700621	B01	4	TPT0622	10621	4	2	4	8	16	8	16
1581878700622	B01	4	TPT0623	10622	4	2	4	8	16	8	16
1581878700623	B01	4	TPT0624	10623	4	2	4	8	16	8	16
1581878700624	B01	4	TPT0625	10624	4	2	4	8	16	8	16
1581878700625	B01	4	TPT0626	10625	4	2	4	8	16	8	16
1581878700626	B01	4	TPT0627	10626	4	2	4	8	16	8	16
1581878700627	B01	4	TPT0628	10627	4	2	4	8	16	8	16
1581878700628	B01	4	TPT0629	10628	4	2	4	8	16	8	16
1581878700629	B01	4	TPT0630	10629	4	2	4	8	16	8	16
1581878700630	B01	4	TPT0631	10630	4	2	4	8	16	8	16
1581878700631	B01	4	TPT0632	10631	4	2	4	8	16	8	16
1581878700632	B01	4	TPT0633	10632	4	2	4	8	16	8	16
1581878700633	B01	4	TPT0634	10633	4	2	4	8	16	8	16
1581878700634	B01	4	TPT0635	10634	4	2	4	8	16	8	16
1581878700635	B01	4	TPT0636	10635	4	2	4	8	16	8	16
1581878700636	B01	4	TPT0637	10636	4	2	4	8	16	8	16
1581878700637	B01	4	TPT0638	10637	4	2	4	8	16	8	16
1581878700638	B01	4	TPT0639	10638	4	2	4	8	16	8	16
1581878700639	B01	4	TPT0640	10639	4	2	4	8	16	8	16
1581878700640	B01	4	TPT0641	10640	4	2	4	8	16	8	16
1581878700641	B01	4	TPT0642	10641	4	2	4	8	16	8	16
1581878700642	B01	4	TPT0643	10642	4	2	4	8	16	8	16
1581878700643	B01	4	TPT0644	10643	4	2	4	8	16	8	16
1581878700644	B01	4	TPT0645	10644	4	2	4	8	16	8	16
1581878700645	B01	4	TPT0646	10645	4	2	4	8	16	8	16
1581878700646	B01	4	TPT0647	10646	4	2	4	8	16	8	16
1581878700647	B01	4	TPT0648	10647	4	2	4	8	16	8	16
1581878700648	B01	4	TPT0649	10648	4	2	4	8	16	8	16
1581878700649	B01	4	TPT0650	10649	4	2	4	8	16	8	16
1581878700650	B02	4	TPT0651	10650	4	2	4	8	16	8	16
1581878700651	B07	4	TPT0652	10651	4	2	4	8	16	8	16
1581878700652	B07	4	TPT0653	10652	4	2	4	8	16	8	16
1581878700653	B07	4	TPT0654	10653	4	2	4	8	16	8	16
1581878700654	B07	4	TPT0655	10654	4	2	4	8	16	8	16
1581878700655	B07	4	TPT0656	10655	4	2	4	8	16	8	16
1581878700656	B07	4	TPT0657	10656	4	2	4	8	16	8	16
1581878700657	B07	4	TPT0658	10657	4	2	4	8	16	8	16
1581878700658	B07	4	TPT0659	10658	4	2	4	8	16	8	16
1581878700659	B07	4	TPT0660	10659	4	2	4	8	16	8	16
1581878700660	B07	4	TPT0661	10660	4	2	4	8	16	8	16
1581878700661	B07	4	TPT0662	10661	4	2	4	8	16	8	16
1581878700662	B07	4	TPT0663	10662	4	2	4	8	16	8	16
1581878700663	B07	4	TPT0664	10663	4	2	4	8	16	8	16
1581878700664	B07	4	TPT0665	10664	4	2	4	8	16	8	16
1581878700665	B07	4	TPT0666	10665	4	2	4	8	16	8	16
1581878700666	B07	4	TPT0667	10666	4	2	4	8	16	8	16
1581878700667	B07	4	TPT0668	10667	4	2	4	8	16	8	16
1581878700668	B07	4	TPT0669	10668	4	2	4	8	16	8	16
1581878700669	B07	4	TPT0670	10669	4	2	4	8	16	8	16
1581878700670	B07	4	TPT0671	10670	4	2	4	8	16	8	16
1581878700671	B07	4	TPT0672	10671	4	2	4	8	16	8	16
1581878700672	B07	4	TPT0673	10672	4	2	4	8	16	8	16
1581878700673	B07	4	TPT0674	10673	4	2	4	8	16	8	16
1581878700674	B07	4	TPT0675	10674	4	2	4	8	16	8	16
1581878700675	B07	4	TPT0676	10675	4	2	4	8	16	8	16
1581878700676	B07	4	TPT0677	10676	4	2	4	8	16	8	16
1581878700677	B07	4	TPT0678	10677	4	2	4	8	16	8	16
1581878700678	B07	4	TPT0679	10678	4	2	4	8	16	8	16
1581878700679	B07	4	TPT0680	10679	4	2	4	8	16	8	16
1581878700680	B07	4	TPT0681	10680	4	2	4	8	16	8	16
1581878700681	B07	4	TPT0682	10681	4	2	4	8	16	8	16
1581878700682	B07	4	TPT0683	10682	4	2	4	8	16	8	16
1581878700683	B07	4	TPT0684	10683	4	2	4	8	16	8	16
1581878700684	B07	4	TPT0685	10684	4	2	4	8	16	8	16
1581878700685	B07	4	TPT0686	10685	4	2	4	8	16	8	16
1581878700686	B07	4	TPT0687	10686	4	2	4	8	16	8	16
1581878700687	B07	4	TPT0688	10687	4	2	4	8	16	8	16
1581878700688	B07	4	TPT0689	10688	4	2	4	8	16	8	16
1581878700689	B07	4	TPT0690	10689	4	2	4	8	16	8	16
1581878700690	B07	4	TPT0691	10690	4	2	4	8	16	8	16
1581878700691	B07	4	TPT0692	10691	4	2	4	8	16	8	16
1581878700692	B07	4	TPT0693	10692	4	2	4	8	16	8	16
1581878700693	B07	4	TPT0694	10693	4	2	4	8	16	8	16
1581878700694	B07	4	TPT0695	10694	4	2	4	8	16	8	16
1581878700695	B07	4	TPT0696	10695	4	2	4	8	16	8	16
1581878700696	B07	4	TPT0697	10696	4	2	4	8	16	8	16
1581878700697	B07	4	TPT0698	10697	4	2	4	8	16	8	16
1581878700698	B07	4	TPT0699	10698	4	2	4	8	16	8	16
1581878700699	B08	4	TPT0700	10699	4	2	4	8	16	8	16
1581878700700	B08	4	TPT0701	10700	4	2	4	8	16	8	16
1581878700701	B08	4	TPT0702	10701	4	2	4	8	16	8	16
1581878700702	B08	4	TPT0703	10702	4	2	4	8	16	8	16
1581878700703	B08	4	TPT0704	10703	4	2	4	8	16	8	16
1581878700704	B08	4	TPT0705	10704	4	2	4	8	16	8	16
1581878700705	B08	4	TPT0706	10705	4	2	4	8	16	8	16
1581878700706	B08	4	TPT0707	10706	4	2	4	8	16	8	16
1581878700707	B08	4	TPT0708	10707	4	2	4	8	16	8	16
1581878700708	B08	4	TPT0709	10708	4	2	4	8	16	8	16
1581878700709	B08	4	TPT0710	10709	4	2	4	8	16	8	16
1581878700710	B08	4	TPT0711	10710	4	2	4	8	16	8	16
1581878700711	B08	4	TPT0712	10711	4	2	4	8	16	8	16
1581878700712	B08	4	TPT0713	10712	4	2	4	8	16	8	16
1581878700713	B08	4	TPT0714	10713	4	2	4	8	16	8	16
1581878700714	B08	4	TPT0715	10714	4	2	4	8	16	8	16
1581878700715	B08	4	TPT0716	10715	4	2	4	8	16	8	16
1581878700716	B08	4	TPT0717	10716	4	2	4	8	16	8	16
1581878700717	B08	4	TPT0718	10717	4	2	4	8	16	8	16
1581878700718	B08	4	TPT0719	10718	4	2	4	8	16	8	16
1581878700719	B08	4	TPT0720	10719	4	2	4	8	16	8	16
1581878700720	B08	4	TPT0721	10720	4	2	4	8	16	8	16
1581878700721	B08	4	TPT0722	10721	4	2	4	8	16	8	16
1581878700722	B08	4	TPT0723	10722	4	2	4	8	16	8	16
1581878700723	B08	4	TPT0724	10723	4	2	4	8	16	8	16
1581878700724	B08	4	TPT0725	10724	4	2	4	8	16	8	16
1581878700725	B08	4	TPT0726	10725	4	2	4	8	16	8	16
1581878700726	B08	4	TPT0727	10726	4	2	4	8	16	8	16
1581878700727	B08	4	TPT0728	10727	4	2	4	8	16	8	16
1581878700728	B08	4	TPT0729	10728	4	2	4	8	16	8	16
1581878700729	B08	4	TPT0730	10729	4	2	4	8	16	8	16
1581878700730	B08	4	TPT0731	10730	4	2	4	8	16	8	16
1581878700731	B08	4	TPT0732	10731	4	2	4	8	16	8	16
1581878700732	B08	4	TPT0733	10732	4	2	4	8	16	8	16
1581878700733	B08	4	TPT0734	10733	4	2	4	8	16	8	16
1581878700734	B08	4	TPT0735	10734	4	2	4	8	16	8	16
1581878700735	B08	4	TPT0736	10735	4	2	4	8	16	8	16
1581878700736	B08	4	TPT0737	10736	4	2	4	8	16	8	16
1581878700737	B08	4	TPT0738	10737	4	2	4	8	16	8	16
1581878700738	B08	4	TPT0739	10738	4	2	4	8	16	8	16
1581878700739	B08	4	TPT0740	10739	4	2	4	8	16	8	16
1581878700740	B08	4	TPT0741	10740	4	2	4	8	16	8	16
1581878700741	B08	4	TPT0742	10741	4	2	4	8	16	8	16
1581878700742	B08	4	TPT0743	10742	4	2	4	8	16	8	16
1581878700743	B08	4	TPT0744	10743	4	2	4	8	16	8	16
1581878700744	B08	4	TPT0745	10744	4	2	4	8	16	8	16
1581878700745	B08	4	TPT0746	10745	4	2	4	8	16	8	16
1581878700746	B08	4	TPT0747	10746	4	2	4	8	16	8	16
1581878700747	B08	4	TPT0748	10747	4	2	4	8	16	8	16
1581878700748	B08	4	TPT0749	10748	4	2	4	8	16	8	16
1581878700749	B08	4	TPT0750	10749	4	2	4	8	16	8	16
1581878700750	B08	4	TPT0751	10750	4	2	4	8	16	8	16
1581878700751	B08	4	TPT0752	10751	4	2	4	8	16	8	16
1581878700752	B08	4	TPT0753	10752	4	2	4	8	16	8	16
1581878700753	B08	4	TPT0754	10753	4	2	4	8	16	8	16
1581878700754	B08	4	TPT0755	10754	4	2	4	8	16	8	16
1581878700755	B08	4	TPT0756	10755	4	2	4	8	16	8	16
1581878700756	B08	4	TPT0757	10756	4	2	4	8	16	8	16
1581878700757	B08	4	TPT0758	10757	4	2	4	8	16	8	16
1581878700758	B08	4	TPT0759	10758	4	2	4	8	16	8	16
1581878700759	B08	4	TPT0760	10759	4	2	4	8	16	8	16
1581878700760	B08	4	TPT0761	10760	4	2	4	8	16	8	16
1581878700761	B08	4	TPT0762	10761	4	2	4	8	16	8	16
1581878700762	B08	4	TPT0763	10762	4	2	4	8	16	8	16
1581878700763	B08	4	TPT0764	10763	4	2	4	8	16	8	16
1581878700764	B08	4	TPT0765	10764	4	2	4	8	16	8	16
1581878700765	B08	4	TPT0766	10765	4	2	4	8	16	8	16
1581878700766	B08	4	TPT0767	10766	4	2	4	8	16	8	16
1581878700767	B08	4	TPT0768	10767	4	2	4	8	16	8	16
1581878700768	B08	4	TPT0769	10768	4	2	4	8	16	8	16
1581878700769	B08	4	TPT0770	10769	4	2	4	8	16	8	16
1581878700770	B08	4	TPT0771	10770	4	2	4	8	16	8	16
1581878700771	B08	4	TPT0772	10771	4	2	4	8	16	8	16
1581878700772	B08	4	TPT0773	10772	4	2	4	8	16	8	16
1581878700773	B08	4	TPT0774	10773	4	2	4	8	16	8	16
1581878700774	B08	4	TPT0775	10774	4	2	4	8	16	8	16
1581878700775	B08	4	TPT0776	10775	4	2	4	8	16	8	16
1581878700776	B08	4	TPT0777	10776	4	2	4	8	16	8	16
1581878700777	B08	4	TPT0778	10777	4	2	4	8	16	8	16
1581878700778	B08	4	TPT0779	10778	4	2	4	8	16	8	16
1581878700779	B08	4	TPT0780	10779	4	2	4	8	16	8	16
1581878700780	B08	4	TPT0781	10780	4	2	4	8	16	8	16
1581878700781	B08	4	TPT0782	10781	4	2	4	8	16	8	16
1581878700782	B08	4	TPT0783	10782	4	2	4	8	16	8	16
1581878700783	B08	4	TPT0784	10783	4	2	4	8	16	8	16
1581878700784	B08	4	TPT0785	10784	4	2	4	8	16	8	16
1581878700785	B08	4	TPT0786	10785	4	2	4	8	16	8	16
1581878700786	B08	4	TPT0787	10786	4	2	4	8	16	8	16
1581878700787	B08	4	TPT0788	10787	4	2	4	8	16	8	16
1581878700788	B08	4	TPT0789	10788	4	2	4	8	16	8	16
1581878700789	B08	4	TPT0790	10789	4	2	4	8	16	8	16
1581878700790	B08	4	TPT0791	10790	4	2	4	8	16	8	16
1581878700791	B08	4	TPT0792	10791	4	2	4	8	16	8	16
1581878700792	B08	4	TPT0793	10792	4	2	4	8	16	8	16
1581878700793	B08	4	TPT0794	10793	4	2	4	8	16	8	16
1581878700794	B08	4	TPT0795	10794	4	2	4	8	16	8	16
1581878700795	B08	4	TPT0796	10795	4	2	4	8	16	8	16
1581878700796	B08	4	TPT0797	10796	4	2	4	8	16	8	16
1581878700797	B08	4	TPT0798	10797	4	2	4	8	16	8	16
1581878700798	B08	4	TPT0799	10798	4	2	4	8	16	8	16
1581878700799	B08	4	TPT0800	10799	4	2	4	8	16	8	16

## Sheet: Throughput-Itr05
Timestamp [ms in epoch]	Batch ID	Iteration	Request ID	Task Load (Iteration Count for AES 256 encryption)	CPU Speed GHz [const]	CPU Requested [Min ]	CPU Requested [Max ]	Cores Requested [Min]	Cores Requested [Max]	Memory Requested (GB) [Min]	Memory Requested (GB) [Max]
1581879600000	B01	5	TPT0001	10000	4	2	4	8	16	8	16
1581879600001	B01	5	TPT0002	10001	4	2	4	8	16	8	16
1581879600002	B01	5	TPT0003	10002	4	2	4	8	16	8	16
1581879600003	B01	5	TPT0004	10003	4	2	4	8	16	8	16
1581879600004	B01	5	TPT0005	10004	4	2	4	8	16	8	16
1581879600005	B01	5	TPT0006	10005	4	2	4	8	16	8	16
1581879600006	B01	5	TPT0007	10006	4	2	4	8	16	8	16
1581879600007	B01	5	TPT0008	10007	4	2	4	8	16	8	16
1581879600008	B01	5	TPT0009	10008	4	2	4	8	16	8	16
1581879600009	B01	5	TPT0010	10009	4	2	4	8	16	8	16
1581879600010	B01	5	TPT0011	10010	4	2	4	8	16	8	16
1581879600011	B01	5	TPT0012	10011	4	2	4	8	16	8	16
1581879600012	B01	5	TPT0013	10012	4	2	4	8	16	8	16
1581879600013	B01	5	TPT0014	10013	4	2	4	8	16	8	16
1581879600014	B01	5	TPT0015	10014	4	2	4	8	16	8	16
1581879600015	B01	5	TPT0016	10015	4	2	4	8	16	8	16
1581879600016	B01	5	TPT0017	10016	4	2	4	8	16	8	16
1581879600017	B01	5	TPT0018	10017	4	2	4	8	16	8	16
1581879600018	B01	5	TPT0019	10018	4	2	4	8	16	8	16
1581879600019	B01	5	TPT0020	10019	4	2	4	8	16	8	16
1581879600020	B01	5	TPT0021	10020	4	2	4	8	16	8	16
1581879600021	B01	5	TPT0022	10021	4	2	4	8	16	8	16
1581879600022	B01	5	TPT0023	10022	4	2	4	8	16	8	16
1581879600023	B01	5	TPT0024	10023	4	2	4	8	16	8	16
1581879600024	B01	5	TPT0025	10024	4	2	4	8	16	8	16
1581879600025	B01	5	TPT0026	10025	4	2	4	8	16	8	16
1581879600026	B01	5	TPT0027	10026	4	2	4	8	16	8	16
1581879600027	B01	5	TPT0028	10027	4	2	4	8	16	8	16
1581879600028	B01	5	TPT0029	10028	4	2	4	8	16	8	16
1581879600029	B01	5	TPT0030	10029	4	2	4	8	16	8	16
1581879600030	B01	5	TPT0031	10030	4	2	4	8	16	8	16
1581879600031	B01	5	TPT0032	10031	4	2	4	8	16	8	16
1581879600032	B01	5	TPT0033	10032	4	2	4	8	16	8	16
1581879600033	B01	5	TPT0034	10033	4	2	4	8	16	8	16
1581879600034	B01	5	TPT0035	10034	4	2	4	8	16	8	16
1581879600035	B01	5	TPT0036	10035	4	2	4	8	16	8	16
1581879600036	B01	5	TPT0037	10036	4	2	4	8	16	8	16
1581879600037	B01	5	TPT0038	10037	4	2	4	8	16	8	16
1581879600038	B01	5	TPT0039	10038	4	2	4	8	16	8	16
1581879600039	B01	5	TPT0040	10039	4	2	4	8	16	8	16
1581879600040	B01	5	TPT0041	10040	4	2	4	8	16	8	16
1581879600041	B01	5	TPT0042	10041	4	2	4	8	16	8	16
1581879600042	B01	5	TPT0043	10042	4	2	4	8	16	8	16
1581879600043	B01	5	TPT0044	10043	4	2	4	8	16	8	16
1581879600044	B01	5	TPT0045	10044	4	2	4	8	16	8	16
1581879600045	B01	5	TPT0046	10045	4	2	4	8	16	8	16
1581879600046	B01	5	TPT0047	10046	4	2	4	8	16	8	16
1581879600047	B01	5	TPT0048	10047	4	2	4	8	16	8	16
1581879600048	B01	5	TPT0049	10048	4	2	4	8	16	8	16
1581879600049	B02	5	TPT0050	10049	4	2	4	8	16	8	16
1581879600050	B02	5	TPT0051	10050	4	2	4	8	16	8	16
1581879600051	B02	5	TPT0052	10051	4	2	4	8	16	8	16
1581879600052	B02	5	TPT0053	10052	4	2	4	8	16	8	16
1581879600053	B02	5	TPT0054	10053	4	2	4	8	16	8	16
1581879600054	B02	5	TPT0055	10054	4	2	4	8	16	8	16
1581879600055	B02	5	TPT0056	10055	4	2	4	8	16	8	16
1581879600056	B02	5	TPT0057	10056	4	2	4	8	16	8	16
1581879600057	B02	5	TPT0058	10057	4	2	4	8	16	8	16
1581879600058	B02	5	TPT0059	10058	4	2	4	8	16	8	16
1581879600059	B02	5	TPT0060	10059	4	2	4	8	16	8	16
1581879600060	B02	5	TPT0061	10060	4	2	4	8	16	8	16
1581879600061	B02	5	TPT0062	10061	4	2	4	8	16	8	16
1581879600062	B02	5	TPT0063	10062	4	2	4	8	16	8	16
1581879600063	B02	5	TPT0064	10063	4	2	4	8	16	8	16
1581879600064	B02	5	TPT0065	10064	4	2	4	8	16	8	16
1581879600065	B02	5	TPT0066	10065	4	2	4	8	16	8	16
1581879600066	B02	5	TPT0067	10066	4	2	4	8	16	8	16
1581879600067	B02	5	TPT0068	10067	4	2	4	8	16	8	16
1581879600068	B02	5	TPT0069	10068	4	2	4	8	16	8	16
1581879600069	B02	5	TPT0070	10069	4	2	4	8	16	8	16
1581879600070	B02	5	TPT0071	10070	4	2	4	8	16	8	16
1581879600071	B02	5	TPT0072	10071	4	2	4	8	16	8	16
1581879600072	B02	5	TPT0073	10072	4	2	4	8	16	8	16
1581879600073	B02	5	TPT0074	10073	4	2	4	8	16	8	16
1581879600074	B02	5	TPT0075	10074	4	2	4	8	16	8	16
1581879600075	B02	5	TPT0076	10075	4	2	4	8	16	8	16
1581879600076	B02	5	TPT0077	10076	4	2	4	8	16	8	16
1581879600077	B02	5	TPT0078	10077	4	2	4	8	16	8	16
1581879600078	B02	5	TPT0079	10078	4	2	4	8	16	8	16
1581879600079	B02	5	TPT0080	10079	4	2	4	8	16	8	16
1581879600080	B02	5	TPT0081	10080	4	2	4	8	16	8	16
1581879600081	B02	5	TPT0082	10081	4	2	4	8	16	8	16
1581879600082	B02	5	TPT0083	10082	4	2	4	8	16	8	16
1581879600083	B02	5	TPT0084	10083	4	2	4	8	16	8	16
1581879600084	B02	5	TPT0085	10084	4	2	4	8	16	8	16
1581879600085	B02	5	TPT0086	10085	4	2	4	8	16	8	16
1581879600086	B02	5	TPT0087	10086	4	2	4	8	16	8	16
1581879600087	B02	5	TPT0088	10087	4	2	4	8	16	8	16
1581879600088	B02	5	TPT0089	10088	4	2	4	8	16	8	16
1581879600089	B02	5	TPT0090	10089	4	2	4	8	16	8	16
1581879600090	B02	5	TPT0091	10090	4	2	4	8	16	8	16
1581879600091	B02	5	TPT0092	10091	4	2	4	8	16	8	16
1581879600092	B02	5	TPT0093	10092	4	2	4	8	16	8	16
1581879600093	B02	5	TPT0094	10093	4	2	4	8	16	8	16
1581879600094	B02	5	TPT0095	10094	4	2	4	8	16	8	16
1581879600095	B02	5	TPT0096	10095	4	2	4	8	16	8	16
1581879600096	B02	5	TPT0097	10096	4	2	4	8	16	8	16
1581879600097	B02	5	TPT0098	10097	4	2	4	8	16	8	16
1581879600098	B02	5	TPT0099	10098	4	2	4	8	16	8	16
1581879600099	B02	5	TPT0100	10099	4	2	4	8	16	8	16
1581879600100	B02	5	TPT0101	10100	4	2	4	8	16	8	16
1581879600101	B02	5	TPT0102	10101	4	2	4	8	16	8	16
1581879600102	B02	5	TPT0103	10102	4	2	4	8	16	8	16
1581879600103	B02	5	TPT0104	10103	4	2	4	8	16	8	16
1581879600104	B02	5	TPT0105	10104	4	2	4	8	16	8	16
1581879600105	B02	5	TPT0106	10105	4	2	4	8	16	8	16
1581879600106	B02	5	TPT0107	10106	4	2	4	8	16	8	16
1581879600107	B02	5	TPT0108	10107	4	2	4	8	16	8	16
1581879600108	B02	5	TPT0109	10108	4	2	4	8	16	8	16
1581879600109	B02	5	TPT0110	10109	4	2	4	8	16	8	16
1581879600110	B02	5	TPT0111	10110	4	2	4	8	16	8	16
1581879600111	B02	5	TPT0112	10111	4	2	4	8	16	8	16
1581879600112	B02	5	TPT0113	10112	4	2	4	8	16	8	16
1581879600113	B02	5	TPT0114	10113	4	2	4	8	16	8	16
1581879600114	B02	5	TPT0115	10114	4	2	4	8	16	8	16
1581879600115	B02	5	TPT0116	10115	4	2	4	8	16	8	16
1581879600116	B02	5	TPT0117	10116	4	2	4	8	16	8	16
1581879600117	B02	5	TPT0118	10117	4	2	4	8	16	8	16
1581879600118	B02	5	TPT0119	10118	4	2	4	8	16	8	16
1581879600119	B02	5	TPT0120	10119	4	2	4	8	16	8	16
1581879600120	B02	5	TPT0121	10120	4	2	4	8	16	8	16
1581879600121	B02	5	TPT0122	10121	4	2	4	8	16	8	16
1581879600122	B02	5	TPT0123	10122	4	2	4	8	16	8	16
1581879600123	B02	5	TPT0124	10123	4	2	4	8	16	8	16
1581879600124	B02	5	TPT0125	10124	4	2	4	8	16	8	16
1581879600125	B02	5	TPT0126	10125	4	2	4	8	16	8	16
1581879600126	B02	5	TPT0127	10126	4	2	4	8	16	8	16
1581879600127	B02	5	TPT0128	10127	4	2	4	8	16	8	16
1581879600128	B02	5	TPT0129	10128	4	2	4	8	16	8	16
1581879600129	B02	5	TPT0130	10129	4	2	4	8	16	8	16
1581879600130	B02	5	TPT0131	10130	4	2	4	8	16	8	16
1581879600131	B02	5	TPT0132	10131	4	2	4	8	16	8	16
1581879600132	B02	5	TPT0133	10132	4	2	4	8	16	8	16
1581879600133	B02	5	TPT0134	10133	4	2	4	8	16	8	16
1581879600134	B02	5	TPT0135	10134	4	2	4	8	16	8	16
1581879600135	B02	5	TPT0136	10135	4	2	4	8	16	8	16
1581879600136	B02	5	TPT0137	10136	4	2	4	8	16	8	16
1581879600137	B02	5	TPT0138	10137	4	2	4	8	16	8	16
1581879600138	B02	5	TPT0139	10138	4	2	4	8	16	8	16
1581879600139	B02	5	TPT0140	10139	4	2	4	8	16	8	16
1581879600140	B02	5	TPT0141	10140	4	2	4	8	16	8	16
1581879600141	B02	5	TPT0142	10141	4	2	4	8	16	8	16
1581879600142	B02	5	TPT0143	10142	4	2	4	8	16	8	16
1581879600143	B02	5	TPT0144	10143	4	2	4	8	16	8	16
1581879600144	B02	5	TPT0145	10144	4	2	4	8	16	8	16
1581879600145	B02	5	TPT0146	10145	4	2	4	8	16	8	16
1581879600146	B02	5	TPT0147	10146	4	2	4	8	16	8	16
1581879600147	B02	5	TPT0148	10147	4	2	4	8	16	8	16
1581879600148	B02	5	TPT0149	10148	4	2	4	8	16	8	16
1581879600149	B02	5	TPT0150	10149	4	2	4	8	16	8	16
1581879600150	B02	5	TPT0151	10150	4	2	4	8	16	8	16
1581879600151	B02	5	TPT0152	10151	4	2	4	8	16	8	16
1581879600152	B02	5	TPT0153	10152	4	2	4	8	16	8	16
1581879600153	B02	5	TPT0154	10153	4	2	4	8	16	8	16
1581879600154	B02	5	TPT0155	10154	4	2	4	8	16	8	16
1581879600155	B02	5	TPT0156	10155	4	2	4	8	16	8	16
1581879600156	B02	5	TPT0157	10156	4	2	4	8	16	8	16
1581879600157	B02	5	TPT0158	10157	4	2	4	8	16	8	16
1581879600158	B02	5	TPT0159	10158	4	2	4	8	16	8	16
1581879600159	B02	5	TPT0160	10159	4	2	4	8	16	8	16
1581879600160	B02	5	TPT0161	10160	4	2	4	8	16	8	16
1581879600161	B02	5	TPT0162	10161	4	2	4	8	16	8	16
1581879600162	B02	5	TPT0163	10162	4	2	4	8	16	8	16
1581879600163	B02	5	TPT0164	10163	4	2	4	8	16	8	16
1581879600164	B02	5	TPT0165	10164	4	2	4	8	16	8	16
1581879600165	B02	5	TPT0166	10165	4	2	4	8	16	8	16
1581879600166	B02	5	TPT0167	10166	4	2	4	8	16	8	16
1581879600167	B02	5	TPT0168	10167	4	2	4	8	16	8	16
1581879600168	B02	5	TPT0169	10168	4	2	4	8	16	8	16
1581879600169	B02	5	TPT0170	10169	4	2	4	8	16	8	16
1581879600170	B02	5	TPT0171	10170	4	2	4	8	16	8	16
1581879600171	B02	5	TPT0172	10171	4	2	4	8	16	8	16
1581879600172	B02	5	TPT0173	10172	4	2	4	8	16	8	16
1581879600173	B02	5	TPT0174	10173	4	2	4	8	16	8	16
1581879600174	B02	5	TPT0175	10174	4	2	4	8	16	8	16
1581879600175	B02	5	TPT0176	10175	4	2	4	8	16	8	16
1581879600176	B02	5	TPT0177	10176	4	2	4	8	16	8	16
1581879600177	B02	5	TPT0178	10177	4	2	4	8	16	8	16
1581879600178	B02	5	TPT0179	10178	4	2	4	8	16	8	16
1581879600179	B02	5	TPT0180	10179	4	2	4	8	16	8	16
1581879600180	B02	5	TPT0181	10180	4	2	4	8	16	8	16
1581879600181	B02	5	TPT0182	10181	4	2	4	8	16	8	16
1581879600182	B02	5	TPT0183	10182	4	2	4	8	16	8	16
1581879600183	B02	5	TPT0184	10183	4	2	4	8	16	8	16
1581879600184	B02	5	TPT0185	10184	4	2	4	8	16	8	16
1581879600185	B02	5	TPT0186	10185	4	2	4	8	16	8	16
1581879600186	B02	5	TPT0187	10186	4	2	4	8	16	8	16
1581879600187	B02	5	TPT0188	10187	4	2	4	8	16	8	16
1581879600188	B02	5	TPT0189	10188	4	2	4	8	16	8	16
1581879600189	B02	5	TPT0190	10189	4	2	4	8	16	8	16
1581879600190	B02	5	TPT0191	10190	4	2	4	8	16	8	16
1581879600191	B02	5	TPT0192	10191	4	2	4	8	16	8	16
1581879600192	B02	5	TPT0193	10192	4	2	4	8	16	8	16
1581879600193	B02	5	TPT0194	10193	4	2	4	8	16	8	16
1581879600194	B02	5	TPT0195	10194	4	2	4	8	16	8	16
1581879600195	B02	5	TPT0196	10195	4	2	4	8	16	8	16
1581879600196	B02	5	TPT0197	10196	4	2	4	8	16	8	16
1581879600197	B02	5	TPT0198	10197	4	2	4	8	16	8	16
1581879600198	B02	5	TPT0199	10198	4	2	4	8	16	8	16
1581879600199	B02	5	TPT0200	10199	4	2	4	8	16	8	16
1581879600200	B03	5	TPT0201	10200	4	2	4	8	16	8	16
1581879600201	B03	5	TPT0202	10201	4	2	4	8	16	8	16
1581879600202	B03	5	TPT0203	10202	4	2	4	8	16	8	16
1581879600203	B03	5	TPT0204	10203	4	2	4	8	16	8	16
1581879600204	B03	5	TPT0205	10204	4	2	4	8	16	8	16
1581879600205	B03	5	TPT0206	10205	4	2	4	8	16	8	16
1581879600206	B03	5	TPT0207	10206	4	2	4	8	16	8	16
1581879600207	B03	5	TPT0208	10207	4	2	4	8	16	8	16
1581879600208	B03	5	TPT0209	10208	4	2	4	8	16	8	16
1581879600209	B03	5	TPT0210	10209	4	2	4	8	16	8	16
1581879600210	B03	5	TPT0211	10210	4	2	4	8	16	8	16
1581879600211	B03	5	TPT0212	10211	4	2	4	8	16	8	16
1581879600212	B03	5	TPT0213	10212	4	2	4	8	16	8	16
1581879600213	B03	5	TPT0214	10213	4	2	4	8	16	8	16
1581879600214	B03	5	TPT0215	10214	4	2	4	8	16	8	16
1581879600215	B03	5	TPT0216	10215	4	2	4	8	16	8	16
1581879600216	B03	5	TPT0217	10216	4	2	4	8	16	8	16
1581879600217	B03	5	TPT0218	10217	4	2	4	8	16	8	16
1581879600218	B03	5	TPT0219	10218	4	2	4	8	16	8	16
1581879600219	B03	5	TPT0220	10219	4	2	4	8	16	8	16
1581879600220	B03	5	TPT0221	10220	4	2	4	8	16	8	16
1581879600221	B03	5	TPT0222	10221	4	2	4	8	16	8	16
1581879600222	B03	5	TPT0223	10222	4	2	4	8	16	8	16
1581879600223	B03	5	TPT0224	10223	4	2	4	8	16	8	16
1581879600224	B03	5	TPT0225	10224	4	2	4	8	16	8	16
1581879600225	B03	5	TPT0226	10225	4	2	4	8	16	8	16
1581879600226	B03	5	TPT0227	10226	4	2	4	8	16	8	16
1581879600227	B03	5	TPT0228	10227	4	2	4	8	16	8	16
1581879600228	B03	5	TPT0229	10228	4	2	4	8	16	8	16
1581879600229	B03	5	TPT0230	10229	4	2	4	8	16	8	16
1581879600230	B03	5	TPT0231	10230	4	2	4	8	16	8	16
1581879600231	B03	5	TPT0232	10231	4	2	4	8	16	8	16
1581879600232	B03	5	TPT0233	10232	4	2	4	8	16	8	16
1581879600233	B03	5	TPT0234	10233	4	2	4	8	16	8	16
1581879600234	B03	5	TPT0235	10234	4	2	4	8	16	8	16
1581879600235	B03	5	TPT0236	10235	4	2	4	8	16	8	16
1581879600236	B03	5	TPT0237	10236	4	2	4	8	16	8	16
1581879600237	B03	5	TPT0238	10237	4	2	4	8	16	8	16
1581879600238	B03	5	TPT0239	10238	4	2	4	8	16	8	16
1581879600239	B03	5	TPT0240	10239	4	2	4	8	16	8	16
1581879600240	B03	5	TPT0241	10240	4	2	4	8	16	8	16
1581879600241	B03	5	TPT0242	10241	4	2	4	8	16	8	16
1581879600242	B03	5	TPT0243	10242	4	2	4	8	16	8	16
1581879600243	B03	5	TPT0244	10243	4	2	4	8	16	8	16
1581879600244	B03	5	TPT0245	10244	4	2	4	8	16	8	16
1581879600245	B03	5	TPT0246	10245	4	2	4	8	16	8	16
1581879600246	B03	5	TPT0247	10246	4	2	4	8	16	8	16
1581879600247	B03	5	TPT0248	10247	4	2	4	8	16	8	16
1581879600248	B03	5	TPT0249	10248	4	2	4	8	16	8	16
1581879600249	B03	5	TPT0250	10249	4	2	4	8	16	8	16
1581879600250	B03	5	TPT0251	10250	4	2	4	8	16	8	16
1581879600251	B03	5	TPT0252	10251	4	2	4	8	16	8	16
1581879600252	B03	5	TPT0253	10252	4	2	4	8	16	8	16
1581879600253	B03	5	TPT0254	10253	4	2	4	8	16	8	16
1581879600254	B03	5	TPT0255	10254	4	2	4	8	16	8	16
1581879600255	B03	5	TPT0256	10255	4	2	4	8	16	8	16
1581879600256	B03	5	TPT0257	10256	4	2	4	8	16	8	16
1581879600257	B03	5	TPT0258	10257	4	2	4	8	16	8	16
1581879600258	B03	5	TPT0259	10258	4	2	4	8	16	8	16
1581879600259	B03	5	TPT0260	10259	4	2	4	8	16	8	16
1581879600260	B03	5	TPT0261	10260	4	2	4	8	16	8	16
1581879600261	B03	5	TPT0262	10261	4	2	4	8	16	8	16
1581879600262	B03	5	TPT0263	10262	4	2	4	8	16	8	16
1581879600263	B03	5	TPT0264	10263	4	2	4	8	16	8	16
1581879600264	B03	5	TPT0265	10264	4	2	4	8	16	8	16
1581879600265	B03	5	TPT0266	10265	4	2	4	8	16	8	16
1581879600266	B03	5	TPT0267	10266	4	2	4	8	16	8	16
1581879600267	B03	5	TPT0268	10267	4	2	4	8	16	8	16
1581879600268	B03	5	TPT0269	10268	4	2	4	8	16	8	16
1581879600269	B03	5	TPT0270	10269	4	2	4	8	16	8	16
1581879600270	B03	5	TPT0271	10270	4	2	4	8	16	8	16
1581879600271	B03	5	TPT0272	10271	4	2	4	8	16	8	16
1581879600272	B03	5	TPT0273	10272	4	2	4	8	16	8	16
1581879600273	B03	5	TPT0274	10273	4	2	4	8	16	8	16
1581879600274	B03	5	TPT0275	10274	4	2	4	8	16	8	16
1581879600275	B03	5	TPT0276	10275	4	2	4	8	16	8	16
1581879600276	B03	5	TPT0277	10276	4	2	4	8	16	8	16
1581879600277	B03	5	TPT0278	10277	4	2	4	8	16	8	16
1581879600278	B03	5	TPT0279	10278	4	2	4	8	16	8	16
1581879600279	B03	5	TPT0280	10279	4	2	4	8	16	8	16
1581879600280	B03	5	TPT0281	10280	4	2	4	8	16	8	16
1581879600281	B03	5	TPT0282	10281	4	2	4	8	16	8	16
1581879600282	B03	5	TPT0283	10282	4	2	4	8	16	8	16
1581879600283	B03	5	TPT0284	10283	4	2	4	8	16	8	16
1581879600284	B03	5	TPT0285	10284	4	2	4	8	16	8	16
1581879600285	B03	5	TPT0286	10285	4	2	4	8	16	8	16
1581879600286	B03	5	TPT0287	10286	4	2	4	8	16	8	16
1581879600287	B03	5	TPT0288	10287	4	2	4	8	16	8	16
1581879600288	B03	5	TPT0289	10288	4	2	4	8	16	8	16
1581879600289	B03	5	TPT0290	10289	4	2	4	8	16	8	16
1581879600290	B03	5	TPT0291	10290	4	2	4	8	16	8	16
1581879600291	B03	5	TPT0292	10291	4	2	4	8	16	8	16
1581879600292	B03	5	TPT0293	10292	4	2	4	8	16	8	16
1581879600293	B03	5	TPT0294	10293	4	2	4	8	16	8	16
1581879600294	B03	5	TPT0295	10294	4	2	4	8	16	8	16
1581879600295	B03	5	TPT0296	10295	4	2	4	8	16	8	16
1581879600296	B03	5	TPT0297	10296	4	2	4	8	16	8	16
1581879600297	B03	5	TPT0298	10297	4	2	4	8	16	8	16
1581879600298	B04	5	TPT0299	10298	4	2	4	8	16	8	16
1581879600299	B04	5	TPT0300	10299	4	2	4	8	16	8	16
1581879600300	B04	5	TPT0301	10300	4	2	4	8	16	8	16
1581879600301	B04	5	TPT0302	10301	4	2	4	8	16	8	16
1581879600302	B04	5	TPT0303	10302	4	2	4	8	16	8	16
1581879600303	B04	5	TPT0304	10303	4	2	4	8	16	8	16
1581879600304	B04	5	TPT0305	10304	4	2	4	8	16	8	16
1581879600305	B04	5	TPT0306	10305	4	2	4	8	16	8	16
1581879600306	B04	5	TPT0307	10306	4	2	4	8	16	8	16
1581879600307	B04	5	TPT0308	10307	4	2	4	8	16	8	16
1581879600308	B04	5	TPT0309	10308	4	2	4	8	16	8	16
1581879600309	B04	5	TPT0310	10309	4	2	4	8	16	8	16
1581879600310	B04	5	TPT0311	10310	4	2	4	8	16	8	16
1581879600311	B04	5	TPT0312	10311	4	2	4	8	16	8	16
1581879600312	B04	5	TPT0313	10312	4	2	4	8	16	8	16
1581879600313	B04	5	TPT0314	10313	4	2	4	8	16	8	16
1581879600314	B04	5	TPT0315	10314	4	2	4	8	16	8	16
1581879600315	B04	5	TPT0316	10315	4	2	4	8	16	8	16
1581879600316	B04	5	TPT0317	10316	4	2	4	8	16	8	16
1581879600317	B04	5	TPT0318	10317	4	2	4	8	16	8	16
1581879600318	B04	5	TPT0319	10318	4	2	4	8	16	8	16
1581879600319	B04	5	TPT0320	10319	4	2	4	8	16	8	16
1581879600320	B04	5	TPT0321	10320	4	2	4	8	16	8	16
1581879600321	B04	5	TPT0322	10321	4	2	4	8	16	8	16
1581879600322	B04	5	TPT0323	10322	4	2	4	8	16	8	16
1581879600323	B04	5	TPT0324	10323	4	2	4	8	16	8	16
1581879600324	B04	5	TPT0325	10324	4	2	4	8	16	8	16
1581879600325	B04	5	TPT0326	10325	4	2	4	8	16	8	16
1581879600326	B04	5	TPT0327	10326	4	2	4	8	16	8	16
1581879600327	B04	5	TPT0328	10327	4	2	4	8	16	8	16
1581879600328	B04	5	TPT0329	10328	4	2	4	8	16	8	16
1581879600329	B04	5	TPT0330	10329	4	2	4	8	16	8	16
1581879600330	B04	5	TPT0331	10330	4	2	4	8	16	8	16
1581879600331	B04	5	TPT0332	10331	4	2	4	8	16	8	16
1581879600332	B04	5	TPT0333	10332	4	2	4	8	16	8	16
1581879600333	B04	5	TPT0334	10333	4	2	4	8	16	8	16
1581879600334	B04	5	TPT0335	10334	4	2	4	8	16	8	16
1581879600335	B04	5	TPT0336	10335	4	2	4	8	16	8	16
1581879600336	B04	5	TPT0337	10336	4	2	4	8	16	8	16
1581879600337	B04	5	TPT0338	10337	4	2	4	8	16	8	16
1581879600338	B04	5	TPT0339	10338	4	2	4	8	16	8	16
1581879600339	B04	5	TPT0340	10339	4	2	4	8	16	8	16
1581879600340	B04	5	TPT0341	10340	4	2	4	8	16	8	16
1581879600341	B04	5	TPT0342	10341	4	2	4	8	16	8	16
1581879600342	B04	5	TPT0343	10342	4	2	4	8	16	8	16
1581879600343	B04	5	TPT0344	10343	4	2	4	8	16	8	16
1581879600344	B04	5	TPT0345	10344	4	2	4	8	16	8	16
1581879600345	B04	5	TPT0346	10345	4	2	4	8	16	8	16
1581879600346	B04	5	TPT0347	10346	4	2	4	8	16	8	16
1581879600347	B04	5	TPT0348	10347	4	2	4	8	16	8	16
1581879600348	B04	5	TPT0349	10348	4	2	4	8	16	8	16
1581879600349	B04	5	TPT0350	10349	4	2	4	8	16	8	16
1581879600350	B04	5	TPT0351	10350	4	2	4	8	16	8	16
1581879600351	B04	5	TPT0352	10351	4	2	4	8	16	8	16
1581879600352	B04	5	TPT0353	10352	4	2	4	8	16	8	16
1581879600353	B04	5	TPT0354	10353	4	2	4	8	16	8	16
1581879600354	B04	5	TPT0355	10354	4	2	4	8	16	8	16
1581879600355	B04	5	TPT0356	10355	4	2	4	8	16	8	16
1581879600356	B04	5	TPT0357	10356	4	2	4	8	16	8	16
1581879600357	B04	5	TPT0358	10357	4	2	4	8	16	8	16
1581879600358	B04	5	TPT0359	10358	4	2	4	8	16	8	16
1581879600359	B04	5	TPT0360	10359	4	2	4	8	16	8	16
1581879600360	B04	5	TPT0361	10360	4	2	4	8	16	8	16
1581879600361	B04	5	TPT0362	10361	4	2	4	8	16	8	16
1581879600362	B04	5	TPT0363	10362	4	2	4	8	16	8	16
1581879600363	B04	5	TPT0364	10363	4	2	4	8	16	8	16
1581879600364	B04	5	TPT0365	10364	4	2	4	8	16	8	16
1581879600365	B04	5	TPT0366	10365	4	2	4	8	16	8	16
1581879600366	B04	5	TPT0367	10366	4	2	4	8	16	8	16
1581879600367	B04	5	TPT0368	10367	4	2	4	8	16	8	16
1581879600368	B04	5	TPT0369	10368	4	2	4	8	16	8	16
1581879600369	B04	5	TPT0370	10369	4	2	4	8	16	8	16
1581879600370	B04	5	TPT0371	10370	4	2	4	8	16	8	16
1581879600371	B04	5	TPT0372	10371	4	2	4	8	16	8	16
1581879600372	B04	5	TPT0373	10372	4	2	4	8	16	8	16
1581879600373	B04	5	TPT0374	10373	4	2	4	8	16	8	16
1581879600374	B04	5	TPT0375	10374	4	2	4	8	16	8	16
1581879600375	B04	5	TPT0376	10375	4	2	4	8	16	8	16
1581879600376	B04	5	TPT0377	10376	4	2	4	8	16	8	16
1581879600377	B04	5	TPT0378	10377	4	2	4	8	16	8	16
1581879600378	B04	5	TPT0379	10378	4	2	4	8	16	8	16
1581879600379	B04	5	TPT0380	10379	4	2	4	8	16	8	16
1581879600380	B04	5	TPT0381	10380	4	2	4	8	16	8	16
1581879600381	B04	5	TPT0382	10381	4	2	4	8	16	8	16
1581879600382	B04	5	TPT0383	10382	4	2	4	8	16	8	16
1581879600383	B04	5	TPT0384	10383	4	2	4	8	16	8	16
1581879600384	B04	5	TPT0385	10384	4	2	4	8	16	8	16
1581879600385	B04	5	TPT0386	10385	4	2	4	8	16	8	16
1581879600386	B04	5	TPT0387	10386	4	2	4	8	16	8	16
1581879600387	B04	5	TPT0388	10387	4	2	4	8	16	8	16
1581879600388	B04	5	TPT0389	10388	4	2	4	8	16	8	16
1581879600389	B04	5	TPT0390	10389	4	2	4	8	16	8	16
1581879600390	B04	5	TPT0391	10390	4	2	4	8	16	8	16
1581879600391	B04	5	TPT0392	10391	4	2	4	8	16	8	16
1581879600392	B04	5	TPT0393	10392	4	2	4	8	16	8	16
1581879600393	B04	5	TPT0394	10393	4	2	4	8	16	8	16
1581879600394	B04	5	TPT0395	10394	4	2	4	8	16	8	16
1581879600395	B04	5	TPT0396	10395	4	2	4	8	16	8	16
1581879600396	B04	5	TPT0397	10396	4	2	4	8	16	8	16
1581879600397	B04	5	TPT0398	10397	4	2	4	8	16	8	16
1581879600398	B04	5	TPT0399	10398	4	2	4	8	16	8	16
1581879600399	B04	5	TPT0400	10399	4	2	4	8	16	8	16
1581879600400	B05	5	TPT0401	10400	4	2	4	8	16	8	16
1581879600401	B05	5	TPT0402	10401	4	2	4	8	16	8	16
1581879600402	B05	5	TPT0403	10402	4	2	4	8	16	8	16
1581879600403	B05	5	TPT0404	10403	4	2	4	8	16	8	16
1581879600404	B05	5	TPT0405	10404	4	2	4	8	16	8	16
1581879600405	B05	5	TPT0406	10405	4	2	4	8	16	8	16
1581879600406	B05	5	TPT0407	10406	4	2	4	8	16	8	16
1581879600407	B05	5	TPT0408	10407	4	2	4	8	16	8	16
1581879600408	B05	5	TPT0409	10408	4	2	4	8	16	8	16
1581879600409	B05	5	TPT0410	10409	4	2	4	8	16	8	16
1581879600410	B05	5	TPT0411	10410	4	2	4	8	16	8	16
1581879600411	B05	5	TPT0412	10411	4	2	4	8	16	8	16
1581879600412	B05	5	TPT0413	10412	4	2	4	8	16	8	16
1581879600413	B05	5	TPT0414	10413	4	2	4	8	16	8	16
1581879600414	B05	5	TPT0415	10414	4	2	4	8	16	8	16
1581879600415	B05	5	TPT0416	10415	4	2	4	8	16	8	16
1581879600416	B05	5	TPT0417	10416	4	2	4	8	16	8	16
1581879600417	B05	5	TPT0418	10417	4	2	4	8	16	8	16
1581879600418	B05	5	TPT0419	10418	4	2	4	8	16	8	16
1581879600419	B05	5	TPT0420	10419	4	2	4	8	16	8	16
1581879600420	B05	5	TPT0421	10420	4	2	4	8	16	8	16
1581879600421	B05	5	TPT0422	10421	4	2	4	8	16	8	16
1581879600422	B05	5	TPT0423	10422	4	2	4	8	16	8	16
1581879600423	B05	5	TPT0424	10423	4	2	4	8	16	8	16
1581879600424	B05	5	TPT0425	10424	4	2	4	8	16	8	16
1581879600425	B05	5	TPT0426	10425	4	2	4	8	16	8	16
1581879600426	B05	5	TPT0427	10426	4	2	4	8	16	8	16
1581879600427	B05	5	TPT0428	10427	4	2	4	8	16	8	16
1581879600428	B05	5	TPT0429	10428	4	2	4	8	16	8	16
1581879600429	B05	5	TPT0430	10429	4	2	4	8	16	8	16
1581879600430	B05	5	TPT0431	10430	4	2	4	8	16	8	16
1581879600431	B05	5	TPT0432	10431	4	2	4	8	16	8	16
1581879600432	B05	5	TPT0433	10432	4	2	4	8	16	8	16
1581879600433	B05	5	TPT0434	10433	4	2	4	8	16	8	16
1581879600434	B05	5	TPT0435	10434	4	2	4	8	16	8	16
1581879600435	B05	5	TPT0436	10435	4	2	4	8	16	8	16
1581879600436	B05	5	TPT0437	10436	4	2	4	8	16	8	16
1581879600437	B05	5	TPT0438	10437	4	2	4	8	16	8	16
1581879600438	B05	5	TPT0439	10438	4	2	4	8	16	8	16
1581879600439	B05	5	TPT0440	10439	4	2	4	8	16	8	16
1581879600440	B05	5	TPT0441	10440	4	2	4	8	16	8	16
1581879600441	B05	5	TPT0442	10441	4	2	4	8	16	8	16
1581879600442	B05	5	TPT0443	10442	4	2	4	8	16	8	16
1581879600443	B05	5	TPT0444	10443	4	2	4	8	16	8	16
1581879600444	B05	5	TPT0445	10444	4	2	4	8	16	8	16
1581879600445	B05	5	TPT0446	10445	4	2	4	8	16	8	16
1581879600446	B05	5	TPT0447	10446	4	2	4	8	16	8	16
1581879600447	B05	5	TPT0448	10447	4	2	4	8	16	8	16
1581879600448	B05	5	TPT0449	10448	4	2	4	8	16	8	16
1581879600449	B05	5	TPT0450	10449	4	2	4	8	16	8	16
1581879600450	B05	5	TPT0451	10450	4	2	4	8	16	8	16
1581879600451	B05	5	TPT0452	10451	4	2	4	8	16	8	16
1581879600452	B05	5	TPT0453	10452	4	2	4	8	16	8	16
1581879600453	B05	5	TPT0454	10453	4	2	4	8	16	8	16
1581879600454	B05	5	TPT0455	10454	4	2	4	8	16	8	16
1581879600455	B05	5	TPT0456	10455	4	2	4	8	16	8	16
1581879600456	B05	5	TPT0457	10456	4	2	4	8	16	8	16
1581879600457	B05	5	TPT0458	10457	4	2	4	8	16	8	16
1581879600458	B05	5	TPT0459	10458	4	2	4	8	16	8	16
1581879600459	B05	5	TPT0460	10459	4	2	4	8	16	8	16
1581879600460	B05	5	TPT0461	10460	4	2	4	8	16	8	16
1581879600461	B05	5	TPT0462	10461	4	2	4	8	16	8	16
1581879600462	B05	5	TPT0463	10462	4	2	4	8	16	8	16
1581879600463	B05	5	TPT0464	10463	4	2	4	8	16	8	16
1581879600464	B05	5	TPT0465	10464	4	2	4	8	16	8	16
1581879600465	B05	5	TPT0466	10465	4	2	4	8	16	8	16
1581879600466	B05	5	TPT0467	10466	4	2	4	8	16	8	16
1581879600467	B05	5	TPT0468	10467	4	2	4	8	16	8	16
1581879600468	B05	5	TPT0469	10468	4	2	4	8	16	8	16
1581879600469	B05	5	TPT0470	10469	4	2	4	8	16	8	16
1581879600470	B05	5	TPT0471	10470	4	2	4	8	16	8	16
1581879600471	B05	5	TPT0472	10471	4	2	4	8	16	8	16
1581879600472	B05	5	TPT0473	10472	4	2	4	8	16	8	16
1581879600473	B05	5	TPT0474	10473	4	2	4	8	16	8	16
1581879600474	B05	5	TPT0475	10474	4	2	4	8	16	8	16
1581879600475	B05	5	TPT0476	10475	4	2	4	8	16	8	16
1581879600476	B05	5	TPT0477	10476	4	2	4	8	16	8	16
1581879600477	B05	5	TPT0478	10477	4	2	4	8	16	8	16
1581879600478	B05	5	TPT0479	10478	4	2	4	8	16	8	16
1581879600479	B05	5	TPT0480	10479	4	2	4	8	16	8	16
1581879600480	B05	5	TPT0481	10480	4	2	4	8	16	8	16
1581879600481	B05	5	TPT0482	10481	4	2	4	8	16	8	16
1581879600482	B05	5	TPT0483	10482	4	2	4	8	16	8	16
1581879600483	B05	5	TPT0484	10483	4	2	4	8	16	8	16
1581879600484	B05	5	TPT0485	10484	4	2	4	8	16	8	16
1581879600485	B05	5	TPT0486	10485	4	2	4	8	16	8	16
1581879600486	B05	5	TPT0487	10486	4	2	4	8	16	8	16
1581879600487	B05	5	TPT0488	10487	4	2	4	8	16	8	16
1581879600488	B05	5	TPT0489	10488	4	2	4	8	16	8	16
1581879600489	B05	5	TPT0490	10489	4	2	4	8	16	8	16
1581879600490	B05	5	TPT0491	10490	4	2	4	8	16	8	16
1581879600491	B05	5	TPT0492	10491	4	2	4	8	16	8	16
1581879600492	B05	5	TPT0493	10492	4	2	4	8	16	8	16
1581879600493	B05	5	TPT0494	10493	4	2	4	8	16	8	16
1581879600494	B05	5	TPT0495	10494	4	2	4	8	16	8	16
1581879600495	B05	5	TPT0496	10495	4	2	4	8	16	8	16
1581879600496	B05	5	TPT0497	10496	4	2	4	8	16	8	16
1581879600497	B05	5	TPT0498	10497	4	2	4	8	16	8	16
1581879600498	B05	5	TPT0499	10498	4	2	4	8	16	8	16
1581879600499	B06	5	TPT0500	10499	4	2	4	8	16	8	16
1581879600500	B06	5	TPT0501	10500	4	2	4	8	16	8	16
1581879600501	B06	5	TPT0502	10501	4	2	4	8	16	8	16
1581879600502	B06	5	TPT0503	10502	4	2	4	8	16	8	16
1581879600503	B06	5	TPT0504	10503	4	2	4	8	16	8	16
1581879600504	B06	5	TPT0505	10504	4	2	4	8	16	8	16
1581879600505	B06	5	TPT0506	10505	4	2	4	8	16	8	16
1581879600506	B06	5	TPT0507	10506	4	2	4	8	16	8	16
1581879600507	B06	5	TPT0508	10507	4	2	4	8	16	8	16
1581879600508	B06	5	TPT0509	10508	4	2	4	8	16	8	16
1581879600509	B06	5	TPT0510	10509	4	2	4	8	16	8	16
1581879600510	B06	5	TPT0511	10510	4	2	4	8	16	8	16
1581879600511	B06	5	TPT0512	10511	4	2	4	8	16	8	16
1581879600512	B06	5	TPT0513	10512	4	2	4	8	16	8	16
1581879600513	B06	5	TPT0514	10513	4	2	4	8	16	8	16
1581879600514	B06	5	TPT0515	10514	4	2	4	8	16	8	16
1581879600515	B06	5	TPT0516	10515	4	2	4	8	16	8	16
1581879600516	B06	5	TPT0517	10516	4	2	4	8	16	8	16
1581879600517	B06	5	TPT0518	10517	4	2	4	8	16	8	16
1581879600518	B06	5	TPT0519	10518	4	2	4	8	16	8	16
1581879600519	B06	5	TPT0520	10519	4	2	4	8	16	8	16
1581879600520	B06	5	TPT0521	10520	4	2	4	8	16	8	16
1581879600521	B06	5	TPT0522	10521	4	2	4	8	16	8	16
1581879600522	B06	5	TPT0523	10522	4	2	4	8	16	8	16
1581879600523	B06	5	TPT0524	10523	4	2	4	8	16	8	16
1581879600524	B06	5	TPT0525	10524	4	2	4	8	16	8	16
1581879600525	B06	5	TPT0526	10525	4	2	4	8	16	8	16
1581879600526	B06	5	TPT0527	10526	4	2	4	8	16	8	16
1581879600527	B06	5	TPT0528	10527	4	2	4	8	16	8	16
1581879600528	B06	5	TPT0529	10528	4	2	4	8	16	8	16
1581879600529	B06	5	TPT0530	10529	4	2	4	8	16	8	16
1581879600530	B06	5	TPT0531	10530	4	2	4	8	16	8	16
1581879600531	B06	5	TPT0532	10531	4	2	4	8	16	8	16
1581879600532	B06	5	TPT0533	10532	4	2	4	8	16	8	16
1581879600533	B06	5	TPT0534	10533	4	2	4	8	16	8	16
1581879600534	B06	5	TPT0535	10534	4	2	4	8	16	8	16
1581879600535	B06	5	TPT0536	10535	4	2	4	8	16	8	16
1581879600536	B06	5	TPT0537	10536	4	2	4	8	16	8	16
1581879600537	B06	5	TPT0538	10537	4	2	4	8	16	8	16
1581879600538	B06	5	TPT0539	10538	4	2	4	8	16	8	16
1581879600539	B06	5	TPT0540	10539	4	2	4	8	16	8	16
1581879600540	B06	5	TPT0541	10540	4	2	4	8	16	8	16
1581879600541	B06	5	TPT0542	10541	4	2	4	8	16	8	16
1581879600542	B06	5	TPT0543	10542	4	2	4	8	16	8	16
1581879600543	B06	5	TPT0544	10543	4	2	4	8	16	8	16
1581879600544	B06	5	TPT0545	10544	4	2	4	8	16	8	16
1581879600545	B06	5	TPT0546	10545	4	2	4	8	16	8	16
1581879600546	B06	5	TPT0547	10546	4	2	4	8	16	8	16
1581879600547	B06	5	TPT0548	10547	4	2	4	8	16	8	16
1581879600548	B06	5	TPT0549	10548	4	2	4	8	16	8	16
1581879600549	B06	5	TPT0550	10549	4	2	4	8	16	8	16
1581879600550	B06	5	TPT0551	10550	4	2	4	8	16	8	16
1581879600551	B06	5	TPT0552	10551	4	2	4	8	16	8	16
1581879600552	B06	5	TPT0553	10552	4	2	4	8	16	8	16
1581879600553	B06	5	TPT0554	10553	4	2	4	8	16	8	16
1581879600554	B06	5	TPT0555	10554	4	2	4	8	16	8	16
1581879600555	B06	5	TPT0556	10555	4	2	4	8	16	8	16
1581879600556	B06	5	TPT0557	10556	4	2	4	8	16	8	16
1581879600557	B06	5	TPT0558	10557	4	2	4	8	16	8	16
1581879600558	B06	5	TPT0559	10558	4	2	4	8	16	8	16
1581879600559	B06	5	TPT0560	10559	4	2	4	8	16	8	16
1581879600560	B06	5	TPT0561	10560	4	2	4	8	16	8	16
1581879600561	B06	5	TPT0562	10561	4	2	4	8	16	8	16
1581879600562	B06	5	TPT0563	10562	4	2	4	8	16	8	16
1581879600563	B06	5	TPT0564	10563	4	2	4	8	16	8	16
1581879600564	B06	5	TPT0565	10564	4	2	4	8	16	8	16
1581879600565	B06	5	TPT0566	10565	4	2	4	8	16	8	16
1581879600566	B06	5	TPT0567	10566	4	2	4	8	16	8	16
1581879600567	B06	5	TPT0568	10567	4	2	4	8	16	8	16
1581879600568	B06	5	TPT0569	10568	4	2	4	8	16	8	16
1581879600569	B06	5	TPT0570	10569	4	2	4	8	16	8	16
1581879600570	B06	5	TPT0571	10570	4	2	4	8	16	8	16
1581879600571	B06	5	TPT0572	10571	4	2	4	8	16	8	16
1581879600572	B06	5	TPT0573	10572	4	2	4	8	16	8	16
1581879600573	B06	5	TPT0574	10573	4	2	4	8	16	8	16
1581879600574	B06	5	TPT0575	10574	4	2	4	8	16	8	16
1581879600575	B06	5	TPT0576	10575	4	2	4	8	16	8	16
1581879600576	B06	5	TPT0577	10576	4	2	4	8	16	8	16
1581879600577	B06	5	TPT0578	10577	4	2	4	8	16	8	16
1581879600578	B06	5	TPT0579	10578	4	2	4	8	16	8	16
1581879600579	B06	5	TPT0580	10579	4	2	4	8	16	8	16
1581879600580	B06	5	TPT0581	10580	4	2	4	8	16	8	16
1581879600581	B06	5	TPT0582	10581	4	2	4	8	16	8	16
1581879600582	B06	5	TPT0583	10582	4	2	4	8	16	8	16
1581879600583	B06	5	TPT0584	10583	4	2	4	8	16	8	16
1581879600584	B06	5	TPT0585	10584	4	2	4	8	16	8	16
1581879600585	B06	5	TPT0586	10585	4	2	4	8	16	8	16
1581879600586	B06	5	TPT0587	10586	4	2	4	8	16	8	16
1581879600587	B06	5	TPT0588	10587	4	2	4	8	16	8	16
1581879600588	B06	5	TPT0589	10588	4	2	4	8	16	8	16
1581879600589	B06	5	TPT0590	10589	4	2	4	8	16	8	16
1581879600590	B06	5	TPT0591	10590	4	2	4	8	16	8	16
1581879600591	B06	5	TPT0592	10591	4	2	4	8	16	8	16
1581879600592	B06	5	TPT0593	10592	4	2	4	8	16	8	16
1581879600593	B06	5	TPT0594	10593	4	2	4	8	16	8	16
1581879600594	B06	5	TPT0595	10594	4	2	4	8	16	8	16
1581879600595	B06	5	TPT0596	10595	4	2	4	8	16	8	16
1581879600596	B06	5	TPT0597	10596	4	2	4	8	16	8	16
1581879600597	B06	5	TPT0598	10597	4	2	4	8	16	8	16
1581879600598	B06	5	TPT0599	10598	4	2	4	8	16	8	16
1581879600599	B06	5	TPT0600	10599	4	2	4	8	16	8	16
1581879600600	B06	5	TPT0601	10600	4	2	4	8	16	8	16
1581879600601	B01	5	TPT0602	10601	4	2	4	8	16	8	16
1581879600602	B01	5	TPT0603	10602	4	2	4	8	16	8	16
1581879600603	B01	5	TPT0604	10603	4	2	4	8	16	8	16
1581879600604	B01	5	TPT0605	10604	4	2	4	8	16	8	16
1581879600605	B01	5	TPT0606	10605	4	2	4	8	16	8	16
1581879600606	B01	5	TPT0607	10606	4	2	4	8	16	8	16
1581879600607	B01	5	TPT0608	10607	4	2	4	8	16	8	16
1581879600608	B01	5	TPT0609	10608	4	2	4	8	16	8	16
1581879600609	B01	5	TPT0610	10609	4	2	4	8	16	8	16
1581879600610	B01	5	TPT0611	10610	4	2	4	8	16	8	16
1581879600611	B01	5	TPT0612	10611	4	2	4	8	16	8	16
1581879600612	B01	5	TPT0613	10612	4	2	4	8	16	8	16
1581879600613	B01	5	TPT0614	10613	4	2	4	8	16	8	16
1581879600614	B01	5	TPT0615	10614	4	2	4	8	16	8	16
1581879600615	B01	5	TPT0616	10615	4	2	4	8	16	8	16
1581879600616	B01	5	TPT0617	10616	4	2	4	8	16	8	16
1581879600617	B01	5	TPT0618	10617	4	2	4	8	16	8	16
1581879600618	B01	5	TPT0619	10618	4	2	4	8	16	8	16
1581879600619	B01	5	TPT0620	10619	4	2	4	8	16	8	16
1581879600620	B01	5	TPT0621	10620	4	2	4	8	16	8	16
1581879600621	B01	5	TPT0622	10621	4	2	4	8	16	8	16
1581879600622	B01	5	TPT0623	10622	4	2	4	8	16	8	16
1581879600623	B01	5	TPT0624	10623	4	2	4	8	16	8	16
1581879600624	B01	5	TPT0625	10624	4	2	4	8	16	8	16
1581879600625	B01	5	TPT0626	10625	4	2	4	8	16	8	16
1581879600626	B01	5	TPT0627	10626	4	2	4	8	16	8	16
1581879600627	B01	5	TPT0628	10627	4	2	4	8	16	8	16
1581879600628	B01	5	TPT0629	10628	4	2	4	8	16	8	16
1581879600629	B01	5	TPT0630	10629	4	2	4	8	16	8	16
1581879600630	B01	5	TPT0631	10630	4	2	4	8	16	8	16
1581879600631	B01	5	TPT0632	10631	4	2	4	8	16	8	16
1581879600632	B01	5	TPT0633	10632	4	2	4	8	16	8	16
1581879600633	B01	5	TPT0634	10633	4	2	4	8	16	8	16
1581879600634	B01	5	TPT0635	10634	4	2	4	8	16	8	16
1581879600635	B01	5	TPT0636	10635	4	2	4	8	16	8	16
1581879600636	B01	5	TPT0637	10636	4	2	4	8	16	8	16
1581879600637	B01	5	TPT0638	10637	4	2	4	8	16	8	16
1581879600638	B01	5	TPT0639	10638	4	2	4	8	16	8	16
1581879600639	B01	5	TPT0640	10639	4	2	4	8	16	8	16
1581879600640	B01	5	TPT0641	10640	4	2	4	8	16	8	16
1581879600641	B01	5	TPT0642	10641	4	2	4	8	16	8	16
1581879600642	B01	5	TPT0643	10642	4	2	4	8	16	8	16
1581879600643	B01	5	TPT0644	10643	4	2	4	8	16	8	16
1581879600644	B01	5	TPT0645	10644	4	2	4	8	16	8	16
1581879600645	B01	5	TPT0646	10645	4	2	4	8	16	8	16
1581879600646	B01	5	TPT0647	10646	4	2	4	8	16	8	16
1581879600647	B01	5	TPT0648	10647	4	2	4	8	16	8	16
1581879600648	B01	5	TPT0649	10648	4	2	4	8	16	8	16
1581879600649	B01	5	TPT0650	10649	4	2	4	8	16	8	16
1581879600650	B02	5	TPT0651	10650	4	2	4	8	16	8	16
1581879600651	B07	5	TPT0652	10651	4	2	4	8	16	8	16
1581879600652	B07	5	TPT0653	10652	4	2	4	8	16	8	16
1581879600653	B07	5	TPT0654	10653	4	2	4	8	16	8	16
1581879600654	B07	5	TPT0655	10654	4	2	4	8	16	8	16
1581879600655	B07	5	TPT0656	10655	4	2	4	8	16	8	16
1581879600656	B07	5	TPT0657	10656	4	2	4	8	16	8	16
1581879600657	B07	5	TPT0658	10657	4	2	4	8	16	8	16
1581879600658	B07	5	TPT0659	10658	4	2	4	8	16	8	16
1581879600659	B07	5	TPT0660	10659	4	2	4	8	16	8	16
1581879600660	B07	5	TPT0661	10660	4	2	4	8	16	8	16
1581879600661	B07	5	TPT0662	10661	4	2	4	8	16	8	16
1581879600662	B07	5	TPT0663	10662	4	2	4	8	16	8	16
1581879600663	B07	5	TPT0664	10663	4	2	4	8	16	8	16
1581879600664	B07	5	TPT0665	10664	4	2	4	8	16	8	16
1581879600665	B07	5	TPT0666	10665	4	2	4	8	16	8	16
1581879600666	B07	5	TPT0667	10666	4	2	4	8	16	8	16
1581879600667	B07	5	TPT0668	10667	4	2	4	8	16	8	16
1581879600668	B07	5	TPT0669	10668	4	2	4	8	16	8	16
1581879600669	B07	5	TPT0670	10669	4	2	4	8	16	8	16
1581879600670	B07	5	TPT0671	10670	4	2	4	8	16	8	16
1581879600671	B07	5	TPT0672	10671	4	2	4	8	16	8	16
1581879600672	B07	5	TPT0673	10672	4	2	4	8	16	8	16
1581879600673	B07	5	TPT0674	10673	4	2	4	8	16	8	16
1581879600674	B07	5	TPT0675	10674	4	2	4	8	16	8	16
1581879600675	B07	5	TPT0676	10675	4	2	4	8	16	8	16
1581879600676	B07	5	TPT0677	10676	4	2	4	8	16	8	16
1581879600677	B07	5	TPT0678	10677	4	2	4	8	16	8	16
1581879600678	B07	5	TPT0679	10678	4	2	4	8	16	8	16
1581879600679	B07	5	TPT0680	10679	4	2	4	8	16	8	16
1581879600680	B07	5	TPT0681	10680	4	2	4	8	16	8	16
1581879600681	B07	5	TPT0682	10681	4	2	4	8	16	8	16
1581879600682	B07	5	TPT0683	10682	4	2	4	8	16	8	16
1581879600683	B07	5	TPT0684	10683	4	2	4	8	16	8	16
1581879600684	B07	5	TPT0685	10684	4	2	4	8	16	8	16
1581879600685	B07	5	TPT0686	10685	4	2	4	8	16	8	16
1581879600686	B07	5	TPT0687	10686	4	2	4	8	16	8	16
1581879600687	B07	5	TPT0688	10687	4	2	4	8	16	8	16
1581879600688	B07	5	TPT0689	10688	4	2	4	8	16	8	16
1581879600689	B07	5	TPT0690	10689	4	2	4	8	16	8	16
1581879600690	B07	5	TPT0691	10690	4	2	4	8	16	8	16
1581879600691	B07	5	TPT0692	10691	4	2	4	8	16	8	16
1581879600692	B07	5	TPT0693	10692	4	2	4	8	16	8	16
1581879600693	B07	5	TPT0694	10693	4	2	4	8	16	8	16
1581879600694	B07	5	TPT0695	10694	4	2	4	8	16	8	16
1581879600695	B07	5	TPT0696	10695	4	2	4	8	16	8	16
1581879600696	B07	5	TPT0697	10696	4	2	4	8	16	8	16
1581879600697	B07	5	TPT0698	10697	4	2	4	8	16	8	16
1581879600698	B07	5	TPT0699	10698	4	2	4	8	16	8	16
1581879600699	B08	5	TPT0700	10699	4	2	4	8	16	8	16
1581879600700	B08	5	TPT0701	10700	4	2	4	8	16	8	16
1581879600701	B08	5	TPT0702	10701	4	2	4	8	16	8	16
1581879600702	B08	5	TPT0703	10702	4	2	4	8	16	8	16
1581879600703	B08	5	TPT0704	10703	4	2	4	8	16	8	16
1581879600704	B08	5	TPT0705	10704	4	2	4	8	16	8	16
1581879600705	B08	5	TPT0706	10705	4	2	4	8	16	8	16
1581879600706	B08	5	TPT0707	10706	4	2	4	8	16	8	16
1581879600707	B08	5	TPT0708	10707	4	2	4	8	16	8	16
1581879600708	B08	5	TPT0709	10708	4	2	4	8	16	8	16
1581879600709	B08	5	TPT0710	10709	4	2	4	8	16	8	16
1581879600710	B08	5	TPT0711	10710	4	2	4	8	16	8	16
1581879600711	B08	5	TPT0712	10711	4	2	4	8	16	8	16
1581879600712	B08	5	TPT0713	10712	4	2	4	8	16	8	16
1581879600713	B08	5	TPT0714	10713	4	2	4	8	16	8	16
1581879600714	B08	5	TPT0715	10714	4	2	4	8	16	8	16
1581879600715	B08	5	TPT0716	10715	4	2	4	8	16	8	16
1581879600716	B08	5	TPT0717	10716	4	2	4	8	16	8	16
1581879600717	B08	5	TPT0718	10717	4	2	4	8	16	8	16
1581879600718	B08	5	TPT0719	10718	4	2	4	8	16	8	16
1581879600719	B08	5	TPT0720	10719	4	2	4	8	16	8	16
1581879600720	B08	5	TPT0721	10720	4	2	4	8	16	8	16
1581879600721	B08	5	TPT0722	10721	4	2	4	8	16	8	16
1581879600722	B08	5	TPT0723	10722	4	2	4	8	16	8	16
1581879600723	B08	5	TPT0724	10723	4	2	4	8	16	8	16
1581879600724	B08	5	TPT0725	10724	4	2	4	8	16	8	16
1581879600725	B08	5	TPT0726	10725	4	2	4	8	16	8	16
1581879600726	B08	5	TPT0727	10726	4	2	4	8	16	8	16
1581879600727	B08	5	TPT0728	10727	4	2	4	8	16	8	16
1581879600728	B08	5	TPT0729	10728	4	2	4	8	16	8	16
1581879600729	B08	5	TPT0730	10729	4	2	4	8	16	8	16
1581879600730	B08	5	TPT0731	10730	4	2	4	8	16	8	16
1581879600731	B08	5	TPT0732	10731	4	2	4	8	16	8	16
1581879600732	B08	5	TPT0733	10732	4	2	4	8	16	8	16
1581879600733	B08	5	TPT0734	10733	4	2	4	8	16	8	16
1581879600734	B08	5	TPT0735	10734	4	2	4	8	16	8	16
1581879600735	B08	5	TPT0736	10735	4	2	4	8	16	8	16
1581879600736	B08	5	TPT0737	10736	4	2	4	8	16	8	16
1581879600737	B08	5	TPT0738	10737	4	2	4	8	16	8	16
1581879600738	B08	5	TPT0739	10738	4	2	4	8	16	8	16
1581879600739	B08	5	TPT0740	10739	4	2	4	8	16	8	16
1581879600740	B08	5	TPT0741	10740	4	2	4	8	16	8	16
1581879600741	B08	5	TPT0742	10741	4	2	4	8	16	8	16
1581879600742	B08	5	TPT0743	10742	4	2	4	8	16	8	16
1581879600743	B08	5	TPT0744	10743	4	2	4	8	16	8	16
1581879600744	B08	5	TPT0745	10744	4	2	4	8	16	8	16
1581879600745	B08	5	TPT0746	10745	4	2	4	8	16	8	16
1581879600746	B08	5	TPT0747	10746	4	2	4	8	16	8	16
1581879600747	B08	5	TPT0748	10747	4	2	4	8	16	8	16
1581879600748	B08	5	TPT0749	10748	4	2	4	8	16	8	16
1581879600749	B08	5	TPT0750	10749	4	2	4	8	16	8	16
1581879600750	B08	5	TPT0751	10750	4	2	4	8	16	8	16
1581879600751	B08	5	TPT0752	10751	4	2	4	8	16	8	16
1581879600752	B08	5	TPT0753	10752	4	2	4	8	16	8	16
1581879600753	B08	5	TPT0754	10753	4	2	4	8	16	8	16
1581879600754	B08	5	TPT0755	10754	4	2	4	8	16	8	16
1581879600755	B08	5	TPT0756	10755	4	2	4	8	16	8	16
1581879600756	B08	5	TPT0757	10756	4	2	4	8	16	8	16
1581879600757	B08	5	TPT0758	10757	4	2	4	8	16	8	16
1581879600758	B08	5	TPT0759	10758	4	2	4	8	16	8	16
1581879600759	B08	5	TPT0760	10759	4	2	4	8	16	8	16
1581879600760	B08	5	TPT0761	10760	4	2	4	8	16	8	16
1581879600761	B08	5	TPT0762	10761	4	2	4	8	16	8	16
1581879600762	B08	5	TPT0763	10762	4	2	4	8	16	8	16
1581879600763	B08	5	TPT0764	10763	4	2	4	8	16	8	16
1581879600764	B08	5	TPT0765	10764	4	2	4	8	16	8	16
1581879600765	B08	5	TPT0766	10765	4	2	4	8	16	8	16
1581879600766	B08	5	TPT0767	10766	4	2	4	8	16	8	16
1581879600767	B08	5	TPT0768	10767	4	2	4	8	16	8	16
1581879600768	B08	5	TPT0769	10768	4	2	4	8	16	8	16
1581879600769	B08	5	TPT0770	10769	4	2	4	8	16	8	16
1581879600770	B08	5	TPT0771	10770	4	2	4	8	16	8	16
1581879600771	B08	5	TPT0772	10771	4	2	4	8	16	8	16
1581879600772	B08	5	TPT0773	10772	4	2	4	8	16	8	16
1581879600773	B08	5	TPT0774	10773	4	2	4	8	16	8	16
1581879600774	B08	5	TPT0775	10774	4	2	4	8	16	8	16
1581879600775	B08	5	TPT0776	10775	4	2	4	8	16	8	16
1581879600776	B08	5	TPT0777	10776	4	2	4	8	16	8	16
1581879600777	B08	5	TPT0778	10777	4	2	4	8	16	8	16
1581879600778	B08	5	TPT0779	10778	4	2	4	8	16	8	16
1581879600779	B08	5	TPT0780	10779	4	2	4	8	16	8	16
1581879600780	B08	5	TPT0781	10780	4	2	4	8	16	8	16
1581879600781	B08	5	TPT0782	10781	4	2	4	8	16	8	16
1581879600782	B08	5	TPT0783	10782	4	2	4	8	16	8	16
1581879600783	B08	5	TPT0784	10783	4	2	4	8	16	8	16
1581879600784	B08	5	TPT0785	10784	4	2	4	8	16	8	16
1581879600785	B08	5	TPT0786	10785	4	2	4	8	16	8	16
1581879600786	B08	5	TPT0787	10786	4	2	4	8	16	8	16
1581879600787	B08	5	TPT0788	10787	4	2	4	8	16	8	16
1581879600788	B08	5	TPT0789	10788	4	2	4	8	16	8	16
1581879600789	B08	5	TPT0790	10789	4	2	4	8	16	8	16
1581879600790	B08	5	TPT0791	10790	4	2	4	8	16	8	16
1581879600791	B08	5	TPT0792	10791	4	2	4	8	16	8	16
1581879600792	B08	5	TPT0793	10792	4	2	4	8	16	8	16
1581879600793	B08	5	TPT0794	10793	4	2	4	8	16	8	16
1581879600794	B08	5	TPT0795	10794	4	2	4	8	16	8	16
1581879600795	B08	5	TPT0796	10795	4	2	4	8	16	8	16
1581879600796	B08	5	TPT0797	10796	4	2	4	8	16	8	16
1581879600797	B08	5	TPT0798	10797	4	2	4	8	16	8	16
1581879600798	B08	5	TPT0799	10798	4	2	4	8	16	8	16
1581879600799	B08	5	TPT0800	10799	4	2	4	8	16	8	16
1581879600800	B09	5	TPT0801	10800	4	2	4	8	16	8	16
1581879600801	B09	5	TPT0802	10801	4	2	4	8	16	8	16
1581879600802	B09	5	TPT0803	10802	4	2	4	8	16	8	16
1581879600803	B09	5	TPT0804	10803	4	2	4	8	16	8	16
1581879600804	B09	5	TPT0805	10804	4	2	4	8	16	8	16
1581879600805	B09	5	TPT0806	10805	4	2	4	8	16	8	16
1581879600806	B09	5	TPT0807	10806	4	2	4	8	16	8	16
1581879600807	B09	5	TPT0808	10807	4	2	4	8	16	8	16
1581879600808	B09	5	TPT0809	10808	4	2	4	8	16	8	16
1581879600809	B09	5	TPT0810	10809	4	2	4	8	16	8	16
1581879600810	B09	5	TPT0811	10810	4	2	4	8	16	8	16
1581879600811	B09	5	TPT0812	10811	4	2	4	8	16	8	16
1581879600812	B09	5	TPT0813	10812	4	2	4	8	16	8	16
1581879600813	B09	5	TPT0814	10813	4	2	4	8	16	8	16
1581879600814	B09	5	TPT0815	10814	4	2	4	8	16	8	16
1581879600815	B09	5	TPT0816	10815	4	2	4	8	16	8	16
1581879600816	B09	5	TPT0817	10816	4	2	4	8	16	8	16
1581879600817	B09	5	TPT0818	10817	4	2	4	8	16	8	16
1581879600818	B09	5	TPT0819	10818	4	2	4	8	16	8	16
1581879600819	B09	5	TPT0820	10819	4	2	4	8	16	8	16
1581879600820	B09	5	TPT0821	10820	4	2	4	8	16	8	16
1581879600821	B09	5	TPT0822	10821	4	2	4	8	16	8	16
1581879600822	B09	5	TPT0823	10822	4	2	4	8	16	8	16
1581879600823	B09	5	TPT0824	10823	4	2	4	8	16	8	16
1581879600824	B09	5	TPT0825	10824	4	2	4	8	16	8	16
1581879600825	B09	5	TPT0826	10825	4	2	4	8	16	8	16
1581879600826	B09	5	TPT0827	10826	4	2	4	8	16	8	16
1581879600827	B09	5	TPT0828	10827	4	2	4	8	16	8	16
1581879600828	B09	5	TPT0829	10828	4	2	4	8	16	8	16
1581879600829	B09	5	TPT0830	10829	4	2	4	8	16	8	16
1581879600830	B09	5	TPT0831	10830	4	2	4	8	16	8	16
1581879600831	B09	5	TPT0832	10831	4	2	4	8	16	8	16
1581879600832	B09	5	TPT0833	10832	4	2	4	8	16	8	16
1581879600833	B09	5	TPT0834	10833	4	2	4	8	16	8	16
1581879600834	B09	5	TPT0835	10834	4	2	4	8	16	8	16
1581879600835	B09	5	TPT0836	10835	4	2	4	8	16	8	16
1581879600836	B09	5	TPT0837	10836	4	2	4	8	16	8	16
1581879600837	B09	5	TPT0838	10837	4	2	4	8	16	8	16
1581879600838	B09	5	TPT0839	10838	4	2	4	8	16	8	16
1581879600839	B09	5	TPT0840	10839	4	2	4	8	16	8	16
1581879600840	B09	5	TPT0841	10840	4	2	4	8	16	8	16
1581879600841	B09	5	TPT0842	10841	4	2	4	8	16	8	16
1581879600842	B09	5	TPT0843	10842	4	2	4	8	16	8	16
1581879600843	B09	5	TPT0844	10843	4	2	4	8	16	8	16
1581879600844	B09	5	TPT0845	10844	4	2	4	8	16	8	16
1581879600845	B09	5	TPT0846	10845	4	2	4	8	16	8	16
1581879600846	B09	5	TPT0847	10846	4	2	4	8	16	8	16
1581879600847	B09	5	TPT0848	10847	4	2	4	8	16	8	16
1581879600848	B09	5	TPT0849	10848	4	2	4	8	16	8	16
1581879600849	B09	5	TPT0850	10849	4	2	4	8	16	8	16
1581879600850	B09	5	TPT0851	10850	4	2	4	8	16	8	16
1581879600851	B09	5	TPT0852	10851	4	2	4	8	16	8	16
1581879600852	B09	5	TPT0853	10852	4	2	4	8	16	8	16
1581879600853	B09	5	TPT0854	10853	4	2	4	8	16	8	16
1581879600854	B09	5	TPT0855	10854	4	2	4	8	16	8	16
1581879600855	B09	5	TPT0856	10855	4	2	4	8	16	8	16
1581879600856	B09	5	TPT0857	10856	4	2	4	8	16	8	16
1581879600857	B09	5	TPT0858	10857	4	2	4	8	16	8	16
1581879600858	B09	5	TPT0859	10858	4	2	4	8	16	8	16
1581879600859	B09	5	TPT0860	10859	4	2	4	8	16	8	16
1581879600860	B09	5	TPT0861	10860	4	2	4	8	16	8	16
1581879600861	B09	5	TPT0862	10861	4	2	4	8	16	8	16
1581879600862	B09	5	TPT0863	10862	4	2	4	8	16	8	16
1581879600863	B09	5	TPT0864	10863	4	2	4	8	16	8	16
1581879600864	B09	5	TPT0865	10864	4	2	4	8	16	8	16
1581879600865	B09	5	TPT0866	10865	4	2	4	8	16	8	16
1581879600866	B09	5	TPT0867	10866	4	2	4	8	16	8	16
1581879600867	B09	5	TPT0868	10867	4	2	4	8	16	8	16
1581879600868	B09	5	TPT0869	10868	4	2	4	8	16	8	16
1581879600869	B09	5	TPT0870	10869	4	2	4	8	16	8	16
1581879600870	B09	5	TPT0871	10870	4	2	4	8	16	8	16
1581879600871	B09	5	TPT0872	10871	4	2	4	8	16	8	16
1581879600872	B09	5	TPT0873	10872	4	2	4	8	16	8	16
1581879600873	B09	5	TPT0874	10873	4	2	4	8	16	8	16
1581879600874	B09	5	TPT0875	10874	4	2	4	8	16	8	16
1581879600875	B09	5	TPT0876	10875	4	2	4	8	16	8	16
1581879600876	B09	5	TPT0877	10876	4	2	4	8	16	8	16
1581879600877	B09	5	TPT0878	10877	4	2	4	8	16	8	16
1581879600878	B09	5	TPT0879	10878	4	2	4	8	16	8	16
1581879600879	B09	5	TPT0880	10879	4	2	4	8	16	8	16
1581879600880	B09	5	TPT0881	10880	4	2	4	8	16	8	16
1581879600881	B09	5	TPT0882	10881	4	2	4	8	16	8	16
1581879600882	B09	5	TPT0883	10882	4	2	4	8	16	8	16
1581879600883	B09	5	TPT0884	10883	4	2	4	8	16	8	16
1581879600884	B09	5	TPT0885	10884	4	2	4	8	16	8	16
1581879600885	B09	5	TPT0886	10885	4	2	4	8	16	8	16
1581879600886	B09	5	TPT0887	10886	4	2	4	8	16	8	16
1581879600887	B09	5	TPT0888	10887	4	2	4	8	16	8	16
1581879600888	B09	5	TPT0889	10888	4	2	4	8	16	8	16
1581879600889	B09	5	TPT0890	10889	4	2	4	8	16	8	16
1581879600890	B09	5	TPT0891	10890	4	2	4	8	16	8	16
1581879600891	B09	5	TPT0892	10891	4	2	4	8	16	8	16
1581879600892	B09	5	TPT0893	10892	4	2	4	8	16	8	16
1581879600893	B09	5	TPT0894	10893	4	2	4	8	16	8	16
1581879600894	B09	5	TPT0895	10894	4	2	4	8	16	8	16
1581879600895	B09	5	TPT0896	10895	4	2	4	8	16	8	16
1581879600896	B09	5	TPT0897	10896	4	2	4	8	16	8	16
1581879600897	B09	5	TPT0898	10897	4	2	4	8	16	8	16
1581879600898	B09	5	TPT0899	10898	4	2	4	8	16	8	16
1581879600899	B10	5	TPT0900	10899	4	2	4	8	16	8	16
1581879600900	B10	5	TPT0901	10900	4	2	4	8	16	8	16
1581879600901	B10	5	TPT0902	10901	4	2	4	8	16	8	16
1581879600902	B10	5	TPT0903	10902	4	2	4	8	16	8	16
1581879600903	B10	5	TPT0904	10903	4	2	4	8	16	8	16
1581879600904	B10	5	TPT0905	10904	4	2	4	8	16	8	16
1581879600905	B10	5	TPT0906	10905	4	2	4	8	16	8	16
1581879600906	B10	5	TPT0907	10906	4	2	4	8	16	8	16
1581879600907	B10	5	TPT0908	10907	4	2	4	8	16	8	16
1581879600908	B10	5	TPT0909	10908	4	2	4	8	16	8	16
1581879600909	B10	5	TPT0910	10909	4	2	4	8	16	8	16
1581879600910	B10	5	TPT0911	10910	4	2	4	8	16	8	16
1581879600911	B10	5	TPT0912	10911	4	2	4	8	16	8	16
1581879600912	B10	5	TPT0913	10912	4	2	4	8	16	8	16
1581879600913	B10	5	TPT0914	10913	4	2	4	8	16	8	16
1581879600914	B10	5	TPT0915	10914	4	2	4	8	16	8	16
1581879600915	B10	5	TPT0916	10915	4	2	4	8	16	8	16
1581879600916	B10	5	TPT0917	10916	4	2	4	8	16	8	16
1581879600917	B10	5	TPT0918	10917	4	2	4	8	16	8	16
1581879600918	B10	5	TPT0919	10918	4	2	4	8	16	8	16
1581879600919	B10	5	TPT0920	10919	4	2	4	8	16	8	16
1581879600920	B10	5	TPT0921	10920	4	2	4	8	16	8	16
1581879600921	B10	5	TPT0922	10921	4	2	4	8	16	8	16
1581879600922	B10	5	TPT0923	10922	4	2	4	8	16	8	16
1581879600923	B10	5	TPT0924	10923	4	2	4	8	16	8	16
1581879600924	B10	5	TPT0925	10924	4	2	4	8	16	8	16
1581879600925	B10	5	TPT0926	10925	4	2	4	8	16	8	16
1581879600926	B10	5	TPT0927	10926	4	2	4	8	16	8	16
1581879600927	B10	5	TPT0928	10927	4	2	4	8	16	8	16
1581879600928	B10	5	TPT0929	10928	4	2	4	8	16	8	16
1581879600929	B10	5	TPT0930	10929	4	2	4	8	16	8	16
1581879600930	B10	5	TPT0931	10930	4	2	4	8	16	8	16
1581879600931	B10	5	TPT0932	10931	4	2	4	8	16	8	16
1581879600932	B10	5	TPT0933	10932	4	2	4	8	16	8	16
1581879600933	B10	5	TPT0934	10933	4	2	4	8	16	8	16
1581879600934	B10	5	TPT0935	10934	4	2	4	8	16	8	16
1581879600935	B10	5	TPT0936	10935	4	2	4	8	16	8	16
1581879600936	B10	5	TPT0937	10936	4	2	4	8	16	8	16
1581879600937	B10	5	TPT0938	10937	4	2	4	8	16	8	16
1581879600938	B10	5	TPT0939	10938	4	2	4	8	16	8	16
1581879600939	B10	5	TPT0940	10939	4	2	4	8	16	8	16
1581879600940	B10	5	TPT0941	10940	4	2	4	8	16	8	16
1581879600941	B10	5	TPT0942	10941	4	2	4	8	16	8	16
1581879600942	B10	5	TPT0943	10942	4	2	4	8	16	8	16
1581879600943	B10	5	TPT0944	10943	4	2	4	8	16	8	16
1581879600944	B10	5	TPT0945	10944	4	2	4	8	16	8	16
1581879600945	B10	5	TPT0946	10945	4	2	4	8	16	8	16
1581879600946	B10	5	TPT0947	10946	4	2	4	8	16	8	16
1581879600947	B10	5	TPT0948	10947	4	2	4	8	16	8	16
1581879600948	B10	5	TPT0949	10948	4	2	4	8	16	8	16
1581879600949	B10	5	TPT0950	10949	4	2	4	8	16	8	16
1581879600950	B10	5	TPT0951	10950	4	2	4	8	16	8	16
1581879600951	B10	5	TPT0952	10951	4	2	4	8	16	8	16
1581879600952	B10	5	TPT0953	10952	4	2	4	8	16	8	16
1581879600953	B10	5	TPT0954	10953	4	2	4	8	16	8	16
1581879600954	B10	5	TPT0955	10954	4	2	4	8	16	8	16
1581879600955	B10	5	TPT0956	10955	4	2	4	8	16	8	16
1581879600956	B10	5	TPT0957	10956	4	2	4	8	16	8	16
1581879600957	B10	5	TPT0958	10957	4	2	4	8	16	8	16
1581879600958	B10	5	TPT0959	10958	4	2	4	8	16	8	16
1581879600959	B10	5	TPT0960	10959	4	2	4	8	16	8	16
1581879600960	B10	5	TPT0961	10960	4	2	4	8	16	8	16
1581879600961	B10	5	TPT0962	10961	4	2	4	8	16	8	16
1581879600962	B10	5	TPT0963	10962	4	2	4	8	16	8	16
1581879600963	B10	5	TPT0964	10963	4	2	4	8	16	8	16
1581879600964	B10	5	TPT0965	10964	4	2	4	8	16	8	16
1581879600965	B10	5	TPT0966	10965	4	2	4	8	16	8	16
1581879600966	B10	5	TPT0967	10966	4	2	4	8	16	8	16
1581879600967	B10	5	TPT0968	10967	4	2	4	8	16	8	16
1581879600968	B10	5	TPT0969	10968	4	2	4	8	16	8	16
1581879600969	B10	5	TPT0970	10969	4	2	4	8	16	8	16
1581879600970	B10	5	TPT0971	10970	4	2	4	8	16	8	16
1581879600971	B10	5	TPT0972	10971	4	2	4	8	16	8	16
1581879600972	B10	5	TPT0973	10972	4	2	4	8	16	8	16
1581879600973	B10	5	TPT0974	10973	4	2	4	8	16	8	16
1581879600974	B10	5	TPT0975	10974	4	2	4	8	16	8	16
1581879600975	B10	5	TPT0976	10975	4	2	4	8	16	8	16
1581879600976	B10	5	TPT0977	10976	4	2	4	8	16	8	16
1581879600977	B10	5	TPT0978	10977	4	2	4	8	16	8	16
1581879600978	B10	5	TPT0979	10978	4	2	4	8	16	8	16
1581879600979	B10	5	TPT0980	10979	4	2	4	8	16	8	16
1581879600980	B10	5	TPT0981	10980	4	2	4	8	16	8	16
1581879600981	B10	5	TPT0982	10981	4	2	4	8	16	8	16
1581879600982	B10	5	TPT0983	10982	4	2	4	8	16	8	16
1581879600983	B10	5	TPT0984	10983	4	2	4	8	16	8	16
1581879600984	B10	5	TPT0985	10984	4	2	4	8	16	8	16
1581879600985	B10	5	TPT0986	10985	4	2	4	8	16	8	16
1581879600986	B10	5	TPT0987	10986	4	2	4	8	16	8	16
1581879600987	B10	5	TPT0988	10987	4	2	4	8	16	8	16
1581879600988	B10	5	TPT0989	10988	4	2	4	8	16	8	16
1581879600989	B10	5	TPT0990	10989	4	2	4	8	16	8	16
1581879600990	B10	5	TPT0991	10990	4	2	4	8	16	8	16
1581879600991	B10	5	TPT0992	10991	4	2	4	8	16	8	16
1581879600992	B10	5	TPT0993	10992	4	2	4	8	16	8	16
1581879600993	B10	5	TPT0994	10993	4	2	4	8	16	8	16
1581879600994	B10	5	TPT0995	10994	4	2	4	8	16	8	16
1581879600995	B10	5	TPT0996	10995	4	2	4	8	16	8	16
1581879600996	B10	5	TPT0997	10996	4	2	4	8	16	8	16
1581879600997	B10	5	TPT0998	10997	4	2	4	8	16	8	16
1581879600998	B10	5	TPT0999	10998	4	2	4	8	16	8	16
1581879600999	B10	5	TPT1000	10998	4	2	4	8	16	8	16
